# Supplementary material for: Crystal structure of 3-benzamido-1-(4-nitro­benz­yl)quinolinium tri­fluoro­methane­sulfonate
Source: Acta Crystallogr E Crystallogr Commun. 2016 Apr 29;72(Pt 5):747–50. doi: 10.1107/S2056989016006423 (PMC4908536; doi:10.1107/S2056989016006423)
Supplement: Supplementary file 1 [file e-72-00747-sup1.cif]

##############################################################################
#                                                                            #
# This CIF contains the data in a paper accepted for publication in          #
# Acta Crystallographica Section E. It conforms to the requirements of       #
# Notes for Authors for Acta Crystallographica Section E, and has been       #
# peer reviewed under the auspices of the IUCr Commission on Journals.       #
#                                                                            #
# Full details of the Crystallographic Information File format               #
# are given in the paper "The Crystallographic Information File (CIF):       #
# a New Standard Archive File for Crystallography" by S. R. Hall, F. H.      #
# Allen and I. D. Brown [Acta Cryst. (1991), A47, 655-685].                  #
#                                                                            #
# The current version of the core CIF dictionary is obtainable from          #
# ftp://ftp.iucr.org/pub/cif_core.dic.                                       #
#                                                                            #
# Software is freely available for graphical display of the structure(s)     #
# in this CIF. For information consult the CIF software page                 #
# http://www.iucr.org/resources/cif/software.                                #
#                                                                            #
# This file may be used for bona fide research purposes within the           #
# scientific community so long as proper attribution is given to the journal # 
# article from which it was obtained.                                        #
#                                                                            #
##############################################################################
data_I
_audit_creation_method     SHELXL-2013
_journal_date_recd_electronic     2016-02-24
_journal_date_accepted     2016-04-15
_journal_name_full     'Acta Crystallographica, Section E'
_journal_year     2016
_journal_volume     72
_journal_issue      5
_journal_page_first     747
_journal_page_last     750
_journal_paper_category     GO
_journal_paper_doi     10.1107/S2056989016006423
_journal_coeditor_code     HG5469
_publ_contact_author_name     'Alejandro Dorazco-Gonz\'alez'
_publ_contact_author_address
;
Centro Conjunto de Investigacion en Quimica Sustentable UAEM-UNAM,
Instituto de Quimica,
Universidad Nacional Autonoma de Mexico, Carretera Toluca-Atlacomulco
Km 14.5 CP 50200 Toluca, Estado de Mexico,
Mexico
;
_publ_contact_author_email     adg@unam.mx
_publ_contact_author_fax     ?
_publ_contact_author_phone     ?
_publ_section_title
;
Crystal structure of 3-benzamido-1-(4-nitrobenzyl)quinolinium
trifluoromethanesulfonate
;
loop_
    _publ_author_name
    _publ_author_footnote
    _publ_author_address
    'Nicolas-Gomez, Mariana' .
;
Centro Conjunto de Investigacion en Quimica Sustentable UAEM--UNAM,
Instituto de Quimica,
Universidad Nacional Autonoma de Mexico, Carretera Toluca-Atlacomulco
Km 14.5 CP 50200 Toluca, Estado de Mexico,
Mexico
;
    'Bazany-Rodr\'iguez, Iv\'an J.' .
;
Centro Conjunto de Investigacion en Quimica Sustentable UAEM--UNAM,
Instituto de Quimica,
Universidad Nacional Autonoma de Mexico, Carretera Toluca-Atlacomulco
Km 14.5 CP 50200 Toluca, Estado de Mexico,
Mexico
;
    'Plata-Vargas, Eduardo' .
;
Centro Conjunto de Investigacion en Quimica Sustentable UAEM--UNAM,
Instituto de Quimica,
Universidad Nacional Autonoma de Mexico, Carretera Toluca-Atlacomulco
Km 14.5 CP 50200 Toluca, Estado de Mexico,
Mexico
;
    'Hern\'andez-Ortega, Sim\'on' .
;
Laboratorio de Rayos-X
Instituto de Quimica, UNAM
Circuito Exterior, Ciudad Universitaria Deleg. Coyoac\'an M\'exico 04510
M\'exico DF
M\'exico
Mexico
;
    'Dorazco-Gonz\'alez, Alejandro' .
;
Centro Conjunto de Investigacion en Quimica Sustentable UAEM--UNAM,
Instituto de Quimica,
Universidad Nacional Autonoma de Mexico, Carretera Toluca-Atlacomulco
Km 14.5 CP 50200 Toluca, Estado de Mexico,
Mexico
;
_publ_section_synopsis
;
In the title salt, each cation shows a moderate distortion between the planes
of the amide groups and the quinolinium rings. The trifluoromethanesulfonate
anions are linked to organic cations <i>via</i> N---H...O hydrogen-bonding
interactions involving the NH amide groups. In the crystal, weak C---H...O
hydrogen bonds and \p-stacking interactions between the quinolinium and phenyl
rings link the organic cations into chains.
;
_database_code_depnum_ccdc_archive     'CCDC 1474439'
_chemical_name_systematic
;
3-Benzamido-1-(4-nitrobenzyl)quinolinium
trifluoromethanesulfonate
;
_chemical_name_common     ?
_chemical_formula_moiety     'C23 H18 N3 O3 +, C F3 O3 S -'
_chemical_formula_sum     'C24 H18 F3 N3 O6 S'
_chemical_formula_iupac     'C23 H18 N3 O3 +, C F3 O3 S -'
_chemical_formula_weight     533.47
_chemical_melting_point     ?
_shelx_space_group_comment
;
The symmetry employed for this shelxl refinement is uniquely defined
by the following loop, which should always be used as a source of
symmetry information in preference to the above space-group names.
They are only intended as comments.
;
_space_group_crystal_system     monoclinic
_space_group_name_H-M_alt     'P 21/c'
_space_group_name_Hall     '-P 2ybc'
loop_
    _space_group_symop_operation_xyz
    'x, y, z'
    '-x, y+1/2, -z+1/2'
    '-x, -y, -z'
    'x, -y-1/2, z-1/2'
_cell_length_a     15.2183(6)
_cell_length_b     20.0810(8)
_cell_length_c     15.3652(6)
_cell_angle_alpha     90
_cell_angle_beta     90.5440(10)
_cell_angle_gamma     90
_cell_volume     4695.4(3)
_cell_formula_units_Z     8
_cell_measurement_reflns_used     9165
_cell_measurement_theta_min     2.42
_cell_measurement_theta_max     23.67
_cell_measurement_temperature     298(2)
_exptl_crystal_description     Prism
_exptl_crystal_colour     yellow
_exptl_crystal_size_max     0.300
_exptl_crystal_size_mid     0.171
_exptl_crystal_size_min     0.144
_exptl_crystal_density_diffrn     1.509
_exptl_crystal_density_meas     .
_exptl_crystal_density_method     ?
_exptl_crystal_F_000     2192
_exptl_absorpt_coefficient_mu     0.209
_exptl_absorpt_correction_type     none
_exptl_absorpt_process_details     ?
_shelx_estimated_absorpt_T_min     0.940
_shelx_estimated_absorpt_T_max     0.971
_exptl_absorpt_correction_T_min     ?
_exptl_absorpt_correction_T_max     ?
_exptl_special_details     ?
_diffrn_ambient_temperature     298(2)
_diffrn_radiation_type     MoK\a
_diffrn_radiation_wavelength     0.71073
_diffrn_measurement_device_type     'Bruker APEXII CCD area-detector'
_diffrn_measurement_method     'omega scans'
_diffrn_detector_area_resol_mean     0.83
_diffrn_reflns_number     38624
_diffrn_reflns_av_R_equivalents     0.0949
_diffrn_reflns_theta_min     1.338
_diffrn_reflns_theta_max     25.362
_diffrn_reflns_theta_full     25.242
_diffrn_measured_fraction_theta_max     0.998
_diffrn_measured_fraction_theta_full     0.999
_diffrn_reflns_limit_h_min     -18
_diffrn_reflns_limit_h_max     18
_diffrn_reflns_limit_k_min     -24
_diffrn_reflns_limit_k_max     24
_diffrn_reflns_limit_l_min     -17
_diffrn_reflns_limit_l_max     18
_refine_special_details     ?
_reflns_number_total     8609
_reflns_number_gt     3809
_reflns_threshold_expression     'I > 2\s(I)'
_refine_ls_structure_factor_coef     Fsqd
_refine_ls_matrix_type     full
_refine_ls_R_factor_all     0.1298
_refine_ls_R_factor_gt     0.0458
_refine_ls_wR_factor_gt     0.0842
_refine_ls_wR_factor_ref     0.1103
_refine_ls_goodness_of_fit_ref     0.854
_refine_ls_restrained_S_all     0.864
_refine_ls_number_reflns     8609
_refine_ls_number_parameters     729
_refine_ls_number_restraints     180
_refine_ls_hydrogen_treatment     mixed
_refine_ls_weighting_scheme     calc
_refine_ls_weighting_details
;
w=1/[\s^2^(Fo^2^)+(0.0366P)^2^] where P=(Fo^2^+2Fc^2^)/3
;
_atom_sites_solution_hydrogens     mixed
_atom_sites_solution_primary     ?
_atom_sites_solution_secondary     ?
_refine_ls_shift/su_max     0.000
_refine_ls_shift/su_mean     0.000
_refine_diff_density_max     0.296
_refine_diff_density_min     -0.311
_refine_ls_extinction_method     none
_refine_ls_extinction_coef     .
loop_
    _atom_type_symbol
    _atom_type_description
    _atom_type_scat_dispersion_real
    _atom_type_scat_dispersion_imag
    _atom_type_scat_source
    'C' 'C' 0.0033 0.0016
                         'International Tables Vol C Tables 4.2.6.8 and 6.1.1.4'
    'H' 'H' 0.0000 0.0000
                         'International Tables Vol C Tables 4.2.6.8 and 6.1.1.4'
    'N' 'N' 0.0061 0.0033
                         'International Tables Vol C Tables 4.2.6.8 and 6.1.1.4'
    'O' 'O' 0.0106 0.0060
                         'International Tables Vol C Tables 4.2.6.8 and 6.1.1.4'
    'F' 'F' 0.0171 0.0103
                         'International Tables Vol C Tables 4.2.6.8 and 6.1.1.4'
    'S' 'S' 0.1246 0.1234
                         'International Tables Vol C Tables 4.2.6.8 and 6.1.1.4'
_computing_data_collection
;
APEX2 (Bruker, 2012)
;
_computing_cell_refinement
;
APEX2 (Bruker, 2012)
;
_computing_data_reduction
;
SAINT (Bruker, 2012)
;
_computing_structure_solution
;
SHELXTL (Sheldrick, 2008)
;
_computing_structure_refinement
;
SHELXL2013 (Sheldrick, 2015)
;
_computing_molecular_graphics
;
SHELXTL (Sheldrick, 2008)
;
_computing_publication_material
;
SHELXTL (Sheldrick, 2008)
;
loop_
    _atom_site_type_symbol
    _atom_site_label
    _atom_site_fract_x
    _atom_site_fract_y
    _atom_site_fract_z
    _atom_site_U_iso_or_equiv
    _atom_site_adp_type
    _atom_site_calc_flag
    _atom_site_occupancy
    _atom_site_disorder_assembly
    _atom_site_disorder_group
    O O1 0.41029(15) 0.60296(11) 0.34381(13) 0.0614(6) Uani d 1 . .
    N N2 0.1246(2) 0.91541(18) 0.5407(2) 0.0720(9) Uani d 1 . .
    O O2 0.05962(19) 0.88908(14) 0.50918(19) 0.0895(9) Uani d 1 . .
    O O3 0.1269(2) 0.97245(14) 0.5673(2) 0.1157(11) Uani d 1 . .
    N N1 0.42674(16) 0.69242(12) 0.57973(16) 0.0455(7) Uani d 1 . .
    C C2 0.42848(19) 0.64777(15) 0.51480(19) 0.0465(8) Uani d 1 . .
    H H2 0.4465 0.6611 0.4598 0.056 Uiso calc 1 . .
    C C3 0.40385(19) 0.58199(15) 0.52846(19) 0.0422(8) Uani d 1 . .
    C C4 0.37908(19) 0.56351(15) 0.61040(19) 0.0463(8) Uani d 1 . .
    H H4 0.3624 0.5197 0.6207 0.056 Uiso calc 1 . .
    C C5 0.3516(2) 0.59151(16) 0.7633(2) 0.0599(10) Uani d 1 . .
    H H5 0.3354 0.5478 0.7751 0.072 Uiso calc 1 . .
    C C6 0.3493(2) 0.63777(18) 0.8274(2) 0.0686(11) Uani d 1 . .
    H H6 0.3311 0.6257 0.8828 0.082 Uiso calc 1 . .
    C C7 0.3740(2) 0.70292(18) 0.8109(2) 0.0668(11) Uani d 1 . .
    H H7 0.3727 0.7338 0.8560 0.080 Uiso calc 1 . .
    C C8 0.4001(2) 0.72291(16) 0.7310(2) 0.0581(9) Uani d 1 . .
    H H8 0.4163 0.7669 0.7211 0.070 Uiso calc 1 . .
    C C9 0.4023(2) 0.67572(16) 0.66336(19) 0.0466(8) Uani d 1 . .
    C C10 0.3784(2) 0.60934(15) 0.67883(19) 0.0453(8) Uani d 1 . .
    C C11 0.4434(2) 0.76315(14) 0.55781(19) 0.0535(9) Uani d 1 . .
    H H11A 0.4713 0.7658 0.5014 0.064 Uiso calc 1 . .
    H H11B 0.4831 0.7824 0.6007 0.064 Uiso calc 1 . .
    C C12 0.3584(2) 0.80241(15) 0.55578(18) 0.0450(8) Uani d 1 . .
    C C13 0.2813(2) 0.77440(15) 0.52486(19) 0.0522(9) Uani d 1 . .
    H H13 0.2809 0.7301 0.5073 0.063 Uiso calc 1 . .
    C C14 0.2046(2) 0.81107(16) 0.51962(19) 0.0550(9) Uani d 1 . .
    H H14 0.1530 0.7921 0.4984 0.066 Uiso calc 1 . .
    C C15 0.2066(2) 0.87608(16) 0.5464(2) 0.0511(9) Uani d 1 . .
    C C16 0.2812(3) 0.90518(17) 0.5779(2) 0.0627(10) Uani d 1 . .
    H H16 0.2806 0.9492 0.5966 0.075 Uiso calc 1 . .
    C C17 0.3573(2) 0.86843(15) 0.5817(2) 0.0599(10) Uani d 1 . .
    H H17 0.4089 0.8882 0.6021 0.072 Uiso calc 1 . .
    N N18 0.40495(17) 0.53477(12) 0.46162(16) 0.0457(7) Uani d 1 . .
    H H18 0.3957(19) 0.4931(13) 0.4779(18) 0.055 Uiso d 1 . .
    C C19 0.4050(2) 0.54681(17) 0.3739(2) 0.0492(8) Uani d 1 . .
    C C20 0.4012(2) 0.48600(18) 0.3174(2) 0.0520(9) Uani d 1 . .
    C C21 0.3658(2) 0.42642(19) 0.3436(2) 0.0667(10) Uani d 1 . .
    H H21 0.3428 0.4223 0.3992 0.080 Uiso calc 1 . .
    C C22 0.3643(3) 0.37257(19) 0.2874(3) 0.0831(12) Uani d 1 . .
    H H22 0.3403 0.3324 0.3055 0.100 Uiso calc 1 . .
    C C23 0.3983(3) 0.3781(2) 0.2048(3) 0.0891(14) Uani d 1 . .
    H H23 0.3975 0.3418 0.1672 0.107 Uiso calc 1 . .
    C C24 0.4330(3) 0.4374(2) 0.1790(2) 0.0874(14) Uani d 1 . .
    H H24 0.4559 0.4415 0.1234 0.105 Uiso calc 1 . .
    C C25 0.4344(2) 0.49175(19) 0.2346(2) 0.0700(11) Uani d 1 . .
    H H25 0.4577 0.5321 0.2161 0.084 Uiso calc 1 . .
    O O21 0.20655(15) -0.02685(11) 1.00566(14) 0.0677(7) Uani d 1 . .
    N N22 0.3601(2) 0.43286(16) 0.93943(18) 0.0623(8) Uani d 1 . .
    O O22 0.43183(18) 0.40720(13) 0.95183(18) 0.0851(8) Uani d 1 . .
    O O23 0.34872(18) 0.49256(13) 0.92938(17) 0.0901(9) Uani d 1 . .
    N N26 0.08024(15) 0.19179(11) 0.90797(14) 0.0393(6) Uani d 1 . .
    C C27 0.07780(18) 0.14885(14) 0.97427(18) 0.0399(7) Uani d 1 . .
    H H27 0.0608 0.1643 1.0286 0.048 Uiso calc 1 . .
    C C28 0.09965(18) 0.08225(14) 0.96521(19) 0.0387(7) Uani d 1 . .
    C C29 0.12306(19) 0.05999(14) 0.88465(19) 0.0469(8) Uani d 1 . .
    H H29 0.1370 0.0153 0.8768 0.056 Uiso calc 1 . .
    C C30 0.1490(2) 0.08164(17) 0.7297(2) 0.0621(10) Uani d 1 . .
    H H30 0.1614 0.0369 0.7202 0.074 Uiso calc 1 . .
    C C31 0.1528(2) 0.12537(18) 0.6631(2) 0.0701(11) Uani d 1 . .
    H H31 0.1677 0.1104 0.6079 0.084 Uiso calc 1 . .
    C C32 0.1348(2) 0.19245(18) 0.6759(2) 0.0688(11) Uani d 1 . .
    H H32 0.1390 0.2218 0.6293 0.083 Uiso calc 1 . .
    C C33 0.1111(2) 0.21621(16) 0.75568(19) 0.0555(9) Uani d 1 . .
    H H33 0.0986 0.2611 0.7635 0.067 Uiso calc 1 . .
    C C34 0.10618(19) 0.17144(15) 0.82524(18) 0.0420(8) Uani d 1 . .
    C C35 0.12631(19) 0.10371(15) 0.81382(19) 0.0439(8) Uani d 1 . .
    C C36 0.05804(19) 0.26267(13) 0.92396(18) 0.0452(8) Uani d 1 . .
    H H36A 0.0277 0.2663 0.9790 0.054 Uiso calc 1 . .
    H H36B 0.0184 0.2780 0.8784 0.054 Uiso calc 1 . .
    C C37 0.1383(2) 0.30700(15) 0.92630(17) 0.0406(8) Uani d 1 . .
    C C38 0.2186(2) 0.28329(15) 0.95501(19) 0.0498(9) Uani d 1 . .
    H H38 0.2239 0.2389 0.9713 0.060 Uiso calc 1 . .
    C C39 0.2909(2) 0.32433(16) 0.95987(19) 0.0533(9) Uani d 1 . .
    H H39 0.3449 0.3080 0.9791 0.064 Uiso calc 1 . .
    C C40 0.2817(2) 0.38968(16) 0.93586(19) 0.0469(8) Uani d 1 . .
    C C41 0.2032(2) 0.41526(15) 0.90788(19) 0.0538(9) Uani d 1 . .
    H H41 0.1984 0.4600 0.8927 0.065 Uiso calc 1 . .
    C C42 0.1312(2) 0.37365(15) 0.90253(19) 0.0500(9) Uani d 1 . .
    H H42 0.0776 0.3903 0.8829 0.060 Uiso calc 1 . .
    C C43 0.1481(2) -0.01105(16) 1.0550(2) 0.0490(8) Uani d 1 . .
    N N44 0.09404(17) 0.04176(12) 1.03937(16) 0.0437(7) Uani d 1 . .
    H H44 0.0575(18) 0.0565(13) 1.0780(17) 0.052 Uiso d 1 . .
    C C45 0.1292(2) -0.04973(15) 1.1360(2) 0.0475(8) Uani d 1 . .
    C C46 0.1440(2) -0.11755(17) 1.1338(2) 0.0683(10) Uani d 1 . .
    H H46 0.1655 -0.1371 1.0835 0.082 Uiso calc 1 . .
    C C47 0.1271(3) -0.15649(19) 1.2059(3) 0.0836(13) Uani d 1 . .
    H H47 0.1361 -0.2023 1.2035 0.100 Uiso calc 1 . .
    C C48 0.0972(3) -0.1277(2) 1.2808(3) 0.0844(13) Uani d 1 . .
    H H48 0.0865 -0.1540 1.3294 0.101 Uiso calc 1 . .
    C C49 0.0831(2) -0.0606(2) 1.2844(2) 0.0726(11) Uani d 1 . .
    H H49 0.0632 -0.0412 1.3356 0.087 Uiso calc 1 . .
    C C50 0.0984(2) -0.02119(16) 1.2121(2) 0.0587(9) Uani d 1 . .
    H H50 0.0881 0.0244 1.2146 0.070 Uiso calc 1 . .
    S S1 0.35061(6) 0.14986(4) 0.08683(6) 0.0579(3) Uani d 1 . .
    O O4 0.39929(14) 0.09068(10) 0.06530(13) 0.0613(6) Uani d 1 . .
    O O5 0.39719(15) 0.21137(10) 0.07281(15) 0.0781(8) Uani d 1 . .
    O O6 0.25996(16) 0.14934(12) 0.06060(18) 0.0973(9) Uani d 1 . .
    C C51 0.3430(3) 0.14538(19) 0.2041(3) 0.0859(12) Uani d 1 . .
    F F1 0.4184(6) 0.1409(9) 0.2480(7) 0.116(3) Uani d 0.56(3) A 1
    F F2 0.2924(10) 0.0910(5) 0.2186(10) 0.129(3) Uani d 0.56(3) A 1
    F F3 0.2872(10) 0.1946(7) 0.2229(12) 0.133(4) Uani d 0.56(3) A 1
    F F1A 0.4226(7) 0.1671(10) 0.2312(13) 0.127(4) Uani d 0.44(3) A 2
    F F2A 0.3289(15) 0.0856(4) 0.2381(9) 0.108(4) Uani d 0.44(3) A 2
    F F3A 0.3015(13) 0.1924(7) 0.2490(10) 0.099(3) Uani d 0.44(3) A 2
    S S2 0.92877(6) 0.15447(4) 0.17934(6) 0.0565(3) Uani d 1 . .
    O O24 0.95479(15) 0.09446(11) 0.13662(16) 0.0838(8) Uani d 1 . .
    O O25 0.94245(17) 0.21354(10) 0.12816(15) 0.0827(8) Uani d 1 . .
    O O26 0.95282(18) 0.15957(13) 0.26900(16) 0.1016(9) Uani d 1 . .
    C C52 0.8106(2) 0.14561(15) 0.1834(2) 0.0563(9) Uani d 1 . .
    F F21 0.7755(4) 0.1902(3) 0.2367(6) 0.0916(17) Uani d 0.83(2) B 1
    F F22 0.7851(5) 0.0871(3) 0.2147(5) 0.0707(15) Uani d 0.83(2) B 1
    F F23 0.7716(4) 0.1511(4) 0.1065(3) 0.0856(16) Uani d 0.83(2) B 1
    F F21A 0.7749(17) 0.2051(8) 0.196(2) 0.080(5) Uani d 0.17(2) B 2
    F F22A 0.807(3) 0.0919(13) 0.234(2) 0.081(6) Uani d 0.17(2) B 2
    F F23A 0.800(3) 0.1368(16) 0.0978(7) 0.090(5) Uani d 0.17(2) B 2
loop_
    _atom_site_aniso_label
    _atom_site_aniso_U_11
    _atom_site_aniso_U_22
    _atom_site_aniso_U_33
    _atom_site_aniso_U_12
    _atom_site_aniso_U_13
    _atom_site_aniso_U_23
    O1 0.0661(16) 0.0638(16) 0.0543(15) 0.0036(14) -0.0066(12) 0.0038(13)
    N2 0.080(3) 0.064(2) 0.072(2) 0.015(2) 0.013(2) 0.0031(19)
    O2 0.072(2) 0.093(2) 0.104(2) 0.0111(18) 0.0038(18) 0.0070(17)
    O3 0.121(3) 0.073(2) 0.153(3) 0.037(2) -0.005(2) -0.026(2)
    N1 0.0465(17) 0.0428(16) 0.0471(16) 0.0001(13) 0.0048(14) -0.0032(14)
    C2 0.046(2) 0.048(2) 0.046(2) 0.0048(17) 0.0087(16) -0.0044(17)
    C3 0.0352(18) 0.050(2) 0.0412(19) 0.0054(16) 0.0001(16) -0.0056(17)
    C4 0.047(2) 0.045(2) 0.047(2) 0.0002(16) 0.0000(17) -0.0012(17)
    C5 0.077(3) 0.056(2) 0.046(2) 0.009(2) 0.0049(19) 0.0014(19)
    C6 0.095(3) 0.070(3) 0.041(2) 0.014(2) 0.009(2) -0.002(2)
    C7 0.096(3) 0.060(3) 0.045(2) 0.015(2) -0.003(2) -0.0100(19)
    C8 0.069(3) 0.055(2) 0.051(2) 0.0067(19) -0.003(2) -0.0096(19)
    C9 0.046(2) 0.054(2) 0.041(2) 0.0075(17) -0.0020(16) -0.0048(17)
    C10 0.047(2) 0.048(2) 0.0413(19) 0.0050(17) 0.0009(16) -0.0039(17)
    C11 0.056(2) 0.048(2) 0.057(2) -0.0104(18) 0.0088(18) -0.0081(17)
    C12 0.054(2) 0.041(2) 0.0406(19) -0.0049(18) 0.0108(17) -0.0020(15)
    C13 0.065(2) 0.039(2) 0.053(2) -0.0030(19) -0.0014(19) -0.0063(16)
    C14 0.056(2) 0.051(2) 0.058(2) -0.006(2) -0.0022(19) -0.0012(18)
    C15 0.061(2) 0.046(2) 0.046(2) 0.004(2) 0.0093(19) 0.0023(17)
    C16 0.076(3) 0.045(2) 0.067(2) 0.000(2) 0.013(2) -0.0120(19)
    C17 0.064(3) 0.048(2) 0.069(2) -0.010(2) 0.009(2) -0.0169(18)
    N18 0.0521(17) 0.0449(16) 0.0403(17) -0.0001(15) 0.0034(14) -0.0053(15)
    C19 0.0376(19) 0.061(2) 0.049(2) 0.0065(19) -0.0018(17) -0.004(2)
    C20 0.046(2) 0.070(3) 0.040(2) 0.014(2) -0.0078(17) -0.0092(19)
    C21 0.066(3) 0.078(3) 0.055(2) -0.006(2) 0.000(2) -0.019(2)
    C22 0.086(3) 0.081(3) 0.083(3) -0.005(2) -0.014(3) -0.029(2)
    C23 0.087(3) 0.107(4) 0.072(3) 0.026(3) -0.023(3) -0.045(3)
    C24 0.092(3) 0.122(4) 0.049(3) 0.027(3) -0.009(2) -0.021(3)
    C25 0.076(3) 0.088(3) 0.045(2) 0.017(2) -0.004(2) -0.003(2)
    O21 0.0592(16) 0.0751(17) 0.0689(16) 0.0210(14) 0.0073(13) 0.0066(13)
    N22 0.075(2) 0.055(2) 0.0571(19) -0.009(2) 0.0089(19) -0.0023(16)
    O22 0.0620(18) 0.082(2) 0.112(2) -0.0055(16) -0.0009(17) -0.0033(16)
    O23 0.103(2) 0.0574(17) 0.110(2) -0.0216(17) 0.0022(17) 0.0036(16)
    N26 0.0430(16) 0.0368(15) 0.0381(15) 0.0024(12) 0.0004(13) -0.0012(12)
    C27 0.0421(19) 0.044(2) 0.0331(17) -0.0033(16) 0.0004(15) 0.0026(16)
    C28 0.0378(18) 0.0353(19) 0.0429(19) -0.0011(15) -0.0015(15) 0.0035(16)
    C29 0.054(2) 0.0348(19) 0.052(2) -0.0007(16) -0.0025(18) -0.0033(17)
    C30 0.083(3) 0.053(2) 0.050(2) 0.009(2) 0.001(2) -0.0102(19)
    C31 0.094(3) 0.074(3) 0.043(2) 0.015(2) 0.007(2) -0.007(2)
    C32 0.094(3) 0.073(3) 0.039(2) 0.011(2) 0.008(2) 0.0087(19)
    C33 0.073(3) 0.053(2) 0.041(2) 0.0073(19) -0.0007(19) 0.0064(17)
    C34 0.0430(19) 0.047(2) 0.0364(18) 0.0009(16) -0.0011(15) -0.0009(16)
    C35 0.045(2) 0.047(2) 0.0404(19) 0.0004(17) -0.0012(16) -0.0042(17)
    C36 0.051(2) 0.0386(19) 0.0461(19) 0.0099(16) 0.0063(17) 0.0004(15)
    C37 0.050(2) 0.041(2) 0.0308(17) 0.0041(17) 0.0047(16) 0.0014(15)
    C38 0.059(2) 0.0348(19) 0.055(2) 0.0038(18) -0.0005(19) 0.0087(16)
    C39 0.054(2) 0.053(2) 0.052(2) 0.0070(19) -0.0035(18) 0.0078(18)
    C40 0.054(2) 0.046(2) 0.0403(19) -0.0052(19) 0.0021(17) 0.0006(16)
    C41 0.065(2) 0.038(2) 0.058(2) 0.002(2) 0.008(2) 0.0099(17)
    C42 0.055(2) 0.044(2) 0.052(2) 0.0122(18) -0.0015(18) 0.0088(16)
    C43 0.042(2) 0.050(2) 0.055(2) -0.0022(18) -0.0071(18) 0.0008(18)
    N44 0.0464(17) 0.0386(16) 0.0460(17) 0.0048(14) 0.0057(13) 0.0049(14)
    C45 0.042(2) 0.041(2) 0.059(2) -0.0010(16) -0.0108(17) 0.0125(18)
    C46 0.071(3) 0.047(2) 0.086(3) 0.004(2) -0.007(2) 0.009(2)
    C47 0.085(3) 0.049(2) 0.116(4) -0.010(2) -0.028(3) 0.031(3)
    C48 0.082(3) 0.088(4) 0.083(3) -0.024(3) -0.024(3) 0.035(3)
    C49 0.078(3) 0.079(3) 0.060(3) -0.010(2) -0.012(2) 0.015(2)
    C50 0.069(3) 0.051(2) 0.056(2) -0.0022(19) -0.012(2) 0.0121(19)
    S1 0.0589(6) 0.0519(6) 0.0629(6) 0.0021(5) 0.0004(5) 0.0137(5)
    O4 0.0767(17) 0.0447(14) 0.0624(14) 0.0070(13) 0.0043(13) -0.0032(11)
    O5 0.0778(18) 0.0469(15) 0.110(2) -0.0095(13) 0.0207(15) 0.0183(13)
    O6 0.0554(17) 0.094(2) 0.142(2) -0.0019(16) -0.0331(17) 0.0289(18)
    C51 0.097(3) 0.084(3) 0.078(3) 0.030(2) 0.031(2) 0.015(2)
    F1 0.149(4) 0.152(8) 0.047(3) 0.048(4) -0.006(3) 0.021(4)
    F2 0.148(7) 0.122(4) 0.120(7) 0.011(4) 0.062(5) 0.064(4)
    F3 0.159(6) 0.144(4) 0.097(8) 0.079(4) 0.046(6) -0.011(5)
    F1A 0.132(4) 0.150(9) 0.098(8) 0.025(4) -0.027(5) -0.011(6)
    F2A 0.183(9) 0.088(4) 0.053(5) 0.042(4) 0.021(6) 0.033(3)
    F3A 0.150(6) 0.100(4) 0.047(5) 0.040(5) 0.026(5) 0.006(4)
    S2 0.0512(6) 0.0511(6) 0.0671(6) -0.0032(5) 0.0020(5) -0.0055(5)
    O24 0.0663(17) 0.0554(15) 0.130(2) 0.0093(13) 0.0378(16) -0.0202(15)
    O25 0.097(2) 0.0514(15) 0.1002(19) -0.0166(14) 0.0260(16) 0.0076(14)
    O26 0.098(2) 0.131(2) 0.0753(19) -0.0293(19) -0.0394(16) 0.0004(17)
    C52 0.058(2) 0.050(2) 0.060(2) 0.0106(19) 0.0017(19) -0.0027(18)
    F21 0.088(2) 0.075(2) 0.112(4) 0.0202(19) 0.040(3) -0.014(3)
    F22 0.054(3) 0.0696(18) 0.089(3) -0.0102(18) 0.002(2) 0.015(2)
    F23 0.056(3) 0.113(4) 0.0874(19) 0.013(2) -0.0224(19) 0.0210(19)
    F21A 0.059(8) 0.079(6) 0.102(10) 0.035(7) 0.002(9) -0.008(6)
    F22A 0.073(13) 0.068(7) 0.103(10) -0.022(8) 0.014(10) 0.017(7)
    F23A 0.086(13) 0.105(10) 0.079(5) 0.037(10) -0.053(8) -0.019(6)
_geom_special_details
;
 All esds (except the esd in the dihedral angle between two l.s. planes)
 are estimated using the full covariance matrix.  The cell esds are taken
 into account individually in the estimation of esds in distances, angles
 and torsion angles; correlations between esds in cell parameters are only
 used when they are defined by crystal symmetry.  An approximate (isotropic)
 treatment of cell esds is used for estimating esds involving l.s. planes.
;
loop_
    _geom_bond_atom_site_label_1
    _geom_bond_atom_site_label_2
    _geom_bond_site_symmetry_2
    _geom_bond_distance
    _geom_bond_publ_flag
    O1 C19 . 1.222(3) ?
    N2 O3 . 1.217(3) ?
    N2 O2 . 1.218(4) ?
    N2 C15 . 1.478(4) ?
    N1 C2 . 1.342(3) ?
    N1 C9 . 1.383(3) ?
    N1 C11 . 1.482(3) ?
    C2 C3 . 1.390(4) ?
    C2 H2 . 0.9300 ?
    C3 C4 . 1.369(4) ?
    C3 N18 . 1.398(3) ?
    C4 C10 . 1.397(4) ?
    C4 H4 . 0.9300 ?
    C5 C6 . 1.355(4) ?
    C5 C10 . 1.411(4) ?
    C5 H5 . 0.9300 ?
    C6 C7 . 1.385(4) ?
    C6 H6 . 0.9300 ?
    C7 C8 . 1.355(4) ?
    C7 H7 . 0.9300 ?
    C8 C9 . 1.408(4) ?
    C8 H8 . 0.9300 ?
    C9 C10 . 1.402(4) ?
    C11 C12 . 1.516(4) ?
    C11 H11A . 0.9700 ?
    C11 H11B . 0.9700 ?
    C12 C13 . 1.381(4) ?
    C12 C17 . 1.385(4) ?
    C13 C14 . 1.381(4) ?
    C13 H13 . 0.9300 ?
    C14 C15 . 1.369(4) ?
    C14 H14 . 0.9300 ?
    C15 C16 . 1.362(4) ?
    C16 C17 . 1.374(4) ?
    C16 H16 . 0.9300 ?
    C17 H17 . 0.9300 ?
    N18 C19 . 1.369(4) ?
    N18 H18 . 0.88(3) ?
    C19 C20 . 1.499(4) ?
    C20 C21 . 1.374(4) ?
    C20 C25 . 1.378(4) ?
    C21 C22 . 1.383(4) ?
    C21 H21 . 0.9300 ?
    C22 C23 . 1.380(5) ?
    C22 H22 . 0.9300 ?
    C23 C24 . 1.364(5) ?
    C23 H23 . 0.9300 ?
    C24 C25 . 1.386(5) ?
    C24 H24 . 0.9300 ?
    C25 H25 . 0.9300 ?
    O21 C43 . 1.217(3) ?
    N22 O22 . 1.221(3) ?
    N22 O23 . 1.221(3) ?
    N22 C40 . 1.475(4) ?
    N26 C27 . 1.335(3) ?
    N26 C34 . 1.396(3) ?
    N26 C36 . 1.484(3) ?
    C27 C28 . 1.386(4) ?
    C27 H27 . 0.9300 ?
    C28 C29 . 1.366(4) ?
    C28 N44 . 1.403(3) ?
    C29 C35 . 1.400(4) ?
    C29 H29 . 0.9300 ?
    C30 C31 . 1.351(4) ?
    C30 C35 . 1.412(4) ?
    C30 H30 . 0.9300 ?
    C31 C32 . 1.389(4) ?
    C31 H31 . 0.9300 ?
    C32 C33 . 1.366(4) ?
    C32 H32 . 0.9300 ?
    C33 C34 . 1.399(4) ?
    C33 H33 . 0.9300 ?
    C34 C35 . 1.405(4) ?
    C36 C37 . 1.511(4) ?
    C36 H36A . 0.9700 ?
    C36 H36B . 0.9700 ?
    C37 C38 . 1.380(4) ?
    C37 C42 . 1.391(4) ?
    C38 C39 . 1.376(4) ?
    C38 H38 . 0.9300 ?
    C39 C40 . 1.370(4) ?
    C39 H39 . 0.9300 ?
    C40 C41 . 1.366(4) ?
    C41 C42 . 1.380(4) ?
    C41 H41 . 0.9300 ?
    C42 H42 . 0.9300 ?
    C43 N44 . 1.362(4) ?
    C43 C45 . 1.497(4) ?
    N44 H44 . 0.87(2) ?
    C45 C46 . 1.381(4) ?
    C45 C50 . 1.387(4) ?
    C46 C47 . 1.381(5) ?
    C46 H46 . 0.9300 ?
    C47 C48 . 1.370(5) ?
    C47 H47 . 0.9300 ?
    C48 C49 . 1.366(5) ?
    C48 H48 . 0.9300 ?
    C49 C50 . 1.385(4) ?
    C49 H49 . 0.9300 ?
    C50 H50 . 0.9300 ?
    S1 O6 . 1.434(2) ?
    S1 O4 . 1.441(2) ?
    S1 O5 . 1.441(2) ?
    S1 C51 . 1.809(4) ?
    C51 F2A . 1.326(7) ?
    C51 F1 . 1.328(6) ?
    C51 F3A . 1.332(7) ?
    C51 F3 . 1.337(6) ?
    C51 F1A . 1.350(7) ?
    C51 F2 . 1.355(6) ?
    S2 O26 . 1.426(2) ?
    S2 O24 . 1.430(2) ?
    S2 O25 . 1.439(2) ?
    S2 C52 . 1.809(4) ?
    C52 F23 . 1.321(4) ?
    C52 F21A . 1.329(8) ?
    C52 F22A . 1.329(8) ?
    C52 F22 . 1.330(4) ?
    C52 F21 . 1.330(4) ?
    C52 F23A . 1.335(8) ?
loop_
    _geom_angle_atom_site_label_1
    _geom_angle_atom_site_label_2
    _geom_angle_atom_site_label_3
    _geom_angle_site_symmetry_1
    _geom_angle_site_symmetry_3
    _geom_angle
    _geom_angle_publ_flag
    O3 N2 O2 . . 124.2(4) ?
    O3 N2 C15 . . 117.5(4) ?
    O2 N2 C15 . . 118.3(3) ?
    C2 N1 C9 . . 122.4(3) ?
    C2 N1 C11 . . 117.8(2) ?
    C9 N1 C11 . . 119.5(2) ?
    N1 C2 C3 . . 121.0(3) ?
    N1 C2 H2 . . 119.5 ?
    C3 C2 H2 . . 119.5 ?
    C4 C3 C2 . . 118.3(3) ?
    C4 C3 N18 . . 119.8(3) ?
    C2 C3 N18 . . 121.9(3) ?
    C3 C4 C10 . . 121.2(3) ?
    C3 C4 H4 . . 119.4 ?
    C10 C4 H4 . . 119.4 ?
    C6 C5 C10 . . 120.3(3) ?
    C6 C5 H5 . . 119.8 ?
    C10 C5 H5 . . 119.8 ?
    C5 C6 C7 . . 120.4(3) ?
    C5 C6 H6 . . 119.8 ?
    C7 C6 H6 . . 119.8 ?
    C8 C7 C6 . . 121.9(3) ?
    C8 C7 H7 . . 119.0 ?
    C6 C7 H7 . . 119.0 ?
    C7 C8 C9 . . 118.6(3) ?
    C7 C8 H8 . . 120.7 ?
    C9 C8 H8 . . 120.7 ?
    N1 C9 C10 . . 117.4(3) ?
    N1 C9 C8 . . 122.1(3) ?
    C10 C9 C8 . . 120.5(3) ?
    C4 C10 C9 . . 119.7(3) ?
    C4 C10 C5 . . 122.0(3) ?
    C9 C10 C5 . . 118.3(3) ?
    N1 C11 C12 . . 110.8(2) ?
    N1 C11 H11A . . 109.5 ?
    C12 C11 H11A . . 109.5 ?
    N1 C11 H11B . . 109.5 ?
    C12 C11 H11B . . 109.5 ?
    H11A C11 H11B . . 108.1 ?
    C13 C12 C17 . . 118.5(3) ?
    C13 C12 C11 . . 121.2(3) ?
    C17 C12 C11 . . 120.3(3) ?
    C14 C13 C12 . . 121.1(3) ?
    C14 C13 H13 . . 119.4 ?
    C12 C13 H13 . . 119.4 ?
    C15 C14 C13 . . 118.4(3) ?
    C15 C14 H14 . . 120.8 ?
    C13 C14 H14 . . 120.8 ?
    C16 C15 C14 . . 122.1(3) ?
    C16 C15 N2 . . 119.5(3) ?
    C14 C15 N2 . . 118.4(4) ?
    C15 C16 C17 . . 119.0(3) ?
    C15 C16 H16 . . 120.5 ?
    C17 C16 H16 . . 120.5 ?
    C16 C17 C12 . . 120.9(3) ?
    C16 C17 H17 . . 119.5 ?
    C12 C17 H17 . . 119.5 ?
    C19 N18 C3 . . 127.1(3) ?
    C19 N18 H18 . . 116.6(19) ?
    C3 N18 H18 . . 115.5(18) ?
    O1 C19 N18 . . 122.4(3) ?
    O1 C19 C20 . . 122.3(3) ?
    N18 C19 C20 . . 115.2(3) ?
    C21 C20 C25 . . 119.4(3) ?
    C21 C20 C19 . . 123.6(3) ?
    C25 C20 C19 . . 117.0(3) ?
    C20 C21 C22 . . 120.2(3) ?
    C20 C21 H21 . . 119.9 ?
    C22 C21 H21 . . 119.9 ?
    C23 C22 C21 . . 120.4(4) ?
    C23 C22 H22 . . 119.8 ?
    C21 C22 H22 . . 119.8 ?
    C24 C23 C22 . . 119.1(4) ?
    C24 C23 H23 . . 120.4 ?
    C22 C23 H23 . . 120.4 ?
    C23 C24 C25 . . 120.8(4) ?
    C23 C24 H24 . . 119.6 ?
    C25 C24 H24 . . 119.6 ?
    C20 C25 C24 . . 120.0(4) ?
    C20 C25 H25 . . 120.0 ?
    C24 C25 H25 . . 120.0 ?
    O22 N22 O23 . . 124.0(3) ?
    O22 N22 C40 . . 118.6(3) ?
    O23 N22 C40 . . 117.3(3) ?
    C27 N26 C34 . . 121.0(2) ?
    C27 N26 C36 . . 119.0(2) ?
    C34 N26 C36 . . 119.9(2) ?
    N26 C27 C28 . . 122.6(3) ?
    N26 C27 H27 . . 118.7 ?
    C28 C27 H27 . . 118.7 ?
    C29 C28 C27 . . 118.1(3) ?
    C29 C28 N44 . . 124.4(3) ?
    C27 C28 N44 . . 117.5(3) ?
    C28 C29 C35 . . 120.7(3) ?
    C28 C29 H29 . . 119.6 ?
    C35 C29 H29 . . 119.6 ?
    C31 C30 C35 . . 120.2(3) ?
    C31 C30 H30 . . 119.9 ?
    C35 C30 H30 . . 119.9 ?
    C30 C31 C32 . . 120.8(3) ?
    C30 C31 H31 . . 119.6 ?
    C32 C31 H31 . . 119.6 ?
    C33 C32 C31 . . 121.4(3) ?
    C33 C32 H32 . . 119.3 ?
    C31 C32 H32 . . 119.3 ?
    C32 C33 C34 . . 118.5(3) ?
    C32 C33 H33 . . 120.7 ?
    C34 C33 H33 . . 120.7 ?
    N26 C34 C33 . . 121.7(3) ?
    N26 C34 C35 . . 117.5(3) ?
    C33 C34 C35 . . 120.9(3) ?
    C29 C35 C34 . . 120.0(3) ?
    C29 C35 C30 . . 121.7(3) ?
    C34 C35 C30 . . 118.3(3) ?
    N26 C36 C37 . . 112.6(2) ?
    N26 C36 H36A . . 109.1 ?
    C37 C36 H36A . . 109.1 ?
    N26 C36 H36B . . 109.1 ?
    C37 C36 H36B . . 109.1 ?
    H36A C36 H36B . . 107.8 ?
    C38 C37 C42 . . 118.8(3) ?
    C38 C37 C36 . . 121.1(3) ?
    C42 C37 C36 . . 120.0(3) ?
    C39 C38 C37 . . 121.1(3) ?
    C39 C38 H38 . . 119.5 ?
    C37 C38 H38 . . 119.5 ?
    C40 C39 C38 . . 118.7(3) ?
    C40 C39 H39 . . 120.7 ?
    C38 C39 H39 . . 120.7 ?
    C41 C40 C39 . . 122.1(3) ?
    C41 C40 N22 . . 119.7(3) ?
    C39 C40 N22 . . 118.2(3) ?
    C40 C41 C42 . . 118.8(3) ?
    C40 C41 H41 . . 120.6 ?
    C42 C41 H41 . . 120.6 ?
    C41 C42 C37 . . 120.5(3) ?
    C41 C42 H42 . . 119.7 ?
    C37 C42 H42 . . 119.7 ?
    O21 C43 N44 . . 122.5(3) ?
    O21 C43 C45 . . 122.0(3) ?
    N44 C43 C45 . . 115.5(3) ?
    C43 N44 C28 . . 123.6(3) ?
    C43 N44 H44 . . 122.2(19) ?
    C28 N44 H44 . . 113.7(19) ?
    C46 C45 C50 . . 119.0(3) ?
    C46 C45 C43 . . 117.3(3) ?
    C50 C45 C43 . . 123.7(3) ?
    C47 C46 C45 . . 120.5(4) ?
    C47 C46 H46 . . 119.8 ?
    C45 C46 H46 . . 119.8 ?
    C48 C47 C46 . . 120.0(4) ?
    C48 C47 H47 . . 120.0 ?
    C46 C47 H47 . . 120.0 ?
    C49 C48 C47 . . 120.2(4) ?
    C49 C48 H48 . . 119.9 ?
    C47 C48 H48 . . 119.9 ?
    C48 C49 C50 . . 120.2(4) ?
    C48 C49 H49 . . 119.9 ?
    C50 C49 H49 . . 119.9 ?
    C49 C50 C45 . . 120.1(3) ?
    C49 C50 H50 . . 120.0 ?
    C45 C50 H50 . . 120.0 ?
    O6 S1 O4 . . 115.16(15) ?
    O6 S1 O5 . . 115.95(15) ?
    O4 S1 O5 . . 114.69(13) ?
    O6 S1 C51 . . 102.08(18) ?
    O4 S1 C51 . . 103.03(15) ?
    O5 S1 C51 . . 103.16(17) ?
    F2A C51 F3A . . 111.0(11) ?
    F1 C51 F3 . . 119.1(14) ?
    F2A C51 F1A . . 108.6(8) ?
    F3A C51 F1A . . 92.3(13) ?
    F1 C51 F2 . . 110.5(6) ?
    F3 C51 F2 . . 101.4(10) ?
    F2A C51 S1 . . 116.7(7) ?
    F1 C51 S1 . . 116.5(6) ?
    F3A C51 S1 . . 121.0(8) ?
    F3 C51 S1 . . 103.0(8) ?
    F1A C51 S1 . . 103.0(9) ?
    F2 C51 S1 . . 104.3(7) ?
    O26 S2 O24 . . 115.75(17) ?
    O26 S2 O25 . . 115.56(16) ?
    O24 S2 O25 . . 113.67(14) ?
    O26 S2 C52 . . 102.72(16) ?
    O24 S2 C52 . . 102.28(14) ?
    O25 S2 C52 . . 104.40(16) ?
    F21A C52 F22A . . 128(3) ?
    F23 C52 F22 . . 105.5(5) ?
    F23 C52 F21 . . 108.4(4) ?
    F22 C52 F21 . . 104.6(5) ?
    F21A C52 F23A . . 102.8(15) ?
    F22A C52 F23A . . 117(2) ?
    F23 C52 S2 . . 113.6(4) ?
    F21A C52 S2 . . 108.9(13) ?
    F22A C52 S2 . . 98.7(18) ?
    F22 C52 S2 . . 113.1(4) ?
    F21 C52 S2 . . 111.1(3) ?
    F23A C52 S2 . . 95.3(17) ?
loop_
    _geom_hbond_atom_site_label_D
    _geom_hbond_atom_site_label_H
    _geom_hbond_atom_site_label_A
    _geom_hbond_site_symmetry_A
    _geom_hbond_distance_DH
    _geom_hbond_distance_HA
    _geom_hbond_distance_DA
    _geom_hbond_angle_DHA
    N18 H18 O4 4_566 0.88(3) 2.15(3) 2.982(3) 156(3)
    N44 H44 O24 1_456 0.87(2) 1.97(3) 2.811(3) 164(3)
_shelx_hkl_file
;
   0   0   1    0.01    0.02
   0   0   2    0.76    0.21
   0   0   2    0.60    0.14
   0   0   3    0.16    0.23
   0   0   3   -0.01    0.12
   0   0   4  117.12    2.44
   0   0   4   94.91    1.77
   0   0   4   98.12    1.81
   0   0  -5   -0.14    0.18
   0   0   5   -0.05    0.28
   0   0   5    0.01    0.19
   0   0  -6  116.71    2.44
   0   0   6  108.20    2.88
   0   0   6  109.03    2.33
   0   0  -7   -0.26    0.18
   0   0   7   -0.16    0.28
   0   0   7    0.01    0.21
   0   0   7    0.13    0.39
   0   0  -8   81.98    2.39
   0   0   8   75.67    2.83
   0   0   8   78.77    2.29
   0   0   8   65.64    2.80
   0   0  -9    0.09    0.30
   0   0   9    0.40    0.47
   0   0   9   -0.09    0.26
   0   0   9   -0.19    0.38
   0   0 -10    5.81    0.81
   0   0  10    5.14    1.07
   0   0  10    4.74    0.78
   0   0  10    4.12    1.08
   0   0 -11    0.01    0.32
   0   0  11   -0.56    0.40
   0   0  11   -0.02    0.38
   0   0  11    0.58    0.74
   0   0 -12    7.23    1.01
   0   0  12    7.85    1.42
   0   0  12    8.59    1.11
   0   0  12    8.34    1.49
   0   0 -13    0.03    0.38
   0   0  13    0.08    0.69
   0   0  13    0.14    0.44
   0   0  13   -1.13    0.62
   0   0 -14    7.23    1.08
   0   0  14    7.31    1.49
   0   0  14    4.34    1.42
   0   0  15    0.06    0.58
   0   0  15   -0.29    0.57
   0   0  16   -0.24    0.58
   0   0  16   -0.41    0.48
   0   0  17   -0.15    0.56
   0   0  17   -0.70    0.54
   0   0  18   -0.31    0.79
   0   0  18   -0.27    0.63
   0  -1   0    0.00    0.02
   0  -1   0   -0.01    0.03
   0   1   0    0.00    0.02
   0   1   0   -0.01    0.03
   0   1   0    0.01    0.02
   0  -1  -1  133.03    1.04
   0  -1   1  199.55    1.28
   0  -1   1  141.77    1.30
   0   1  -1  137.34    1.48
   0   1  -1  126.66    1.22
   0   1   1   89.17    1.24
   0  -1  -2    1.63    0.18
   0  -1   2    2.58    0.27
   0  -1   2    2.18    0.26
   0  -1   2    1.71    0.21
   0   1  -2    2.03    0.25
   0   1  -2    1.95    0.22
   0   1   2    1.85    0.29
   0   1   2    2.08    0.19
   0  -1  -3  159.47    1.79
   0  -1   3  226.17    2.71
   0  -1   3  223.71    2.64
   0  -1   3  162.07    2.02
   0   1  -3  160.20    2.24
   0   1  -3  163.56    2.03
   0   1   3  164.28    2.62
   0   1   3  168.00    1.84
   0  -1   4  624.74    5.27
   0  -1   4  534.12    4.56
   0   1  -4  520.42    4.14
   0   1   4  605.77    5.72
   0   1   4  537.56    3.86
   0  -1   5   26.48    1.32
   0  -1   5   23.35    1.09
   0   1  -5   22.00    0.99
   0  -1   6   34.09    1.62
   0  -1   6   32.46    1.39
   0  -1   6   28.74    1.62
   0   1  -6   33.35    1.32
   0   1   6   32.64    1.69
   0   1   6   32.44    1.22
   0  -1   7   40.73    1.90
   0  -1   7   40.34    1.65
   0  -1   7   36.49    1.99
   0   1  -7   40.92    1.57
   0   1   7   38.72    1.97
   0   1   7   39.35    1.45
   0  -1   8   17.73    1.41
   0  -1   8   17.16    1.19
   0  -1   8   15.16    1.45
   0   1  -8   18.95    1.17
   0   1   8   17.54    1.49
   0   1   8   18.41    1.10
   0   1   8   15.93    1.44
   0  -1  -9    2.23    0.59
   0  -1   9    2.44    0.75
   0  -1   9    2.43    0.64
   0  -1   9    1.72    0.80
   0   1  -9    3.31    0.61
   0   1   9    3.17    0.88
   0   1   9    3.43    0.60
   0   1   9    2.16    0.78
   0  -1 -10    2.84    0.66
   0  -1  10    2.41    0.78
   0  -1  10    2.47    0.68
   0  -1  10    2.10    0.95
   0   1 -10    3.47    0.67
   0   1  10    2.60    0.89
   0   1  10    2.80    0.61
   0   1  10    3.12    0.93
   0  -1 -11    0.21    0.36
   0  -1  11    0.57    0.61
   0  -1  11    0.54    0.49
   0  -1  11   -0.36    0.52
   0   1 -11    0.57    0.42
   0   1  11   -0.27    0.47
   0   1  11    0.69    0.44
   0   1  11    0.41    0.68
   0  -1 -12   -0.11    0.36
   0  -1  12   -0.48    0.56
   0  -1  12    0.23    0.50
   0  -1  12   -0.23    0.82
   0   1 -12   -0.12    0.37
   0   1  12   -0.14    0.60
   0   1  12    0.27    0.42
   0   1  12   -0.39    0.61
   0  -1 -13    5.18    0.97
   0  -1  13    3.93    1.26
   0  -1  13    4.61    1.02
   0  -1  13    3.53    1.29
   0   1 -13    5.00    0.98
   0   1  13    4.45    1.36
   0   1  13    4.40    0.91
   0   1  13    4.43    1.30
   0  -1 -14    0.18    0.35
   0  -1  14   -0.10    0.46
   0  -1  14   -0.22    0.41
   0  -1  14   -0.25    0.76
   0   1  14   -0.17    0.69
   0   1  14   -0.40    0.65
   0  -1  15    0.22    0.63
   0  -1  15   -0.55    0.42
   0   1  15    0.54    0.78
   0   1  15   -0.51    0.53
   0  -1  16    0.28    0.70
   0  -1  16   -0.05    0.74
   0   1  16    1.35    0.98
   0   1  16    0.18    0.92
   0  -1  17    0.30    0.68
   0  -1  17    0.28    0.90
   0   1  17   -0.30    0.78
   0   1  17    1.01    0.96
   0  -1  18    0.63    0.90
   0  -1  18    0.37    0.73
   0   1  18    0.21    0.84
   0   1  18   -0.45    0.62
   0  -2   0    0.57    0.15
   0  -2   0    0.47    0.14
   0   2   0    0.58    0.12
   0   2   0    0.69    0.15
   0   2   0    0.54    0.16
   0   2   0    0.68    0.08
   0  -2  -1   56.63    0.95
   0  -2  -1   58.29    1.19
   0  -2   1   58.86    0.68
   0  -2   1   54.37    1.17
   0  -2   1   56.01    1.08
   0  -2   1   52.38    0.97
   0   2  -1   53.30    1.16
   0   2  -1   54.51    1.06
   0   2  -1    0.07    0.05
   0   2   1   54.32    1.12
   0   2   1    0.01    0.03
   0   2   1   57.33    1.18
   0  -2  -2   13.89    0.49
   0  -2   2   15.96    0.53
   0  -2   2   12.88    0.67
   0  -2   2   14.01    0.60
   0  -2   2   12.57    0.66
   0   2  -2   13.71    0.69
   0   2  -2   13.58    0.59
   0   2   2   12.99    0.71
   0   2   2   13.54    0.49
   0  -2  -3  472.47    3.08
   0  -2   3  645.21    4.26
   0  -2   3  459.26    4.24
   0  -2   3  480.64    3.74
   0  -2   3  427.95    4.39
   0   2  -3  471.63    3.70
   0   2   3  456.76    4.63
   0   2   3  498.81    3.17
   0  -2  -4    2.35    0.33
   0  -2   4    3.81    0.58
   0  -2   4    2.45    0.52
   0  -2   4    2.28    0.39
   0  -2   4    2.15    0.60
   0   2  -4    2.28    0.40
   0   2   4    2.07    0.58
   0   2   4    2.32    0.34
   0  -2  -5  393.45    3.58
   0  -2   5  428.59    4.75
   0  -2   5  387.13    4.60
   0  -2   5  396.87    4.14
   0  -2   5  344.64    5.02
   0   2  -5  403.09    4.16
   0   2   5  376.14    5.20
   0   2   5  406.17    3.65
   0  -2   6    7.61    0.80
   0  -2   6    8.05    0.80
   0  -2   6    6.95    0.89
   0   2  -6    8.11    0.71
   0   2   6    8.19    0.99
   0  -2   7   14.82    1.17
   0  -2   7   15.53    1.13
   0  -2   7   13.51    1.29
   0   2  -7   16.66    1.05
   0   2   7   16.05    1.38
   0  -2   8    0.05    0.38
   0  -2   8    0.66    0.43
   0  -2   8    0.57    0.57
   0   2  -8    0.84    0.38
   0   2   8    0.47    0.48
   0   2   8    0.72    0.35
   0   2   8    0.81    0.57
   0  -2   9    2.30    0.73
   0  -2   9    1.37    0.52
   0  -2   9    2.02    0.83
   0   2  -9    2.07    0.54
   0   2   9    1.50    0.65
   0   2   9    1.97    0.50
   0   2   9    1.29    0.73
   0  -2  10    0.04    0.40
   0  -2  10    0.23    0.41
   0  -2  10    0.06    0.50
   0   2 -10    0.43    0.35
   0   2  10   -0.07    0.49
   0   2  10    0.32    0.33
   0   2  10    0.58    0.54
   0  -2 -11   11.17    1.18
   0  -2  11   12.50    1.48
   0  -2  11   11.81    1.29
   0  -2  11   10.80    1.57
   0   2 -11   13.47    1.22
   0   2  11   12.95    1.64
   0   2  11   13.34    1.13
   0   2  11    9.81    1.46
   0  -2 -12   13.37    1.35
   0  -2  12   10.35    1.54
   0  -2  12   12.82    1.40
   0  -2  12    9.12    1.57
   0   2 -12   12.63    1.28
   0   2  12   11.93    1.71
   0   2  12   12.25    1.17
   0   2  12   10.73    1.69
   0  -2 -13    2.19    0.71
   0  -2  13    1.40    0.83
   0  -2  13    1.95    0.80
   0  -2  13    1.42    1.08
   0   2 -13    1.69    0.62
   0   2  13    1.61    0.94
   0   2  13    2.46    1.20
   0  -2 -14    0.25    0.42
   0  -2  14   -0.17    0.62
   0  -2  14    0.54    0.52
   0  -2  14    0.19    0.77
   0   2  14    0.15    0.68
   0   2  14   -0.03    0.59
   0  -2  15   -0.11    0.51
   0  -2  15    0.21    0.70
   0   2  15    0.48    0.79
   0   2  15    0.17    0.73
   0  -2  16    0.24    0.59
   0  -2  16   -0.74    0.56
   0   2  16    1.25    1.02
   0   2  16    0.73    0.92
   0  -2  17    0.61    0.78
   0  -2  17   -0.71    0.56
   0   2  17   -0.27    0.67
   0   2  17    0.84    0.83
   0  -2  18    0.95    0.90
   0  -2  18    0.57    0.88
   0   2  18    0.94    1.03
   0   2  18    0.56    0.82
   0  -3   0    0.05    0.12
   0  -3   0   -0.08    0.11
   0   3   0   -0.01    0.10
   0   3   0   -0.01    0.11
   0   3   0    0.08    0.13
   0   3   0    0.01    0.06
   0  -3  -1    2.65    0.31
   0  -3  -1    2.41    0.35
   0  -3   1    2.76    0.36
   0  -3   1    2.16    0.32
   0  -3   1    2.40    0.27
   0   3  -1    2.53    0.21
   0   3  -1    2.87    0.37
   0   3  -1    1.87    0.32
   0   3  -1    1.56    0.20
   0   3   1    2.00    0.32
   0   3   1    0.12    0.09
   0   3   1    2.21    0.35
   0  -3  -2    2.43    0.30
   0  -3  -2    1.93    0.37
   0  -3   2    2.20    0.23
   0  -3   2    2.43    0.41
   0  -3   2    2.34    0.36
   0  -3   2    1.97    0.37
   0   3  -2    2.20    0.37
   0   3   2    1.98    0.47
   0   3   2    2.48    0.30
   0  -3  -3  189.73    2.16
   0  -3  -3  195.68    2.97
   0  -3   3  191.53    2.19
   0  -3   3  183.06    2.99
   0  -3   3  196.85    2.67
   0  -3   3  172.52    2.87
   0   3  -3  187.15    2.60
   0   3   3  185.07    3.15
   0   3   3  195.87    2.20
   0  -3  -4   76.39    1.47
   0  -3   4   85.62    1.78
   0  -3   4   73.24    2.05
   0  -3   4   78.14    1.81
   0  -3   4   68.75    2.08
   0   3  -4   77.96    1.81
   0   3   4   79.57    1.50
   0  -3  -5    9.64    0.61
   0  -3   5   10.80    0.81
   0  -3   5    9.26    0.86
   0  -3   5    9.52    0.72
   0  -3   5    9.21    0.95
   0   3  -5    9.77    0.75
   0   3   5    9.35    1.00
   0   3   5    9.24    0.59
   0  -3  -6   24.25    1.00
   0  -3   6   26.64    1.34
   0  -3   6   25.21    1.39
   0  -3   6   22.52    1.50
   0   3  -6   24.52    1.19
   0   3   6   23.41    1.54
   0  -3  -7   34.00    1.26
   0  -3   7   32.52    1.61
   0  -3   7   34.28    1.72
   0  -3   7   29.55    1.82
   0   3  -7   36.58    1.53
   0   3   7   33.56    1.93
   0  -3   8   11.31    1.12
   0  -3   8   10.74    1.08
   0  -3   8    9.90    1.28
   0   3  -8   10.89    0.94
   0   3   8    9.84    1.21
   0  -3   9    0.95    0.53
   0  -3   9    1.50    0.60
   0  -3   9    1.78    0.81
   0   3  -9    1.27    0.46
   0   3   9    1.33    0.71
   0   3   9    1.17    0.39
   0   3   9    0.68    0.63
   0  -3  10    0.42    0.49
   0  -3  10    0.01    0.40
   0  -3  10    0.52    0.69
   0   3 -10    0.30    0.35
   0   3  10    0.53    0.58
   0   3  10    0.27    0.33
   0   3  10    0.78    0.69
   0  -3  11   15.25    1.60
   0  -3  11   13.35    1.41
   0  -3  11   15.25    1.86
   0   3 -11   14.60    1.27
   0   3  11   13.76    1.73
   0   3  11   13.93    1.11
   0   3  11   11.53    1.59
   0  -3  12    9.49    1.37
   0  -3  12   10.12    1.32
   0  -3  12   10.65    1.77
   0   3 -12   10.66    1.18
   0   3  12    8.12    1.55
   0   3  12   10.71    1.06
   0   3  12    8.55    1.49
   0  -3 -13    4.58    0.95
   0  -3  13    4.79    1.20
   0  -3  13    5.41    1.15
   0  -3  13    6.51    1.58
   0   3 -13    5.98    0.97
   0   3  13    4.90    1.41
   0   3  13    4.78    1.51
   0  -3 -14    3.58    0.86
   0  -3  14    2.55    0.99
   0  -3  14    3.22    0.96
   0  -3  14    3.88    1.37
   0   3  14    2.56    1.11
   0   3  14    4.25    1.30
   0  -3  15    1.35    0.75
   0  -3  15    0.20    0.76
   0   3  15    1.30    0.97
   0   3  15    1.06    0.91
   0  -3  16    0.28    0.63
   0  -3  16    0.64    0.97
   0   3  16   -0.18    0.71
   0   3  16   -0.12    0.63
   0  -3  17    0.17    0.59
   0  -3  17    0.54    0.75
   0   3  17    0.56    0.91
   0   3  17    0.22    0.68
   0  -3  18    0.76    0.79
   0  -3  18    0.41    0.88
   0   3  18    0.19    0.94
   0   3  18    1.30    0.91
   0  -4   0  743.82    5.37
   0  -4   0  775.20    5.70
   0   4   0  751.61    4.24
   0   4   0  784.88    5.72
   0   4   0  790.11    3.10
   0  -4  -1   84.35    1.73
   0  -4  -1   86.11    1.98
   0  -4   1   78.93    1.89
   0  -4   1   84.36    1.89
   0  -4   1   79.01    1.37
   0   4  -1   88.83    1.21
   0   4  -1   81.26    1.85
   0   4  -1   80.12    1.38
   0   4   1   80.78    1.70
   0   4   1   84.50    1.97
   0  -4  -2   82.76    1.66
   0  -4  -2   83.20    2.07
   0  -4   2   85.74    1.16
   0  -4   2   75.44    1.98
   0  -4   2   86.76    1.94
   0  -4   2   77.87    1.71
   0   4  -2   82.68    1.89
   0   4  -2   -0.02    0.06
   0   4   2   81.93    1.98
   0   4   2   59.67    1.40
   0   4   2   82.93    2.03
   0  -4  -3   18.20    0.80
   0  -4   3   17.89    0.67
   0  -4   3   16.35    1.07
   0  -4   3   19.04    0.97
   0  -4   3   16.41    1.00
   0   4  -3   17.66    0.96
   0   4   3   17.71    1.16
   0   4   3   18.63    0.82
   0  -4  -4    7.87    0.56
   0  -4   4    7.20    0.54
   0  -4   4    6.10    0.75
   0  -4   4    7.45    0.67
   0  -4   4    6.09    0.73
   0   4  -4    7.46    0.67
   0   4   4    6.79    0.86
   0   4   4    6.95    0.53
   0  -4  -5    2.58    0.37
   0  -4   5    2.78    0.44
   0  -4   5    2.45    0.59
   0  -4   5    2.61    0.65
   0   4  -5    3.12    0.52
   0   4   5    2.44    0.63
   0  -4  -6    5.01    0.51
   0  -4   6    5.20    0.65
   0  -4   6    5.29    0.78
   0  -4   6    5.06    0.86
   0   4  -6    6.25    0.69
   0   4   6    5.75    0.92
   0  -4  -7   10.37    0.73
   0  -4   7    9.39    0.89
   0  -4   7    8.99    1.01
   0  -4   7    9.15    1.12
   0   4  -7    9.86    0.88
   0   4   7    9.15    1.14
   0  -4  -8    9.03    0.74
   0  -4   8    8.41    0.93
   0  -4   8    8.16    1.03
   0  -4   8    7.41    1.10
   0   4  -8    8.12    0.85
   0   4   8    8.57    1.21
   0  -4   9    3.86    0.77
   0  -4   9    3.21    0.79
   0  -4   9    3.49    1.03
   0   4  -9    4.18    0.70
   0   4   9    3.10    0.90
   0   4   9    3.39    0.92
   0  -4  10    2.76    0.78
   0  -4  10    2.87    0.83
   0  -4  10    2.77    1.00
   0   4 -10    3.68    0.74
   0   4  10    2.73    0.98
   0   4  10    3.02    0.58
   0   4  10    3.65    1.02
   0  -4  11    2.53    0.80
   0  -4  11    2.99    0.94
   0  -4  11    3.00    1.22
   0   4 -11    2.27    0.69
   0   4  11    3.14    1.04
   0   4  11    3.43    0.65
   0   4  11    3.61    1.14
   0  -4  12    6.05    1.17
   0  -4  12    6.10    1.16
   0  -4  12    6.20    1.41
   0   4 -12    5.86    0.93
   0   4  12    5.16    1.39
   0   4  12    6.25    0.86
   0   4  12    6.75    1.46
   0  -4  13    0.80    0.65
   0  -4  13    0.53    0.65
   0  -4  13    1.20    1.07
   0   4 -13    0.70    0.52
   0   4  13    0.05    0.79
   0   4  13    0.32    0.80
   0  -4 -14    1.82    0.71
   0  -4  14    0.89    0.74
   0  -4  14    1.13    0.73
   0  -4  14    1.98    1.20
   0   4  14    1.31    0.94
   0   4  14    0.64    0.82
   0  -4  15    0.43    0.57
   0  -4  15    0.07    0.46
   0  -4  15    0.83    0.91
   0   4  15    0.27    0.76
   0   4  15   -0.07    0.67
   0  -4  16    0.67    0.73
   0  -4  16    1.60    1.16
   0   4  16    2.32    1.27
   0   4  16    0.98    0.98
   0  -4  17    0.32    0.64
   0  -4  17    0.18    0.71
   0   4  17    0.15    0.84
   0   4  17    0.67    0.84
   0  -4  18    0.29    0.74
   0   4  18    0.76    0.94
   0   4  18    0.34    0.81
   0  -5   0    0.00    0.33
   0   5   0    0.04    0.23
   0   5   0   -0.15    0.27
   0   5   0    0.00    0.15
   0  -5  -1    8.06    0.72
   0  -5   1    6.48    0.77
   0  -5   1    8.03    0.53
   0   5  -1    8.50    0.51
   0   5  -1    7.74    0.81
   0   5  -1    7.00    0.52
   0   5   1    6.83    0.70
   0   5   1    7.56    0.78
   0  -5  -2  120.33    2.25
   0  -5   2  116.99    2.68
   0  -5   2  116.65    2.15
   0   5  -2  127.71    1.52
   0   5  -2  119.39    2.52
   0   5  -2  109.73    2.08
   0   5   2  120.67    2.54
   0   5   2  121.30    2.68
   0  -5  -3    2.21    0.40
   0  -5   3    1.86    0.27
   0  -5   3    1.76    0.55
   0  -5   3    1.66    0.50
   0   5  -3    1.47    0.48
   0   5   3    1.55    0.49
   0  -5  -4    8.60    0.63
   0  -5   4    8.76    0.56
   0  -5   4    8.42    0.90
   0  -5   4    8.09    0.84
   0   5  -4    8.76    0.78
   0   5   4    8.52    0.96
   0  -5  -5    3.22    0.43
   0  -5   5    3.64    0.46
   0  -5   5    3.99    0.68
   0  -5   5    3.43    0.70
   0   5  -5    3.47    0.59
   0   5   5    3.24    0.70
   0  -5  -6    0.45    0.26
   0  -5   6    0.83    0.34
   0  -5   6    0.57    0.43
   0  -5   6    0.69    0.53
   0   5  -6    1.14    0.42
   0   5   6    1.08    0.55
   0  -5  -7   11.28    0.78
   0  -5   7   10.95    0.91
   0  -5   7   11.23    1.16
   0  -5   7   10.64    1.23
   0   5  -7   10.60    0.96
   0   5   7   10.50    1.27
   0  -5  -8    3.51    0.52
   0  -5   8    2.53    0.61
   0  -5   8    3.28    0.81
   0  -5   8    3.32    0.93
   0   5  -8    2.28    0.59
   0   5   8    3.10    0.94
   0  -5  -9    5.45    0.64
   0  -5   9    6.25    0.88
   0  -5   9    5.14    0.98
   0  -5   9    4.46    1.09
   0   5  -9    6.43    0.87
   0   5   9    6.12    1.23
   0   5   9    6.92    1.12
   0  -5  10   17.10    1.44
   0  -5  10   17.93    1.63
   0  -5  10   14.11    1.67
   0   5 -10   17.29    1.36
   0   5  10   15.74    1.73
   0   5  10   17.44    1.70
   0  -5  11    1.26    0.60
   0  -5  11    1.66    0.77
   0  -5  11    0.97    0.95
   0   5 -11    2.08    0.66
   0   5  11    1.63    0.92
   0   5  11    1.66    0.51
   0   5  11    2.43    1.02
   0  -5  12    0.45    0.53
   0  -5  12    0.59    0.66
   0  -5  12   -0.34    0.80
   0   5 -12    0.87    0.54
   0   5  12    0.87    0.86
   0   5  12    0.14    0.82
   0  -5  13    0.54    0.62
   0  -5  13    1.37    0.80
   0  -5  13    0.97    0.92
   0   5 -13    1.57    0.64
   0   5  13    1.39    0.93
   0   5  13    1.42    0.96
   0  -5  14    0.54    0.53
   0  -5  14    0.08    0.50
   0  -5  14   -0.18    0.67
   0   5  14    0.44    0.70
   0   5  14   -0.12    0.55
   0  -5  15    0.03    0.51
   0  -5  15    0.20    0.51
   0  -5  15    0.34    0.81
   0   5  15    0.92    0.92
   0   5  15    0.31    0.78
   0  -5  16   -0.15    0.51
   0  -5  16    0.34    0.86
   0   5  16   -0.03    0.81
   0   5  16   -0.21    0.61
   0  -5  17   -0.54    0.67
   0   5  17    0.81    0.97
   0   5  17    1.05    0.83
   0  -5  18   -0.26    0.84
   0   5  18   -0.63    0.75
   0   5  18    0.29    0.68
   0  -6   0    3.14    0.62
   0   6   0    3.41    0.51
   0   6   0    3.09    0.61
   0   6   0    3.72    0.33
   0  -6  -1   20.22    1.12
   0  -6   1   20.59    1.23
   0  -6   1   21.00    0.81
   0   6  -1   22.50    0.83
   0   6  -1   21.65    1.23
   0   6  -1   21.86    0.84
   0   6   1   21.99    1.09
   0   6   1   20.77    1.24
   0  -6  -2   14.94    0.93
   0  -6   2   15.24    1.10
   0  -6   2   14.96    0.84
   0   6  -2   16.62    0.64
   0   6  -2   14.42    1.01
   0   6  -2   15.26    0.86
   0   6   2   15.41    1.06
   0   6   2   16.09    1.15
   0  -6  -3    0.26    0.23
   0  -6   3    0.28    0.15
   0  -6   3    0.42    0.39
   0  -6   3    0.15    0.28
   0   6  -3    0.52    0.34
   0   6   3    0.35    0.35
   0   6   3    0.48    0.35
   0  -6  -4    1.80    0.41
   0  -6   4    2.01    0.30
   0  -6   4    2.30    0.58
   0  -6   4    1.82    0.52
   0   6  -4    2.27    0.57
   0   6   4    2.31    0.67
   0  -6  -5   19.26    0.99
   0  -6   5   18.86    0.88
   0  -6   5   17.76    1.33
   0  -6   5   17.17    1.28
   0   6  -5   18.69    1.20
   0   6   5   17.55    1.40
   0  -6  -6    1.53    0.39
   0  -6   6    1.96    0.42
   0  -6   6    1.27    0.55
   0  -6   6    1.50    0.63
   0   6  -6    1.45    0.47
   0   6   6    1.48    0.63
   0  -6  -7   23.82    1.13
   0  -6   7   23.42    1.24
   0  -6   7   20.67    1.55
   0  -6   7   24.45    1.77
   0   6  -7   23.81    1.44
   0   6   7   24.83    1.84
   0  -6  -8    7.30    0.69
   0  -6   8    7.41    0.82
   0  -6   8    6.54    1.04
   0  -6   8    5.92    1.03
   0   6  -8    6.56    0.87
   0   6   8    6.78    1.18
   0  -6  -9   15.49    1.01
   0  -6   9   17.26    1.30
   0  -6   9   14.61    1.49
   0  -6   9   14.64    1.60
   0   6  -9   16.05    1.29
   0   6   9   14.50    1.70
   0   6   9   14.64    1.46
   0  -6 -10    9.26    0.85
   0  -6  10   10.08    1.13
   0  -6  10   10.53    1.35
   0  -6  10    7.88    1.36
   0   6 -10   10.23    1.15
   0   6  10   10.38    1.58
   0   6  10    8.80    1.31
   0  -6  11    2.31    0.76
   0  -6  11    1.52    0.75
   0  -6  11    1.66    0.97
   0   6 -11    2.76    0.80
   0   6  11    1.75    0.90
   0   6  11    2.28    1.03
   0  -6  12   10.14    1.32
   0  -6  12   10.07    1.46
   0  -6  12   10.07    1.68
   0   6 -12   11.05    1.30
   0   6  12    8.72    1.61
   0   6  12    9.23    1.55
   0  -6  13    4.43    0.98
   0  -6  13    4.98    1.19
   0  -6  13    5.65    1.38
   0   6 -13    5.13    0.92
   0   6  13    3.55    1.27
   0   6  13    5.24    1.28
   0  -6  14    1.45    0.74
   0  -6  14    1.96    0.87
   0  -6  14    2.88    1.26
   0   6  14    1.87    1.11
   0   6  14    2.52    1.17
   0  -6  15   -0.02    0.45
   0  -6  15   -0.33    0.55
   0  -6  15    0.40    0.90
   0   6  15   -0.18    0.75
   0   6  15   -0.17    0.68
   0  -6  16   -0.81    0.66
   0   6  16   -0.60    0.67
   0   6  16    0.68    0.76
   0  -6  17   -0.27    0.87
   0   6  17    0.58    0.94
   0   6  17   -0.17    0.62
   0  -7   0    0.10    0.31
   0   7   0    0.06    0.23
   0   7   0   -0.22    0.26
   0   7   0   -0.01    0.15
   0  -7  -1   37.43    1.60
   0  -7   1   36.91    1.70
   0  -7   1   39.04    1.12
   0   7  -1   39.71    1.18
   0   7  -1   37.77    1.71
   0   7  -1   37.08    1.11
   0   7   1   39.04    1.49
   0   7   1   37.17    1.73
   0   7   1   39.97    0.78
   0  -7  -2    0.03    0.24
   0  -7   2    0.20    0.33
   0  -7   2    0.00    0.22
   0   7  -2    0.10    0.16
   0   7  -2    0.29    0.34
   0   7  -2   -0.01    0.20
   0   7   2    0.00    0.28
   0   7   2   -0.20    0.27
   0  -7  -3   13.24    0.93
   0  -7   3   12.76    1.12
   0  -7   3   12.45    0.91
   0   7  -3   14.40    0.62
   0   7  -3   13.63    1.09
   0   7   3   13.75    1.13
   0   7   3   14.23    1.16
   0  -7  -4   17.14    1.01
   0  -7   4   17.79    0.73
   0  -7   4   15.71    1.30
   0  -7   4   17.18    1.17
   0   7  -4   18.78    1.26
   0   7   4   16.88    1.33
   0  -7  -5   31.17    1.34
   0  -7   5   32.39    1.10
   0  -7   5   30.89    1.85
   0  -7   5   30.51    1.68
   0   7  -5   31.69    1.63
   0   7   5   28.30    1.79
   0  -7  -6   12.51    0.88
   0  -7   6   11.95    0.79
   0  -7   6   11.05    1.23
   0  -7   6   12.03    1.21
   0   7  -6   12.45    1.10
   0   7   6   10.12    1.23
   0  -7  -7    6.62    0.67
   0  -7   7    7.75    0.74
   0  -7   7    7.28    1.09
   0  -7   7    6.78    1.02
   0   7  -7    6.79    0.89
   0   7   7    7.18    1.18
   0  -7  -8    2.40    0.48
   0  -7   8    1.89    0.51
   0  -7   8    1.55    0.71
   0  -7   8    2.32    0.90
   0   7  -8    2.14    0.64
   0   7   8    2.29    0.89
   0  -7  -9    9.35    0.83
   0  -7   9    9.51    0.99
   0  -7   9   10.97    1.38
   0  -7   9    9.73    1.38
   0   7  -9   10.27    1.15
   0   7   9   10.50    1.56
   0   7   9    8.98    1.23
   0  -7 -10    0.18    0.29
   0  -7  10   -0.05    0.31
   0  -7  10   -0.26    0.46
   0  -7  10   -0.52    0.56
   0   7 -10    0.06    0.43
   0   7  10   -0.21    0.50
   0   7  10    0.32    0.64
   0  -7  11   15.01    1.39
   0  -7  11   14.36    1.70
   0  -7  11   13.15    1.75
   0   7 -11   14.97    1.45
   0   7  11   13.36    1.89
   0   7  11   12.13    1.57
   0  -7  12    3.78    0.93
   0  -7  12    2.53    0.99
   0  -7  12    3.37    1.36
   0   7 -12    3.63    0.93
   0   7  12    2.77    1.18
   0   7  12    4.34    1.20
   0  -7  13    2.75    0.90
   0  -7  13    2.12    0.94
   0  -7  13    2.58    1.19
   0   7  13    1.61    0.93
   0   7  13    2.68    1.06
   0  -7  14    1.07    0.77
   0  -7  14    1.07    0.94
   0   7  14    1.57    1.03
   0   7  14    0.90    0.75
   0  -7  15    0.13    0.57
   0  -7  15   -0.06    0.83
   0   7  15   -0.03    0.67
   0   7  15    0.17    0.63
   0  -7  16    0.20    0.63
   0  -7  16    0.65    0.96
   0   7  16   -0.60    0.78
   0   7  16   -0.61    0.60
   0  -7  17   -0.24    0.69
   0   7  17    1.08    1.10
   0   7  17    0.05    0.74
   0  -8   0    4.33    0.73
   0   8   0    4.55    0.59
   0   8   0    4.77    0.76
   0   8   0    4.80    0.38
   0  -8  -1    0.79    0.42
   0  -8   1    0.30    0.38
   0  -8   1    0.69    0.25
   0   8  -1    0.62    0.28
   0   8  -1    0.75    0.46
   0   8  -1    0.61    0.25
   0   8   1    0.77    0.37
   0   8   1    0.62    0.45
   0   8   1    0.64    0.18
   0  -8  -2    1.00    0.40
   0  -8   2    1.40    0.54
   0  -8   2    0.80    0.31
   0   8  -2    1.19    0.31
   0   8  -2    0.76    0.40
   0   8   2    1.44    0.49
   0   8   2    0.76    0.43
   0  -8  -3   19.89    1.21
   0  -8   3   18.18    1.41
   0  -8   3   20.25    1.15
   0   8  -3   20.78    0.78
   0   8  -3   20.72    1.40
   0   8   3   20.04    1.37
   0   8   3   18.85    1.43
   0  -8  -4    0.37    0.30
   0  -8   4    0.40    0.48
   0  -8   4    0.39    0.37
   0   8  -4    0.69    0.23
   0   8  -4   -0.04    0.32
   0   8   4    0.30    0.43
   0  -8  -5    0.18    0.27
   0  -8   5   -0.08    0.13
   0  -8   5   -0.16    0.35
   0  -8   5    0.55    0.42
   0   8  -5   -0.17    0.28
   0   8   5    0.22    0.44
   0  -8  -6    1.34    0.44
   0  -8   6    1.78    0.38
   0  -8   6    1.35    0.64
   0  -8   6    1.51    0.66
   0   8  -6    1.38    0.53
   0   8   6    1.81    0.72
   0  -8  -7    4.14    0.59
   0  -8   7    4.10    0.55
   0  -8   7    4.67    0.93
   0  -8   7    3.19    0.85
   0   8  -7    3.93    0.78
   0   8   7    4.03    0.95
   0  -8  -8    1.56    0.45
   0  -8   8    1.87    0.49
   0  -8   8    3.14    0.94
   0  -8   8    1.96    0.86
   0   8  -8    2.52    0.75
   0   8   8    1.82    0.78
   0  -8  -9    3.66    0.61
   0  -8   9    4.57    0.75
   0  -8   9    4.03    1.07
   0  -8   9    3.36    1.07
   0   8  -9    4.05    0.88
   0   8   9    3.73    1.21
   0   8   9    4.54    0.96
   0  -8 -10    1.74    0.52
   0  -8  10    1.03    0.49
   0  -8  10    0.96    0.70
   0  -8  10    1.28    0.83
   0   8 -10    1.70    0.67
   0   8  10    1.32    0.90
   0   8  10    1.78    0.83
   0  -8  11    0.90    0.51
   0  -8  11   -0.05    0.64
   0  -8  11    0.17    0.76
   0   8 -11    1.14    0.59
   0   8  11    0.32    0.80
   0   8  11    0.12    0.71
   0  -8  12    0.19    0.41
   0  -8  12    0.81    0.73
   0  -8  12    0.16    0.74
   0   8 -12    0.49    0.51
   0   8  12   -0.40    0.51
   0   8  12    0.56    0.64
   0  -8  13    6.69    1.32
   0  -8  13    7.03    1.60
   0   8  13    6.19    1.56
   0   8  13    6.50    1.43
   0  -8  14    1.27    0.70
   0  -8  14    0.70    0.86
   0   8  14    0.32    0.78
   0   8  14    1.52    0.99
   0  -8  15    1.69    0.85
   0  -8  15    0.84    0.84
   0   8  15    1.21    0.99
   0   8  15    2.59    1.17
   0  -8  16   -0.21    0.56
   0  -8  16    0.93    1.06
   0   8  16   -0.37    0.73
   0   8  16    0.67    0.78
   0  -8  17    1.39    1.17
   0   8  17    0.61    1.04
   0   8  17    0.54    0.76
   0  -9   0    0.20    0.34
   0   9   0    0.23    0.26
   0   9   0   -0.09    0.33
   0   9   0    0.10    0.16
   0  -9  -1  114.95    3.15
   0  -9   1  114.80    3.34
   0   9  -1  122.05    2.35
   0   9  -1  118.64    3.38
   0   9  -1  120.94    2.12
   0   9   1  122.64    2.86
   0   9   1  120.19    3.47
   0   9   1  124.45    1.47
   0  -9  -2   20.85    1.36
   0  -9   2   16.43    1.36
   0  -9   2   19.23    1.01
   0   9  -2   20.95    0.92
   0   9  -2   19.06    1.45
   0   9   2   21.08    1.35
   0   9   2   19.91    1.53
   0  -9  -3    5.84    0.80
   0  -9   3    6.13    0.98
   0  -9   3    4.95    0.65
   0   9  -3    5.98    0.50
   0   9  -3    4.55    0.86
   0   9   3    5.75    0.89
   0   9   3    5.48    0.90
   0  -9  -4   46.19    1.90
   0  -9   4   43.82    2.31
   0  -9   4   45.13    1.91
   0   9  -4   49.64    1.22
   0   9  -4   48.24    2.22
   0   9   4   48.44    2.29
   0  -9  -5    3.11    0.61
   0  -9   5    3.27    0.82
   0  -9   5    3.12    0.69
   0   9  -5    3.67    0.45
   0   9  -5    3.33    0.77
   0   9   5    3.87    0.92
   0  -9  -6    0.07    0.27
   0  -9   6   -0.06    0.15
   0  -9   6   -0.03    0.37
   0  -9   6   -0.04    0.37
   0   9  -6   -0.06    0.37
   0   9   6   -0.36    0.37
   0  -9  -7    1.10    0.41
   0  -9   7    0.96    0.34
   0  -9   7    0.88    0.56
   0  -9   7    0.76    0.61
   0   9  -7    0.98    0.57
   0   9   7    1.03    0.70
   0  -9  -8    8.14    0.85
   0  -9   8    9.22    0.82
   0  -9   8    8.42    1.33
   0  -9   8    7.74    1.26
   0   9  -8    8.04    1.10
   0   9   8    8.11    1.43
   0  -9  -9    0.38    0.33
   0  -9   9    0.68    0.37
   0  -9   9    0.40    0.54
   0  -9   9    0.35    0.67
   0   9  -9    1.27    0.64
   0   9   9    0.39    0.63
   0   9   9    0.98    0.62
   0  -9 -10    9.21    0.93
   0  -9  10    9.01    0.98
   0  -9  10    9.33    1.49
   0  -9  10    6.70    1.40
   0   9 -10    8.47    1.22
   0   9  10    7.13    1.52
   0   9  10    7.30    1.18
   0  -9  11    4.19    1.26
   0  -9  11    4.21    1.33
   0   9 -11    4.02    0.95
   0   9  11    5.52    1.45
   0   9  11    4.08    1.07
   0  -9  12    4.92    1.24
   0  -9  12    3.55    1.26
   0   9 -12    4.98    1.01
   0   9  12    4.97    1.47
   0   9  12    3.44    1.08
   0  -9  13    0.22    0.62
   0  -9  13    0.90    0.94
   0   9  13    0.23    0.69
   0   9  13    1.17    0.79
   0  -9  14   -0.32    0.49
   0  -9  14   -0.02    0.77
   0   9  14    0.17    0.64
   0   9  14    0.76    0.74
   0  -9  15   -0.33    0.60
   0  -9  15   -0.27    0.71
   0   9  15    0.63    0.82
   0   9  15    0.80    0.74
   0  -9  16    0.02    0.51
   0  -9  16   -0.35    0.78
   0   9  16   -0.50    0.66
   0   9  16    0.51    0.68
   0  -9  17    0.61    1.08
   0   9  17    0.76    1.03
   0   9  17    0.27    0.72
   0 -10   0   22.19    1.56
   0  10   0   23.79    1.28
   0  10   0   22.54    1.64
   0  10   0   22.94    0.82
   0 -10  -1    6.16    0.92
   0 -10   1    5.21    0.94
   0  10  -1    6.08    0.68
   0  10  -1    4.44    0.84
   0  10   1    5.50    0.79
   0  10   1    5.86    0.95
   0  10   1    5.52    0.36
   0 -10  -2    0.22    0.35
   0 -10   2   -0.59    0.31
   0 -10   2    0.11    0.24
   0  10  -2    0.07    0.22
   0  10  -2   -0.15    0.39
   0  10   2   -0.11    0.34
   0  10   2   -0.21    0.32
   0 -10  -3   88.89    2.82
   0 -10   3   87.98    3.28
   0 -10   3   89.21    2.44
   0  10  -3   92.83    1.80
   0  10  -3   89.85    3.13
   0  10   3   87.02    2.92
   0  10   3   90.61    3.29
   0 -10  -4   11.56    1.08
   0 -10   4    9.99    1.28
   0 -10   4   10.40    1.00
   0  10  -4   11.33    0.64
   0  10  -4   11.31    1.25
   0  10   4    9.42    1.18
   0  10   4    9.37    1.18
   0 -10  -5    0.09    0.30
   0 -10   5   -0.01    0.39
   0 -10   5   -0.10    0.36
   0  10  -5    0.10    0.18
   0  10  -5   -0.14    0.33
   0  10   5    0.24    0.49
   0 -10  -6    7.47    0.86
   0 -10   6    8.58    1.29
   0 -10   6    6.44    0.98
   0  10  -6    8.87    0.66
   0  10  -6    8.28    1.13
   0  10   6    6.46    1.16
   0 -10  -7    0.55    0.35
   0 -10   7    0.62    0.29
   0 -10   7    1.12    0.69
   0 -10   7    0.76    0.59
   0  10  -7    0.17    0.48
   0  10   7    0.16    0.63
   0 -10  -8    0.05    0.30
   0 -10   8    0.41    0.31
   0 -10   8    0.51    0.60
   0 -10   8    0.64    0.59
   0  10  -8    0.44    0.52
   0  10   8   -0.22    0.53
   0  10   8    0.16    0.50
   0 -10  -9    0.21    0.32
   0 -10   9   -0.40    0.54
   0 -10   9    0.02    0.63
   0  10  -9    0.49    0.51
   0  10   9   -0.11    0.66
   0  10   9    0.14    0.57
   0 -10  10    6.53    1.41
   0 -10  10    8.09    1.49
   0  10 -10    8.54    1.26
   0  10  10    6.48    1.53
   0  10  10    8.45    1.25
   0 -10  11   -0.08    0.57
   0 -10  11   -0.36    0.59
   0  10 -11    0.08    0.49
   0  10  11    0.64    0.71
   0  10  11   -0.50    0.50
   0 -10  12   -0.02    0.53
   0 -10  12    0.35    0.78
   0  10 -12    0.43    0.49
   0  10  12   -0.07    0.60
   0  10  12    0.15    0.57
   0 -10  13    1.46    0.80
   0 -10  13    0.31    0.80
   0  10  13    0.25    0.68
   0  10  13    0.38    0.61
   0 -10  14    0.79    0.74
   0 -10  14   -0.65    0.66
   0  10  14    1.65    0.99
   0  10  14    0.90    0.82
   0 -10  15   -0.01    0.55
   0 -10  15    0.24    0.86
   0  10  15    0.36    0.77
   0  10  15    0.76    0.62
   0 -10  16   -0.29    0.53
   0 -10  16    0.80    0.90
   0  10  16    0.30    0.81
   0  10  16    0.71    0.74
   0 -11   0    0.26    0.42
   0  11   0   -0.23    0.29
   0  11   0    0.24    0.47
   0  11   0    0.20    0.20
   0 -11  -1    6.63    1.00
   0 -11   1    4.97    0.96
   0  11  -1    4.87    0.68
   0  11  -1    5.56    0.95
   0  11   1    6.17    0.85
   0  11   1    4.62    0.91
   0  11   1    5.39    0.36
   0 -11  -2   13.65    1.27
   0 -11   2   12.16    1.34
   0 -11   2   13.81    0.91
   0  11  -2   12.96    0.86
   0  11  -2   13.30    1.37
   0  11   2   13.22    1.22
   0  11   2   14.39    1.49
   0 -11  -3   15.34    1.32
   0 -11   3   15.00    1.54
   0 -11   3   15.44    1.08
   0  11  -3   16.41    0.86
   0  11  -3   15.33    1.47
   0  11   3   15.99    1.40
   0  11   3   16.23    1.59
   0 -11  -4    2.87    0.68
   0 -11   4    2.12    0.83
   0 -11   4    2.61    0.61
   0  11  -4    2.65    0.41
   0  11  -4    3.57    0.88
   0  11   4    2.05    0.74
   0  11   4    2.43    0.84
   0 -11  -5    2.33    0.63
   0 -11   5    2.27    0.85
   0 -11   5    2.33    0.69
   0  11  -5    2.10    0.38
   0  11  -5    2.09    0.74
   0  11   5    1.85    0.79
   0 -11  -6    4.60    0.77
   0 -11   6    3.53    0.97
   0 -11   6    3.31    0.86
   0  11  -6    4.41    0.50
   0  11  -6    4.00    0.94
   0  11   6    4.17    1.09
   0 -11  -7    0.25    0.36
   0 -11   7   -0.39    0.36
   0 -11   7    0.58    0.59
   0  11  -7    0.24    0.35
   0  11  -7   -0.30    0.40
   0  11   7    0.01    0.57
   0 -11  -8    8.77    0.98
   0 -11   8    8.33    1.44
   0 -11   8    7.17    1.24
   0  11  -8    8.09    1.21
   0  11   8    8.44    1.56
   0  11   8    7.38    1.06
   0 -11  -9    1.74    0.58
   0 -11   9    1.68    0.92
   0 -11   9    2.47    1.03
   0  11  -9    1.87    0.79
   0  11   9    2.05    1.04
   0  11   9    2.77    0.91
   0 -11  10   11.04    1.72
   0 -11  10   10.30    1.59
   0  11 -10    9.58    1.35
   0  11  10    9.53    1.72
   0  11  10   10.64    1.37
   0 -11  11    0.13    0.64
   0 -11  11    0.63    0.78
   0  11 -11   -0.03    0.62
   0  11  11   -0.06    0.69
   0  11  11    0.10    0.49
   0 -11  12   -0.55    0.46
   0 -11  12    0.59    0.89
   0  11 -12    0.33    0.48
   0  11  12    0.61    0.81
   0  11  12   -0.77    0.39
   0 -11  13   -0.14    0.57
   0 -11  13    0.60    0.80
   0  11  13    0.54    0.81
   0  11  13    0.04    0.57
   0 -11  14   -0.56    0.54
   0 -11  14    0.69    0.95
   0  11  14   -0.60    0.58
   0  11  14    0.06    0.53
   0 -11  15   -0.35    0.54
   0 -11  15   -0.11    0.77
   0  11  15    0.09    0.76
   0 -11  16   -0.03    0.69
   0 -11  16   -0.20    0.68
   0  11  16   -0.10    0.76
   0 -12   0    1.01    0.61
   0  12   0    0.92    0.46
   0  12   0    1.10    0.57
   0 -12  -1    3.73    0.86
   0 -12   1    3.66    0.87
   0  12  -1    3.19    0.64
   0  12  -1    4.30    1.00
   0  12   1    4.97    0.83
   0  12   1    3.64    0.93
   0 -12  -2    1.94    0.68
   0 -12   2    2.76    0.90
   0  12  -2    2.19    0.53
   0  12  -2    1.70    0.71
   0  12   2    3.50    0.83
   0  12   2    1.21    0.65
   0 -12  -3    1.88    0.66
   0 -12   3    2.13    0.79
   0 -12   3    2.16    0.54
   0  12  -3    2.38    0.49
   0  12  -3    1.98    0.73
   0  12   3    2.93    0.85
   0  12   3    2.38    0.87
   0 -12  -4    3.62    0.77
   0 -12   4    4.06    1.07
   0 -12   4    3.46    0.70
   0  12  -4    3.30    0.48
   0  12  -4    3.30    0.97
   0  12   4    3.47    0.97
   0  12   4    4.30    1.10
   0 -12  -5    5.35    0.89
   0 -12   5    4.49    1.12
   0 -12   5    6.39    0.96
   0  12  -5    5.74    0.52
   0  12  -5    4.67    1.07
   0  12   5    4.61    1.09
   0 -12  -6   -0.08    0.35
   0 -12   6    0.14    0.59
   0 -12   6    0.16    0.49
   0  12  -6    0.34    0.51
   0  12   6   -0.27    0.51
   0 -12  -7    2.12    0.66
   0 -12   7    1.35    0.84
   0 -12   7    1.88    0.80
   0  12  -7    1.97    0.83
   0  12   7    1.82    0.88
   0  12   7    2.45    0.71
   0 -12  -8    1.77    0.59
   0 -12   8    1.93    0.99
   0 -12   8    1.79    0.86
   0  12  -8    1.51    0.78
   0  12   8    1.19    0.85
   0  12   8    2.54    0.81
   0 -12  -9   28.81    1.74
   0 -12   9   25.09    2.33
   0 -12   9   29.25    2.33
   0  12  -9   29.00    2.21
   0  12   9   26.84    2.48
   0  12   9   25.69    1.82
   0 -12  10    0.42    0.67
   0 -12  10    0.63    0.71
   0  12 -10    0.13    0.61
   0  12  10    0.83    0.82
   0  12  10    0.02    0.51
   0 -12  11    0.53    0.68
   0 -12  11   -0.31    0.52
   0  12 -11    0.34    0.50
   0  12  11    0.08    0.74
   0  12  11    0.44    0.55
   0 -12  12    1.69    0.93
   0 -12  12    1.00    0.90
   0  12 -12    1.08    0.66
   0  12  12    0.98    0.87
   0  12  12    0.79    0.74
   0 -12  13    2.69    1.13
   0 -12  13    1.46    0.97
   0  12  13    1.88    1.12
   0 -12  14   -0.34    0.62
   0 -12  14    0.74    0.91
   0  12  14    0.37    0.72
   0 -12  15   -0.08    0.70
   0 -12  15    0.05    0.74
   0  12  15   -0.63    0.45
   0 -12  16    0.34    0.64
   0 -12  16    1.00    0.88
   0  12  16    1.21    1.09
   0 -13   0   -0.26    0.43
   0  13   0    0.09    0.38
   0  13   0   -0.04    0.46
   0 -13  -1   13.64    1.43
   0 -13   1   11.36    1.44
   0  13  -1   11.62    1.02
   0  13  -1   11.29    1.40
   0  13   1   11.50    1.18
   0  13   1   11.13    1.42
   0 -13  -2   11.32    1.32
   0 -13   2    9.91    1.41
   0  13  -2   11.53    0.93
   0  13  -2   11.88    1.47
   0  13   2   12.72    1.32
   0  13   2    9.99    1.46
   0 -13  -3    2.36    0.76
   0 -13   3    2.60    0.98
   0 -13   3    2.41    0.57
   0  13  -3    2.84    0.57
   0  13  -3    2.94    0.98
   0  13   3    2.71    0.85
   0  13   3    2.97    0.97
   0 -13  -4    0.06    0.42
   0 -13   4   -0.15    0.50
   0 -13   4    0.19    0.38
   0  13  -4    0.02    0.24
   0  13  -4   -0.10    0.53
   0  13   4    0.01    0.53
   0  13   4   -0.26    0.54
   0 -13  -5    4.51    0.94
   0 -13   5    3.71    1.06
   0 -13   5    4.68    0.86
   0  13  -5    6.55    1.25
   0  13   5    2.66    0.90
   0  13   5    4.50    0.60
   0 -13  -6    7.97    1.11
   0 -13   6    7.76    1.36
   0 -13   6    7.72    1.14
   0  13  -6    9.20    1.42
   0  13   6    9.31    1.49
   0  13   6    8.47    0.84
   0 -13  -7    0.74    0.50
   0 -13   7    0.78    0.74
   0 -13   7    0.81    0.70
   0  13  -7    0.37    0.62
   0  13   7    0.46    0.75
   0  13   7    0.57    0.47
   0 -13  -8    0.04    0.38
   0 -13   8    0.01    0.59
   0 -13   8    0.68    0.74
   0  13  -8    0.56    0.66
   0  13   8    0.52    0.70
   0  13   8    0.52    0.54
   0 -13   9   -0.27    0.56
   0 -13   9   -0.11    0.62
   0  13  -9   -0.20    0.45
   0  13   9    0.43    0.77
   0 -13  10    5.97    1.41
   0 -13  10    6.99    1.42
   0  13 -10    6.10    1.26
   0  13  10    8.64    1.67
   0 -13  11    6.31    1.48
   0 -13  11    5.89    1.33
   0  13 -11    5.21    1.17
   0  13  11    4.96    1.46
   0 -13  12    0.53    0.80
   0 -13  12    1.58    1.02
   0  13  12    1.08    0.86
   0 -13  13    1.07    0.85
   0 -13  13    0.43    0.78
   0  13  13    0.28    0.82
   0 -13  14    0.74    0.85
   0 -13  14    0.77    0.85
   0  13  14   -0.25    0.74
   0 -13  15   -0.38    0.53
   0 -13  15   -0.44    0.62
   0  13  15   -0.41    0.54
   0 -14   0   15.08    1.66
   0  14   0   15.22    1.30
   0  14   0   13.39    1.60
   0 -14  -1   19.46    1.79
   0 -14   1   18.66    1.80
   0  14  -1   21.99    1.40
   0  14  -1   21.09    1.97
   0  14   1   20.67    1.58
   0  14   1   20.06    1.96
   0 -14  -2    0.23    0.51
   0 -14   2    0.45    0.67
   0  14  -2    0.87    0.44
   0  14  -2    0.01    0.46
   0  14   2    0.77    0.59
   0  14   2    0.07    0.59
   0 -14  -3    8.76    1.24
   0 -14   3    8.95    1.51
   0  14  -3   10.32    0.86
   0  14  -3    9.70    1.45
   0  14   3    9.77    1.35
   0  14   3    8.13    1.45
   0 -14  -4   -0.04    0.39
   0 -14   4   -0.37    0.56
   0 -14   4   -0.08    0.34
   0  14  -4   -0.07    0.45
   0  14   4    0.10    0.56
   0  14   4   -0.08    0.57
   0 -14  -5    4.29    0.97
   0 -14   5    3.95    1.25
   0 -14   5    3.64    0.82
   0  14  -5    4.90    1.23
   0  14   5    3.43    1.10
   0 -14  -6    7.78    1.15
   0 -14   6    6.87    1.46
   0 -14   6    7.58    1.13
   0  14  -6    6.11    1.29
   0  14   6    7.19    1.42
   0 -14  -7    0.13    0.42
   0 -14   7    0.49    0.82
   0 -14   7    0.14    0.53
   0  14  -7    0.15    0.58
   0  14   7   -0.59    0.51
   0 -14  -8    0.27    0.43
   0 -14   8    0.38    0.76
   0 -14   8    0.63    0.69
   0  14  -8    0.25    0.62
   0  14   8    0.18    0.66
   0 -14   9    5.99    1.44
   0 -14   9    7.97    1.40
   0  14  -9    6.11    1.26
   0  14   9    8.65    1.64
   0 -14  10    0.82    0.80
   0 -14  10    1.64    0.92
   0  14 -10    0.83    0.63
   0  14  10    1.63    1.02
   0 -14  11   -0.18    0.50
   0 -14  11    0.41    0.74
   0  14 -11   -0.20    0.50
   0  14  11    0.07    0.67
   0 -14  12   -0.48    0.56
   0 -14  12   -0.53    0.55
   0  14  12    0.28    0.72
   0 -14  13    0.27    0.71
   0 -14  13    0.73    0.87
   0  14  13   -0.02    0.66
   0 -14  14   -0.24    0.65
   0 -14  14    0.66    0.90
   0  14  14   -0.40    0.62
   0 -14  15   -0.10    0.62
   0 -14  15    0.61    0.87
   0  14  15    0.43    0.85
   0 -15   0   -0.20    0.46
   0  15   0   -0.14    0.43
   0  15   0    0.09    0.62
   0 -15  -1    0.74    0.68
   0 -15   1    1.27    0.81
   0  15  -1    1.01    0.52
   0  15  -1    0.78    0.69
   0  15   1    0.86    0.60
   0  15   1    1.19    0.80
   0 -15  -2   21.12    1.91
   0 -15   2   21.24    2.04
   0  15  -2   21.92    1.34
   0  15  -2   22.65    2.10
   0  15   2   22.53    1.79
   0  15   2   25.01    2.26
   0 -15  -3    6.21    1.16
   0 -15   3    6.68    1.33
   0  15  -3    6.71    1.34
   0  15   3    6.81    1.23
   0  15   3    7.89    1.52
   0 -15  -4    0.94    0.66
   0 -15   4    0.71    0.73
   0 -15   4    0.14    0.43
   0  15  -4    0.72    0.73
   0  15   4    0.76    0.68
   0  15   4   -0.03    0.62
   0 -15  -5    8.54    1.26
   0 -15   5    7.17    1.46
   0 -15   5    9.85    1.16
   0  15  -5    8.91    1.51
   0  15   5    9.33    1.49
   0 -15  -6    2.73    0.86
   0 -15   6    2.93    1.11
   0 -15   6    3.07    0.84
   0  15  -6    4.12    1.22
   0  15   6    2.92    1.09
   0 -15  -7    0.28    0.47
   0 -15   7    0.42    0.65
   0 -15   7    0.69    0.63
   0  15  -7    0.32    0.59
   0  15   7    0.47    0.67
   0 -15  -8    8.12    1.21
   0 -15   8    8.70    1.55
   0 -15   8    5.56    1.12
   0  15  -8    8.64    1.45
   0  15   8    9.34    1.64
   0 -15   9    3.30    1.23
   0 -15   9    2.49    1.02
   0  15  -9    2.06    0.86
   0  15   9    1.33    1.00
   0 -15  10    7.36    1.48
   0 -15  10    6.80    1.36
   0  15 -10    9.19    1.52
   0  15  10    8.20    1.72
   0 -15  11   -0.22    0.53
   0 -15  11    0.80    0.76
   0  15 -11    0.59    0.62
   0  15  11    0.31    0.74
   0 -15  12    0.24    0.71
   0 -15  12    0.07    0.66
   0  15  12   -0.19    0.71
   0 -15  13    0.13    0.74
   0 -15  13   -0.04    0.60
   0  15  13   -0.08    0.68
   0 -15  14   -0.16    0.65
   0 -15  14    0.41    0.82
   0  15  14    0.15    0.78
   0 -16   0   19.36    2.02
   0  16   0   20.55    1.59
   0  16   0   23.46    2.29
   0 -16  -1    2.06    0.92
   0 -16   1    1.25    0.82
   0  16  -1    1.57    0.63
   0  16  -1    1.10    0.80
   0  16   1    1.82    0.74
   0  16   1    1.31    0.85
   0 -16  -2    0.11    0.61
   0 -16   2   -0.35    0.61
   0  16  -2    0.22    0.62
   0  16   2   -0.06    0.51
   0  16   2    0.95    0.74
   0 -16  -3    0.01    0.56
   0 -16   3   -0.04    0.68
   0  16  -3    0.13    0.60
   0  16   3   -0.21    0.54
   0  16   3   -0.19    0.64
   0 -16  -4    2.52    0.93
   0 -16   4    3.27    1.13
   0  16  -4    3.78    1.24
   0  16   4    4.45    1.22
   0  16   4    2.78    1.10
   0 -16  -5    3.65    0.93
   0 -16   5    2.67    1.10
   0 -16   5    2.51    0.76
   0  16  -5    2.83    1.06
   0  16   5    1.90    0.98
   0 -16  -6    1.33    0.65
   0 -16   6    1.05    0.85
   0 -16   6    0.20    0.47
   0  16  -6    0.77    0.77
   0  16   6    0.72    0.73
   0 -16  -7    0.36    0.50
   0 -16   7    0.67    0.74
   0 -16   7    1.18    0.67
   0  16  -7    0.69    0.65
   0  16   7   -0.16    0.49
   0 -16   8    0.01    0.66
   0 -16   8    0.16    0.55
   0  16  -8    0.76    0.72
   0  16   8    0.30    0.71
   0 -16   9    6.39    1.57
   0 -16   9    7.08    1.29
   0  16  -9    6.44    1.40
   0  16   9    7.62    1.61
   0 -16  10    0.17    0.61
   0 -16  10    0.25    0.63
   0  16 -10    0.62    0.72
   0  16  10    0.55    0.80
   0 -16  11    0.56    0.62
   0 -16  11    0.35    0.76
   0  16 -11    0.89    0.69
   0  16  11    0.70    0.82
   0 -16  12    0.62    0.88
   0 -16  12    0.38    0.65
   0  16  12    0.06    0.73
   0 -16  13    0.57    0.83
   0 -16  13   -0.43    0.68
   0  16  13    0.16    0.75
   0 -17   0   -0.59    0.54
   0  17   0    0.06    0.46
   0  17   0   -0.26    0.47
   0 -17  -1   20.91    2.11
   0 -17   1   19.78    2.12
   0  17  -1   22.25    2.25
   0  17   1   23.36    1.83
   0  17   1   20.63    2.27
   0 -17  -2   12.78    1.69
   0 -17   2   15.32    2.01
   0  17  -2   14.80    1.96
   0  17   2   13.42    1.53
   0  17   2   12.41    1.78
   0 -17  -3    2.32    0.91
   0 -17   3    1.80    1.05
   0  17  -3    2.15    1.01
   0  17   3    2.33    0.87
   0  17   3    2.05    1.01
   0 -17  -4   15.69    1.79
   0 -17   4   13.20    1.87
   0  17  -4   16.68    2.00
   0  17   4   15.57    1.80
   0 -17  -5    2.04    0.83
   0 -17   5    1.70    1.03
   0  17  -5    1.25    0.78
   0  17   5    1.73    0.86
   0 -17  -6    1.47    0.68
   0 -17   6    0.36    0.74
   0  17  -6    0.18    0.63
   0  17   6    0.27    0.62
   0 -17  -7    3.88    0.98
   0 -17   7    4.57    1.37
   0  17  -7    4.37    1.26
   0  17   7    4.16    1.25
   0 -17   8   -0.67    0.47
   0  17  -8   -0.14    0.56
   0  17   8    0.06    0.68
   0 -17   9   -0.11    0.61
   0 -17   9    0.56    0.60
   0  17  -9    1.01    0.77
   0  17   9    0.00    0.69
   0 -17  10    0.38    0.71
   0 -17  10    0.95    0.82
   0  17 -10    0.91    0.76
   0  17  10    1.93    1.06
   0 -17  11   -0.10    0.68
   0 -17  11    0.59    0.69
   0  17 -11    0.08    0.51
   0  17  11    0.86    0.89
   0 -17  12    0.32    0.68
   0 -17  12    0.55    0.75
   0  17  12    0.28    0.86
   0 -17  13   -0.05    0.68
   0 -17  13    0.28    0.81
   0  17  13   -0.37    0.67
   0 -18   0    7.43    1.52
   0  18   0    7.13    1.51
   0 -18  -1   16.24    1.96
   0 -18   1   13.51    1.90
   0  18  -1   16.26    2.03
   0  18   1   17.15    1.60
   0  18   1   15.65    2.05
   0 -18  -2    3.40    1.09
   0 -18   2    2.06    1.00
   0  18  -2    1.52    0.85
   0  18   2    1.64    0.76
   0  18   2    1.70    1.00
   0 -18  -3    3.89    1.09
   0 -18   3    3.39    1.25
   0  18  -3    4.36    1.30
   0  18   3    3.89    1.07
   0  18   3    2.53    1.17
   0 -18  -4    3.92    1.07
   0 -18   4    2.06    1.03
   0  18  -4    1.80    0.97
   0  18   4    3.29    1.07
   0 -18  -5    1.46    0.74
   0 -18   5    1.58    1.06
   0  18  -5    2.33    0.99
   0  18   5    1.24    0.82
   0 -18  -6    3.19    1.01
   0 -18   6    2.07    1.12
   0  18  -6    4.92    1.26
   0  18   6    3.58    1.22
   0 -18   7   -0.40    0.53
   0  18  -7    0.52    0.65
   0  18   7    0.14    0.61
   0 -18   8    0.22    0.77
   0  18  -8    1.60    0.86
   0  18   8    0.81    0.75
   0 -18   9    1.73    0.98
   0  18  -9    1.09    0.85
   0  18   9    1.81    1.02
   0 -18  10    0.47    0.72
   0  18 -10    0.04    0.50
   0  18  10   -0.34    0.57
   0 -18  11   -0.26    0.74
   0  18  11    0.59    0.86
   0 -18  12   -0.78    0.53
   0  18  12    0.31    0.81
   0 -19   0   -0.05    0.62
   0  19   0   -0.17    0.55
   0 -19  -1    6.66    1.45
   0 -19   1    7.31    1.58
   0  19  -1    6.43    1.42
   0  19   1    7.64    1.59
   0 -19  -2   11.24    1.70
   0 -19   2   11.20    1.84
   0  19  -2   12.41    1.88
   0  19   2   11.72    1.50
   0  19   2   10.83    1.83
   0 -19  -3    5.38    1.26
   0 -19   3    4.26    1.29
   0  19  -3    4.58    1.34
   0  19   3    2.87    1.00
   0  19   3    4.16    1.40
   0 -19  -4   -0.30    0.48
   0 -19   4    0.99    0.89
   0  19  -4    0.15    0.63
   0  19   4   -0.07    0.50
   0 -19  -5    1.11    0.71
   0 -19   5    1.77    1.11
   0  19  -5    1.41    0.88
   0  19   5    1.95    0.92
   0 -19  -6    2.76    0.97
   0 -19   6    0.88    1.03
   0  19  -6    0.83    0.82
   0  19   6    2.01    0.98
   0 -19   7   -0.14    0.72
   0  19  -7    0.26    0.63
   0  19   7    0.00    0.60
   0 -19   8    0.75    0.83
   0  19  -8   -0.07    0.57
   0  19   8   -0.39    0.56
   0 -19   9    0.59    0.68
   0  19  -9    0.48    0.58
   0  19   9    0.09    0.68
   0 -19  10    0.66    0.73
   0  19 -10    0.01    0.59
   0  19  10    0.70    0.86
   0 -19  11    0.69    0.84
   0  19  11    1.75    1.14
   0 -20   0    5.55    1.43
   0  20   0    4.55    1.45
   0 -20  -1    2.51    1.06
   0 -20   1    1.69    0.99
   0  20  -1    1.23    0.86
   0  20   1    2.47    1.13
   0 -20  -2    0.42    0.66
   0 -20   2   -0.29    0.61
   0  20  -2    0.15    0.58
   0  20   2   -0.15    0.65
   0 -20  -3   -0.27    0.48
   0 -20   3    0.40    0.81
   0  20  -3    0.24    0.56
   0  20   3    0.20    0.72
   0 -20  -4    2.67    1.06
   0 -20   4    2.07    1.07
   0  20  -4    2.38    1.14
   0  20   4    3.30    1.06
   0 -20  -5    2.06    0.95
   0 -20   5    1.61    1.06
   0  20  -5    2.91    1.13
   0  20   5    1.32    0.88
   0 -20   6    0.66    0.89
   0  20  -6    0.93    0.79
   0  20   6    0.21    0.68
   0 -20   7    0.09    0.80
   0  20  -7    0.12    0.66
   0  20   7    0.33    0.63
   0 -20   8   -0.18    0.67
   0  20  -8    1.15    0.91
   0  20   8    0.79    0.84
   0 -20   9    0.35    0.75
   0  20  -9    0.72    0.67
   0  20   9    0.12    0.74
   0 -20  10    0.14    0.74
   0  20 -10    0.19    0.65
   0  20  10    0.45    0.79
   0 -21   0   -0.24    0.67
   0  21   0    0.38    0.61
   0 -21  -1    0.98    0.82
   0 -21   1    0.21    0.60
   0  21  -1   -0.20    0.52
   0  21   1    0.47    0.77
   0 -21  -2    0.50    0.71
   0 -21   2    1.82    1.05
   0  21  -2    0.93    0.90
   0  21   2    1.21    0.96
   0 -21  -3   -0.02    0.61
   0 -21   3   -0.50    0.57
   0  21  -3    0.68    0.73
   0 -21  -4    0.36    0.67
   0 -21   4   -0.45    0.66
   0  21  -4    0.91    0.79
   0 -21  -5   -0.02    0.68
   0 -21   5   -0.41    0.49
   0  21  -5    0.71    0.75
   0  21   5    0.85    0.61
   0 -21   6    0.21    0.85
   0  21  -6   -0.25    0.55
   0  21   6   -0.57    0.51
   0 -21   7    1.03    0.95
   0  21  -7   -0.17    0.53
   0  21   7    0.32    0.70
   0 -21   8    0.43    0.76
   0  21  -8    0.46    0.74
   0  21   8    0.50    0.72
   0 -21   9   -0.34    0.61
   0  21  -9   -0.08    0.63
   0  21   9    0.43    0.72
   0 -22   0   -0.74    0.56
   0  22   0    0.08    0.72
   0 -22  -1    0.97    0.85
   0 -22   1    0.89    0.84
   0  22  -1    0.48    0.81
   0  22   1    0.59    0.86
   0 -22  -2    0.55    0.76
   0 -22   2    0.92    0.87
   0  22  -2   -0.06    0.65
   0  22   2    1.02    0.90
   0 -22  -3   -0.22    0.61
   0 -22   3    0.75    0.78
   0  22  -3   -0.02    0.66
   0 -22  -4    0.82    0.82
   0 -22   4    0.44    0.72
   0  22  -4    0.77    0.79
   0 -22  -5    0.30    0.70
   0 -22   5   -0.31    0.62
   0  22  -5    0.47    0.66
   0 -22   6    0.59    0.94
   0  22  -6    0.62    0.70
   0  22   6    1.54    0.84
   0 -22   7   -0.54    0.74
   0  22  -7    0.24    0.70
   0  22   7    0.56    0.77
   0 -23   0   -0.07    0.68
   0  23   0    0.50    0.75
   0 -23  -1   -0.07    0.66
   0 -23   1    0.60    0.87
   0  23  -1    0.84    0.82
   0  23   1    0.77    0.79
   0 -23  -2   -0.23    0.61
   0 -23   2    0.02    0.83
   0  23  -2   -0.13    0.48
   0  23   2   -0.06    0.69
   0 -23  -3   -0.10    0.69
   0 -23   3    1.50    1.06
   0  23  -3    1.36    0.86
   0 -23  -4    0.35    0.71
   0 -23   4   -0.32    0.76
   0  23  -4    1.25    0.85
   0 -23   5    0.26    0.90
   0  23  -5    1.30    0.88
   0 -24   0    0.48    0.84
   0  24   0    1.06    0.89
   0 -24  -1   -0.08    0.60
   0 -24   1    0.26    0.92
   0  24  -1    0.80    0.77
   0  24   1    0.87    0.96
   0 -24  -2    0.45    0.78
   0 -24   2   -0.45    0.58
   0  24  -2   -0.60    0.60
  -1   0  18   -0.71    0.75
  -1   0  18    0.10    0.77
  -1   0  17    0.52    0.80
  -1   0  17    0.51    0.77
  -1   0  16    0.66    0.71
  -1   0  16    0.47    0.72
  -1   0  15    0.07    0.61
  -1   0  15    0.08    0.76
  -1   0  14   -0.09    0.61
  -1   0  14    0.53    0.77
   1   0 -14    0.33    0.43
  -1   0  13    0.15    0.65
  -1   0  13   -0.56    0.36
  -1   0  13   -0.45    0.71
   1   0 -13   -0.08    0.38
  -1   0  12    9.79    1.55
  -1   0  12   11.25    1.18
  -1   0  12   10.19    1.68
   1   0 -12   13.44    1.35
  -1   0  11    0.09    0.57
  -1   0  11    0.08    0.37
  -1   0  11    0.38    0.65
   1   0 -11   -0.15    0.33
  -1   0  10   13.80    1.53
  -1   0  10   13.42    1.10
  -1   0  10   12.32    1.50
   1   0 -10   15.01    1.30
  -1   0   9   -0.26    0.35
  -1   0   9   -0.09    0.23
  -1   0   9   -0.16    0.44
   1   0  -9   -0.01    0.25
  -1   0   8    9.38    1.18
  -1   0   8    8.93    0.82
  -1   0   8    8.94    1.15
   1   0  -8    9.05    0.94
  -1   0   7    0.19    0.34
  -1   0   7   -0.16    0.23
  -1   0   7    0.16    0.43
   1   0  -7    0.28    0.29
  -1   0   6  104.72    2.89
  -1   0   6  106.20    2.10
  -1   0   6  101.48    2.95
   1   0  -6  111.01    2.64
  -1   0   5    0.18    0.33
  -1   0   5   -0.21    0.16
  -1   0   5    0.33    0.42
   1   0  -5   -0.13    0.20
  -1   0   4   38.57    1.51
  -1   0   4   39.49    1.04
  -1   0   4   36.96    1.52
   1   0  -4   38.50    1.02
   1   0  -4   40.04    1.37
  -1   0   3   -0.07    0.20
  -1   0   3    0.05    0.13
  -1   0   3    0.08    0.23
   1   0  -3    0.21    0.14
   1   0  -3   -0.15    0.15
   1   0  -3    0.23    0.26
  -1   0   2   12.34    0.63
  -1   0   2   11.54    0.39
  -1   0   2   10.92    0.59
   1   0  -2   11.64    0.39
   1   0  -2   12.23    0.60
   1   0  -2   11.97    0.62
  -1   0   1    0.23    0.10
  -1   0   1    0.37    0.08
  -1   0   1    0.13    0.07
   1   0  -1    0.16    0.06
   1   0  -1    0.13    0.08
   1   0  -1    0.13    0.08
  -1   0   0    0.00    0.02
  -1   0   0    0.03    0.03
  -1   0   0   -0.01    0.02
   1   0   0   -0.02    0.04
   1   0   0    0.00    0.02
  -1   0  -1    0.09    0.07
   1   0   1   -0.04    0.05
   1   0   1    0.00    0.06
  -1   0  -2    2.94    0.31
   1   0   2    3.26    0.33
   1   0   2    3.02    0.32
  -1   0  -3    0.03    0.16
   1   0   3    0.10    0.22
   1   0   3   -0.03    0.14
   1   0   4   74.99    1.97
   1   0   5    0.04    0.31
  -1   0  -6    1.64    0.37
   1   0   6    1.11    0.49
   1   0   6    1.33    0.42
  -1   0  -7    0.00    0.18
   1   0   7    0.15    0.35
   1   0   7   -0.01    0.22
  -1   0  -8   15.98    1.00
   1   0   8   15.40    1.37
   1   0   8   15.68    1.16
  -1   0  -9   -0.09    0.22
   1   0   9    0.33    0.45
   1   0   9    0.18    0.31
  -1   0 -10    2.64    0.59
   1   0  10    3.16    1.01
   1   0  10    2.04    0.65
  -1   0 -11   -0.04    0.26
   1   0  11    0.19    0.53
   1   0  11   -0.03    0.37
   1   0  11   -0.13    0.61
  -1   0 -12    0.06    0.29
   1   0  12   -0.19    0.59
   1   0  12    0.19    0.44
   1   0  12   -0.16    0.63
  -1   0 -13    0.06    0.38
   1   0  13   -0.19    0.52
   1   0  13    0.50    0.50
   1   0  13    0.26    0.79
   1   0  14    3.93    1.29
   1   0  14    4.45    0.99
   1   0  14    5.14    1.35
   1   0  15   -0.26    0.55
   1   0  15    0.05    0.79
   1   0  16    1.56    1.03
   1   0  16    3.19    1.30
   1   0  17   -0.33    0.70
   1   0  17   -0.03    0.79
   1   0  18   -0.29    0.79
   1   0  18    0.11    0.68
  -1  -1  18    1.01    0.98
  -1  -1  18    1.62    1.05
  -1   1  18    0.45    0.83
  -1   1  18    1.47    0.91
  -1  -1  17    0.29    0.79
  -1  -1  17    1.83    1.12
  -1   1  17    0.79    0.91
  -1   1  17    0.85    0.87
  -1  -1  16    0.15    0.69
  -1  -1  16    0.41    0.72
  -1   1  16   -0.18    0.67
  -1   1  16    0.82    0.81
  -1  -1  15    1.59    0.84
  -1  -1  15    2.36    1.12
  -1   1  15    0.92    0.90
  -1   1  15    1.62    0.96
  -1  -1  14    0.62    0.68
  -1  -1  14    2.41    1.11
  -1   1  14    0.63    0.78
  -1   1  14    0.85    0.72
   1  -1 -14    1.71    0.73
   1   1 -14    1.53    0.71
  -1  -1  13    5.44    1.32
  -1  -1  13    7.05    1.12
  -1  -1  13    5.23    1.46
  -1   1  13    5.67    1.39
  -1   1  13    5.41    1.35
   1  -1 -13    6.30    1.09
   1   1 -13    7.13    1.10
  -1  -1  12    2.00    0.93
  -1  -1  12    2.38    0.76
  -1  -1  12    2.18    1.05
  -1   1  12    2.37    1.04
  -1   1  12    1.87    0.62
  -1   1  12    2.30    1.13
   1  -1 -12    2.16    0.74
   1   1 -12    2.14    0.70
  -1  -1  11    2.14    0.87
  -1  -1  11    2.11    0.65
  -1  -1  11    3.65    1.23
  -1   1  11    3.18    1.07
  -1   1  11    2.32    0.65
  -1   1  11    2.71    0.99
   1  -1 -11    3.37    0.80
   1   1 -11    3.35    0.79
  -1  -1  10    0.63    0.55
  -1  -1  10    0.73    0.44
  -1  -1  10    0.48    0.61
  -1   1  10   -0.04    0.51
  -1   1  10    0.70    0.39
  -1   1  10    0.38    0.55
   1  -1 -10    0.97    0.48
   1   1 -10    0.13    0.32
  -1  -1   9    5.31    0.98
  -1  -1   9    5.20    0.76
  -1  -1   9    6.08    1.10
  -1   1   9    7.75    1.13
  -1   1   9    6.70    0.72
  -1   1   9    5.34    1.04
   1  -1  -9    7.89    0.95
   1   1  -9    6.68    0.84
  -1  -1   8   40.96    2.10
  -1  -1   8   41.32    1.70
  -1  -1   8   37.50    2.14
  -1   1   8   42.39    2.23
  -1   1   8   43.42    1.50
  -1   1   8   41.14    2.19
   1   1  -8   40.92    1.83
  -1  -1   7    9.44    1.03
  -1  -1   7   10.12    0.84
  -1  -1   7    8.76    1.09
  -1   1   7    8.79    1.05
  -1   1   7    8.84    0.68
  -1   1   7    8.99    1.07
   1   1  -7    9.06    0.86
  -1  -1   6   48.65    1.95
  -1  -1   6   48.31    1.58
  -1  -1   6   45.31    2.01
  -1   1   6   45.80    1.99
  -1   1   6   48.61    1.30
  -1   1   6   51.14    1.33
  -1   1   6   45.48    1.96
   1   1  -6   52.67    1.82
  -1  -1   5   62.67    2.01
  -1  -1   5   60.15    1.61
  -1  -1   5   57.39    2.09
  -1   1   5   61.19    2.11
  -1   1   5   61.50    1.28
  -1   1   5   66.91    1.32
  -1   1   5   57.84    2.00
   1   1  -5   65.63    1.88
  -1  -1   4   11.85    0.87
  -1  -1   4   11.83    0.71
  -1  -1   4   12.08    0.79
  -1  -1   4   10.33    0.93
  -1   1   4   11.56    0.96
  -1   1   4   11.36    0.50
  -1   1   4   11.94    0.50
  -1   1   4   11.26    0.87
   1   1  -4   12.17    0.74
   1   1  -4   13.19    0.82
  -1  -1   3    7.03    0.62
  -1  -1   3    6.69    0.50
  -1  -1   3    6.59    0.54
  -1  -1   3    6.20    0.65
  -1   1   3    6.77    0.65
  -1   1   3    6.41    0.30
  -1   1   3    6.84    0.29
  -1   1   3    6.40    0.61
   1  -1  -3    6.33    0.60
   1   1  -3    6.93    0.50
   1   1  -3    7.47    0.58
   1   1  -3    6.33    0.64
  -1  -1   2   12.17    0.60
  -1  -1   2   12.05    0.53
  -1  -1   2   12.36    0.62
  -1  -1   2   11.21    0.62
  -1   1   2   12.08    0.65
  -1   1   2   11.50    0.58
   1  -1  -2   11.17    0.57
   1   1  -2   11.64    0.52
   1   1  -2   12.27    0.61
   1   1  -2   12.54    0.66
  -1  -1   1    1.73    0.21
  -1  -1   1    1.59    0.19
  -1  -1   1    1.69    0.22
  -1  -1   1    1.40    0.20
  -1   1   1    1.61    0.22
  -1   1   1    1.38    0.17
   1  -1  -1    1.68    0.11
   1  -1  -1    1.65    0.18
   1   1  -1    1.48    0.19
   1   1  -1    1.28    0.19
  -1  -1   0    0.06    0.06
  -1  -1   0    0.20    0.08
  -1   1   0    0.15    0.06
   1  -1   0    0.37    0.10
   1   1   0    0.18    0.08
   1   1   0    0.21    0.09
   1   1   0    0.14    0.07
  -1  -1  -1    0.43    0.13
  -1  -1  -1    0.04    0.04
   1  -1   1    0.44    0.10
   1  -1   1    0.32    0.08
   1   1   1    0.50    0.16
   1   1   1    0.43    0.13
   1   1   1    0.38    0.11
  -1  -1  -2    1.36    0.24
  -1  -1  -2    2.48    0.24
  -1   1  -2    1.38    0.13
   1  -1   2    1.35    0.23
   1  -1   2    1.47    0.13
   1   1   2    1.12    0.20
   1   1   2    1.64    0.21
  -1  -1  -3   61.51    1.42
  -1   1  -3   63.60    0.94
   1  -1   3   61.09    1.42
   1  -1   3   74.09    1.71
   1  -1   3   62.99    0.94
   1   1   3   86.63    1.95
   1   1   3   -0.02    0.06
  -1  -1  -4   21.27    0.95
  -1   1  -4   22.88    0.73
   1  -1   4   20.51    1.03
   1  -1   4   22.19    1.08
  -1  -1  -5   46.91    1.51
  -1   1  -5   50.04    1.23
   1  -1   5   48.51    1.69
   1  -1   5   48.09    1.65
   1   1   5   53.18    1.94
  -1   1  -6   78.96    1.73
   1  -1   6   71.53    2.25
   1  -1   6   77.21    2.24
   1   1   6   73.38    2.45
  -1   1  -7    6.23    0.59
   1  -1   7    5.97    0.84
   1  -1   7    6.22    0.77
   1   1   7    5.46    0.90
  -1   1  -8    0.56    0.29
   1  -1   8    0.75    0.47
   1  -1   8    0.81    0.42
   1   1   8    0.46    0.48
   1   1   8    0.78    0.38
  -1  -1  -9    0.34    0.29
  -1   1  -9    0.52    0.28
   1  -1   9   -0.07    0.38
   1  -1   9    0.46    0.39
   1   1   9   -0.21    0.42
   1   1   9    0.03    0.30
  -1  -1 -10    2.46    0.60
  -1   1 -10    2.12    0.55
   1  -1  10    1.46    0.68
   1  -1  10    2.20    0.69
   1  -1  10    1.75    0.83
   1   1  10    1.74    0.75
   1   1  10    1.91    0.61
  -1  -1 -11    1.23    0.48
  -1   1 -11    0.93    0.42
   1  -1  11    0.70    0.62
   1  -1  11    1.31    0.63
   1  -1  11    0.97    0.82
   1   1  11    1.10    0.75
   1   1  11    1.01    0.51
   1   1  11    1.40    0.97
  -1  -1 -12    1.36    0.57
  -1   1 -12    1.26    0.52
   1  -1  12    1.98    0.88
   1  -1  12    1.41    0.69
   1  -1  12    1.72    0.94
   1   1  12    0.54    0.76
   1   1  12    1.50    0.65
   1   1  12    1.35    0.92
  -1  -1 -13    0.41    0.45
  -1   1 -13    0.64    0.49
   1  -1  13    0.35    0.69
   1  -1  13    0.65    0.62
   1  -1  13    0.76    0.98
   1   1  13    0.69    0.81
   1   1  13    0.61    0.57
   1   1  13    0.89    0.87
   1  -1  14    0.09    0.69
   1  -1  14    0.27    0.56
   1  -1  14    0.21    0.69
   1   1  14   -0.47    0.56
   1   1  14    0.19    0.77
   1  -1  15   -0.11    0.60
   1  -1  15   -0.34    0.67
   1   1  15   -0.11    0.64
   1   1  15   -0.13    0.64
   1  -1  16    1.76    1.06
   1  -1  16    1.58    1.04
   1   1  16    0.73    0.86
   1   1  16    1.80    1.18
   1  -1  17   -0.90    0.55
   1  -1  17    0.96    1.02
   1   1  17    0.42    0.81
   1   1  17    0.23    0.80
   1  -1  18   -0.45    0.59
   1  -1  18   -1.24    0.61
   1   1  18    0.36    0.95
   1   1  18   -0.33    0.71
  -1  -2  18    0.56    0.79
  -1  -2  18    0.09    0.77
  -1   2  18    0.34    0.89
  -1   2  18    0.21    0.60
  -1  -2  17    0.70    0.86
  -1  -2  17    1.58    0.97
  -1   2  17    0.08    0.73
  -1   2  17    0.67    0.84
  -1  -2  16    0.36    0.64
  -1  -2  16    0.63    0.85
  -1   2  16    0.80    0.94
  -1   2  16    0.87    0.94
  -1  -2  15    0.50    0.66
  -1  -2  15    0.40    0.69
  -1   2  15    0.66    0.72
  -1   2  15    0.72    0.77
   1  -2 -15    0.70    0.59
  -1  -2  14   -0.33    0.53
  -1  -2  14    0.72    0.86
  -1   2  14    0.63    0.78
  -1   2  14    0.55    0.64
   1  -2 -14    0.44    0.48
   1   2 -14    0.57    0.48
  -1  -2  13    0.38    0.67
  -1  -2  13   -0.02    0.48
  -1  -2  13   -0.43    0.60
  -1   2  13   -0.56    0.66
  -1   2  13    0.08    0.68
   1  -2 -13    0.19    0.42
   1   2 -13    0.66    0.51
  -1  -2  12    1.10    0.70
  -1  -2  12    1.12    0.64
  -1  -2  12    1.56    0.95
  -1   2  12    1.31    0.91
  -1   2  12    1.42    0.54
  -1   2  12    0.47    0.84
   1  -2 -12    0.59    0.52
   1   2 -12    1.15    0.61
  -1  -2  11    4.64    1.02
  -1  -2  11    4.48    0.93
  -1  -2  11    4.01    1.11
  -1   2  11    3.30    1.03
  -1   2  11    5.05    0.75
  -1   2  11    5.37    1.26
   1  -2 -11    5.69    0.97
   1   2 -11    4.85    0.89
  -1  -2  10    0.21    0.42
  -1  -2  10    0.41    0.42
  -1  -2  10    0.29    0.55
  -1   2  10    0.54    0.56
  -1   2  10    0.65    0.35
  -1   2  10    1.14    0.73
   1   2 -10    0.44    0.42
  -1  -2   9    0.64    0.48
  -1  -2   9    1.16    0.50
  -1  -2   9    0.59    0.58
  -1   2   9    0.65    0.52
  -1   2   9    0.33    0.31
  -1   2   9    0.95    0.66
   1   2  -9    0.16    0.30
  -1  -2   8   -0.38    0.20
  -1  -2   8   -0.18    0.26
  -1  -2   8   -0.24    0.30
  -1   2   8   -0.06    0.39
  -1   2   8    0.18    0.23
  -1   2   8   -0.24    0.43
   1   2  -8    0.04    0.25
  -1  -2   7   58.00    2.23
  -1  -2   7   57.44    1.98
  -1  -2   7   56.09    2.45
  -1   2   7   55.96    2.44
  -1   2   7   60.77    1.48
  -1   2   7   57.67    2.38
   1   2  -7   64.96    2.16
  -1  -2   6    2.12    0.55
  -1  -2   6    2.19    0.52
  -1  -2   6    2.26    0.61
  -1   2   6    1.93    0.61
  -1   2   6    2.01    0.32
  -1   2   6    2.52    0.32
  -1   2   6    2.28    0.64
   1   2  -6    2.21    0.48
  -1  -2   5   55.09    1.83
  -1  -2   5   53.08    1.67
  -1  -2   5   49.64    1.98
  -1   2   5   54.05    2.06
  -1   2   5   54.40    1.06
  -1   2   5   56.73    1.08
  -1   2   5   51.37    1.87
   1   2  -5   54.81    1.75
  -1  -2   4    6.77    0.68
  -1  -2   4    7.20    0.68
  -1  -2   4    6.64    0.64
  -1  -2   4    6.05    0.78
  -1   2   4    6.83    0.84
  -1   2   4    7.51    0.34
  -1   2   4    6.89    0.73
   1   2  -4    7.46    0.67
  -1  -2   3  142.64    2.27
  -1  -2   3  141.38    2.32
  -1  -2   3  147.56    2.43
  -1  -2   3  133.23    2.55
  -1   2   3  148.86    2.72
  -1   2   3  144.80    2.34
   1   2  -3  141.09    2.37
   1   2  -3  138.98    2.61
  -1  -2   2   10.78    0.56
  -1  -2   2    9.92    0.60
  -1  -2   2   10.63    0.62
  -1  -2   2    9.50    0.62
  -1   2   2   10.54    0.69
  -1   2   2   12.58    0.31
  -1   2   2   12.01    0.57
   1  -2  -2   10.34    0.28
   1  -2  -2    9.85    0.52
   1   2  -2    9.91    0.60
   1   2  -2   10.46    0.61
   1   2  -2   10.47    0.65
  -1  -2   1    0.39    0.13
  -1  -2   1    0.43    0.17
  -1  -2   1    0.43    0.17
  -1  -2   1    0.58    0.17
  -1   2   1    0.42    0.17
  -1   2   1    0.41    0.12
  -1   2   1    0.37    0.11
   1  -2  -1    0.56    0.13
   1  -2  -1    0.36    0.11
   1   2  -1    0.66    0.20
   1   2  -1    0.33    0.15
   1   2  -1    0.53    0.18
  -1  -2   0    6.77    0.43
  -1  -2   0    6.76    0.43
  -1   2   0    7.48    0.33
  -1   2   0    7.01    0.40
   1  -2   0    7.36    0.41
   1  -2   0    7.52    0.43
   1   2   0    7.47    0.42
   1   2   0    6.59    0.42
  -1  -2  -1    0.35    0.15
  -1  -2  -1    0.25    0.14
  -1   2  -1    0.32    0.15
  -1   2  -1    0.26    0.12
   1  -2   1    0.23    0.13
   1  -2   1    0.16    0.11
   1   2   1    0.44    0.17
   1   2   1    0.37    0.16
   1   2   1    0.27    0.15
  -1  -2  -2   22.70    0.82
  -1  -2  -2    0.01    0.05
  -1   2  -2   23.66    0.65
   1  -2   2   23.35    0.59
   1  -2   2   22.48    0.93
   1  -2   2   24.23    0.66
   1   2   2   23.22    0.80
  -1  -2  -3   18.29    0.82
  -1  -2  -3   17.61    0.77
  -1   2  -3   18.37    0.64
   1  -2   3   18.51    0.75
   1  -2   3   18.52    0.64
   1   2   3   18.38    1.03
  -1  -2  -4   15.42    0.82
  -1  -2  -4   15.41    0.81
  -1   2  -4   15.46    0.66
   1  -2   4   14.55    0.84
   1  -2   4   15.67    0.98
   1  -2   4   15.90    0.67
  -1  -2  -5   35.38    1.29
  -1   2  -5   35.80    1.08
   1  -2   5   34.79    1.38
   1  -2   5   36.70    1.54
   1  -2   5   35.52    1.08
   1   2   5   41.24    1.80
  -1  -2  -6    2.61    0.48
  -1   2  -6    2.38    0.40
   1  -2   6    2.34    0.57
   1  -2   6    2.57    0.54
   1   2   6    1.68    0.59
  -1  -2  -7    3.47    0.56
  -1   2  -7    3.78    0.51
   1  -2   7    3.58    0.72
   1  -2   7    4.02    0.69
   1   2   7    3.43    0.84
  -1   2  -8    0.89    0.34
   1  -2   8    0.71    0.45
   1  -2   8    0.59    0.39
   1   2   8    0.33    0.46
  -1   2  -9    0.08    0.24
   1  -2   9   -0.02    0.37
   1  -2   9    0.21    0.40
   1   2   9    0.47    0.55
  -1   2 -10    0.07    0.27
   1  -2  10    0.03    0.44
   1  -2  10   -0.23    0.29
   1  -2  10    0.27    0.58
   1   2  10   -0.08    0.46
   1   2  10    0.03    0.33
  -1   2 -11    1.29    0.48
   1  -2  11    1.56    0.75
   1  -2  11    1.78    0.72
   1  -2  11    1.26    0.85
   1   2  11    1.68    0.84
   1   2  11    2.24    0.68
  -1  -2 -12    2.07    0.69
  -1   2 -12    2.62    0.70
   1  -2  12    3.39    1.12
   1  -2  12    2.22    0.81
   1  -2  12    1.04    0.87
   1   2  12    1.45    0.89
   1   2  12    2.29    0.70
   1   2  12    2.65    1.07
  -1  -2 -13    6.04    0.98
   1  -2  13    4.95    1.31
   1  -2  13    5.24    1.10
   1  -2  13    5.36    1.41
   1   2  13    5.04    1.39
   1   2  13    5.07    0.96
   1   2  13    5.61    1.48
   1  -2  14    4.49    1.31
   1  -2  14    4.34    1.04
   1  -2  14    5.71    1.47
   1   2  14    5.21    1.41
   1   2  14    4.72    1.40
   1  -2  15    0.70    0.77
   1  -2  15    1.59    0.73
   1  -2  15    0.71    0.88
   1   2  15    0.34    0.73
   1   2  15    1.64    1.09
   1  -2  16   -0.33    0.58
   1  -2  16    0.49    0.80
   1   2  16    0.59    0.82
   1   2  16    0.05    0.81
   1  -2  17   -0.18    0.63
   1  -2  17   -0.45    0.66
   1   2  17    0.71    0.96
   1   2  17   -0.04    0.78
   1  -2  18    0.26    0.72
   1  -2  18   -0.60    0.61
   1   2  18    0.48    0.82
   1   2  18   -0.25    0.72
  -1  -3  18   -0.33    0.60
  -1  -3  18    1.94    1.06
  -1   3  18    0.85    0.93
  -1   3  18    1.32    0.80
  -1  -3  17   -0.02    0.59
  -1  -3  17    0.31    0.78
  -1   3  17   -0.12    0.82
  -1   3  17    1.84    1.11
  -1  -3  16    0.31    0.64
  -1  -3  16   -0.80    0.58
  -1   3  16    0.60    0.92
  -1   3  16    0.22    0.67
  -1  -3  15    0.15    0.59
  -1  -3  15    0.59    0.71
  -1   3  15    0.33    0.67
  -1   3  15   -0.10    0.67
   1  -3 -15    0.35    0.41
  -1  -3  14    0.33    0.54
  -1  -3  14   -0.05    0.40
  -1  -3  14   -0.08    0.72
  -1   3  14   -0.37    0.58
  -1   3  14    0.12    0.67
   1  -3 -14    0.01    0.44
   1   3 -14   -0.03    0.35
  -1  -3  13   12.28    1.67
  -1  -3  13   14.12    1.55
  -1  -3  13   12.56    1.94
  -1   3  13   14.07    1.96
  -1   3  13   11.44    1.77
   1  -3 -13   12.97    1.48
   1   3 -13   15.43    1.51
  -1  -3  12    0.31    0.51
  -1  -3  12   -0.31    0.43
  -1  -3  12    0.33    0.69
  -1   3  12   -0.43    0.56
  -1   3  12   -0.31    0.66
   1   3 -12    0.08    0.40
  -1  -3  11    0.14    0.49
  -1  -3  11   -0.45    0.38
  -1  -3  11    0.22    0.72
  -1   3  11    0.16    0.55
  -1   3  11    0.41    0.33
  -1   3  11   -0.45    0.54
   1   3 -11    0.04    0.36
  -1  -3  10    1.39    0.63
  -1  -3  10    1.93    0.67
  -1  -3  10    1.21    0.84
  -1   3  10    0.53    0.56
  -1   3  10    1.98    0.51
  -1   3  10    1.53    0.75
   1   3 -10    2.16    0.65
  -1  -3   9   13.47    1.32
  -1  -3   9   13.35    1.20
  -1  -3   9   11.76    1.40
  -1   3   9   11.01    1.40
  -1   3   9   13.03    0.82
  -1   3   9   12.88    1.40
   1   3  -9   13.79    1.18
  -1  -3   8    0.22    0.39
  -1  -3   8    0.25    0.35
  -1  -3   8    0.81    0.64
  -1   3   8    0.09    0.45
  -1   3   8    0.22    0.20
  -1   3   8    0.61    0.48
   1   3  -8    0.50    0.37
  -1  -3   7    0.70    0.43
  -1  -3   7    0.48    0.39
  -1  -3   7    0.47    0.49
  -1   3   7    0.18    0.39
  -1   3   7    0.71    0.25
  -1   3   7    0.88    0.26
  -1   3   7    0.40    0.48
   1   3  -7    0.61    0.36
  -1  -3   6    7.42    0.79
  -1  -3   6    7.87    0.82
  -1  -3   6    7.11    0.95
  -1   3   6    7.60    0.96
  -1   3   6    7.67    0.47
  -1   3   6    7.96    0.90
   1   3  -6    8.55    0.83
  -1  -3   5   21.92    1.14
  -1  -3   5   20.29    1.15
  -1  -3   5   21.20    1.34
  -1   3   5   22.44    1.42
  -1   3   5   21.75    0.66
  -1   3   5   20.48    1.20
   1  -3  -5   20.73    0.64
   1   3  -5   22.53    1.18
  -1  -3   4    1.62    0.40
  -1  -3   4    1.66    0.49
  -1  -3   4    1.74    0.56
  -1   3   4    1.36    0.54
  -1   3   4    2.00    0.24
  -1   3   4    1.58    0.49
   1  -3  -4    1.71    0.22
   1   3  -4    1.96    0.48
  -1  -3   3   10.22    0.68
  -1  -3   3   10.52    0.82
  -1  -3   3   11.54    0.80
  -1  -3   3   10.97    0.83
  -1   3   3   10.87    0.94
  -1   3   3   11.12    0.45
  -1   3   3   10.85    0.71
   1  -3  -3   10.79    0.42
   1   3  -3   11.67    0.79
   1   3  -3   10.77    0.87
  -1  -3   2    6.02    0.46
  -1  -3   2    5.63    0.56
  -1  -3   2    6.30    0.59
  -1  -3   2    5.62    0.55
  -1   3   2    5.67    0.64
  -1   3   2    6.64    0.39
  -1   3   2    6.43    0.43
   1  -3  -2    6.11    0.37
   1   3  -2    6.18    0.59
   1   3  -2    5.89    0.56
  -1  -3   1    7.20    0.46
  -1  -3   1    6.85    0.56
  -1  -3   1    7.02    0.56
  -1  -3   1    8.70    0.52
  -1   3   1    7.21    0.53
  -1   3   1    7.15    0.27
   1  -3  -1    6.97    0.43
   1  -3  -1    7.79    0.59
   1  -3  -1    7.07    0.27
   1   3  -1    7.02    0.46
   1   3  -1    7.44    0.56
  -1  -3   0    0.73    0.24
  -1  -3   0    0.80    0.24
  -1   3   0    0.69    0.18
  -1   3   0    0.85    0.25
  -1   3   0    0.70    0.23
   1  -3   0    0.83    0.24
   1  -3   0    0.54    0.21
   1   3   0    0.59    0.21
   1   3   0    0.47    0.20
   1   3   0    0.89    0.26
  -1  -3  -1   12.00    0.66
  -1  -3  -1    9.25    0.62
  -1   3  -1    9.33    0.56
   1  -3   1    9.74    0.57
   1   3   1    9.69    0.62
   1   3   1   13.36    0.70
   1   3   1    9.90    0.64
  -1  -3  -2    6.57    0.55
  -1  -3  -2    7.28    0.61
  -1   3  -2    6.59    0.51
   1  -3   2    6.89    0.27
   1  -3   2    7.07    0.66
   1  -3   2    6.81    0.50
   1   3   2    6.98    0.67
   1   3   2    3.91    0.42
   1   3   2    6.08    0.58
  -1  -3  -3   43.98    1.30
  -1   3  -3   43.61    1.15
   1  -3   3   44.40    0.99
   1  -3   3   45.79    1.63
   1  -3   3   44.52    1.15
   1   3   3   42.53    1.59
   1   3   3   44.01    1.38
  -1  -3  -4    0.37    0.23
  -1  -3  -4    0.10    0.06
  -1   3  -4    0.12    0.20
   1  -3   4    0.13    0.22
   1  -3   4    0.24    0.33
   1  -3   4    0.18    0.18
   1   3   4    0.13    0.39
  -1  -3  -5    5.49    0.58
  -1   3  -5    5.66    0.52
   1  -3   5    5.88    0.63
   1  -3   5    5.40    0.73
   1  -3   5    6.12    0.52
   1   3   5    6.23    0.88
  -1  -3  -6   -0.01    0.20
  -1   3  -6    0.33    0.24
   1  -3   6    0.09    0.25
   1  -3   6    0.25    0.35
   1  -3   6    0.11    0.17
   1   3   6    0.09    0.36
  -1  -3  -7   36.02    1.48
  -1   3  -7   39.49    1.43
   1  -3   7   37.03    1.68
   1  -3   7   36.62    1.83
   1   3   7   35.37    2.01
  -1  -3  -8   12.15    0.95
  -1   3  -8   12.41    0.89
   1  -3   8   11.84    1.10
   1  -3   8   10.24    1.11
   1   3   8    9.08    1.18
  -1   3  -9    2.25    0.51
   1  -3   9    1.97    0.64
   1  -3   9    2.17    0.74
   1  -3   9    1.75    0.80
   1   3   9    1.58    0.72
  -1   3 -10    1.88    0.54
   1  -3  10    1.03    0.58
   1  -3  10    2.45    0.76
   1  -3  10    1.79    0.84
   1   3  10    1.13    0.74
  -1   3 -11   10.03    1.00
   1  -3  11    9.05    1.31
   1  -3  11   11.20    1.35
   1  -3  11    8.92    1.47
   1   3  11    7.82    1.42
   1   3  11   10.49    1.07
  -1   3 -12    0.37    0.40
   1  -3  12   -0.08    0.49
   1  -3  12    0.45    0.54
   1  -3  12    0.22    0.75
   1   3  12    0.87    0.78
   1   3  12    0.45    0.46
   1   3  12    0.93    0.86
  -1  -3 -13   12.15    1.28
   1  -3  13   11.12    1.61
   1  -3  13   10.04    1.39
   1  -3  13    9.72    1.86
   1   3  13   11.70    1.85
   1   3  13   10.89    1.22
   1   3  13   11.94    1.85
   1  -3  14    0.32    0.57
   1  -3  14    0.22    0.51
   1  -3  14    0.29    0.84
   1   3  14   -0.39    0.65
   1   3  14    0.22    0.76
   1  -3  15    0.32    0.70
   1  -3  15    0.46    0.55
   1  -3  15   -0.26    0.68
   1   3  15    1.12    0.90
   1   3  15    0.83    0.90
   1  -3  16    0.37    0.57
   1  -3  16    0.39    0.76
   1   3  16    0.15    0.81
   1   3  16    0.33    0.74
   1  -3  17    0.05    0.62
   1  -3  17    0.31    0.99
   1   3  17    0.20    0.81
   1   3  17   -0.19    0.72
   1  -3  18    0.11    0.75
   1  -3  18   -0.27    0.70
   1   3  18    0.11    0.92
   1   3  18    0.35    0.71
  -1  -4  18    0.79    0.87
  -1  -4  18    0.01    0.72
  -1   4  18   -0.11    0.88
  -1   4  18    0.39    0.66
  -1  -4  17    0.58    0.76
  -1  -4  17    1.10    1.07
  -1   4  17    1.21    1.10
  -1   4  17    1.04    0.84
  -1  -4  16    1.12    0.78
  -1  -4  16    0.40    0.74
  -1   4  16    0.43    0.83
  -1   4  16    1.88    1.12
  -1  -4  15    0.60    0.63
  -1  -4  15    0.18    0.75
  -1   4  15   -0.28    0.64
  -1   4  15    0.50    0.77
   1  -4 -15   -0.29    0.40
  -1  -4  14    1.51    0.75
  -1  -4  14    1.54    0.70
  -1  -4  14    2.51    1.27
  -1   4  14    1.72    1.04
  -1   4  14    2.02    1.00
   1  -4 -14    2.84    0.85
   1   4 -14    1.33    0.60
  -1  -4  13    4.47    1.15
  -1  -4  13    6.65    1.19
  -1  -4  13    4.67    1.48
  -1   4  13    5.34    1.46
  -1   4  13    7.52    1.55
   1   4 -13    5.52    1.01
  -1  -4  12    3.72    0.98
  -1  -4  12    2.98    0.96
  -1  -4  12    2.77    1.15
  -1   4  12    1.68    0.91
  -1   4  12    3.33    1.19
   1   4 -12    2.42    0.78
  -1  -4  11    0.59    0.52
  -1  -4  11    0.19    0.54
  -1  -4  11   -0.36    0.57
  -1   4  11    0.35    0.64
  -1   4  11    0.28    0.34
  -1   4  11    1.18    0.77
   1   4 -11    0.33    0.41
  -1  -4  10   -0.15    0.35
  -1  -4  10   -0.18    0.43
  -1  -4  10   -0.22    0.56
  -1   4  10   -0.13    0.52
  -1   4  10    0.10    0.24
  -1   4  10   -0.54    0.47
   1   4 -10    0.61    0.41
  -1  -4   9    2.99    0.75
  -1  -4   9    2.91    0.78
  -1  -4   9    2.83    0.96
  -1   4   9    2.56    0.89
  -1   4   9    2.96    0.46
  -1   4   9    3.24    0.80
   1   4  -9    3.49    0.72
  -1  -4   8    0.50    0.39
  -1  -4   8    0.40    0.40
  -1  -4   8    0.38    0.53
  -1   4   8    0.13    0.44
  -1   4   8    0.39    0.43
   1   4  -8    0.38    0.33
  -1  -4   7    1.37    0.46
  -1  -4   7    1.87    0.60
  -1  -4   7    0.80    0.53
  -1   4   7    0.70    0.51
  -1   4   7    1.73    0.30
  -1   4   7    1.27    0.59
   1   4  -7    0.80    0.40
  -1  -4   6   12.33    0.94
  -1  -4   6   12.38    1.05
  -1  -4   6   12.57    1.17
  -1   4   6   12.98    1.25
  -1   4   6   12.97    0.60
  -1   4   6   11.70    1.01
   1  -4  -6   12.68    0.59
   1   4  -6   13.18    1.02
  -1  -4   5    0.83    0.33
  -1  -4   5    1.16    0.46
  -1  -4   5    0.70    0.46
  -1   4   5    1.33    0.56
  -1   4   5    1.05    0.23
  -1   4   5    0.92    0.41
   1  -4  -5    1.02    0.22
   1   4  -5    1.04    0.39
  -1  -4   4   30.30    1.17
  -1  -4   4   27.85    1.39
  -1  -4   4   26.97    1.40
  -1   4   4   28.24    1.50
  -1   4   4   30.35    0.83
  -1   4   4   28.89    1.20
   1  -4  -4   29.76    0.81
   1   4  -4   29.15    1.33
  -1  -4   3    7.58    0.57
  -1  -4   3    7.24    0.78
  -1  -4   3    7.07    0.73
  -1   4   3    6.36    0.76
  -1   4   3    6.79    0.46
  -1   4   3    6.71    0.57
   1  -4  -3    7.28    0.46
   1   4  -3    7.84    0.75
  -1  -4   2    2.64    0.37
  -1  -4   2    2.84    0.61
  -1  -4   2    2.64    0.51
  -1  -4   2    2.24    0.46
  -1   4   2    2.25    0.60
  -1   4   2    2.64    0.41
  -1   4   2    2.28    0.31
   1  -4  -2    2.39    0.40
   1   4  -2    2.49    0.57
   1   4  -2    2.78    0.52
  -1  -4   1    0.83    0.34
  -1  -4   1    1.32    0.40
  -1  -4   1    0.94    0.31
  -1   4   1    1.24    0.36
  -1   4   1   -0.01    0.04
   1  -4  -1    1.50    0.38
   1  -4  -1    1.35    0.40
   1   4  -1    1.18    0.35
   1   4  -1    1.06    0.38
   1   4  -1    0.05    0.05
  -1  -4   0    2.34    0.44
  -1  -4   0    2.38    0.45
  -1   4   0    2.30    0.36
  -1   4   0    1.68    0.45
   1  -4   0    2.37    0.42
   1  -4   0    2.36    0.44
   1   4   0    2.76    0.41
   1   4   0    3.00    0.52
  -1  -4  -1   53.16    1.51
  -1  -4  -1   46.72    1.51
  -1   4  -1   49.05    0.67
  -1   4  -1   45.87    1.38
   1  -4   1   45.82    1.49
   1  -4   1   49.54    1.43
   1   4   1   47.50    1.43
   1   4   1   46.69    1.49
  -1  -4  -2    5.86    0.59
  -1  -4  -2    6.33    0.72
  -1   4  -2    6.68    0.65
   1  -4   2    6.15    0.74
   1  -4   2    7.02    0.62
   1   4   2    6.15    0.74
   1   4   2    7.08    0.70
  -1  -4  -3    2.07    0.42
  -1   4  -3    2.60    0.47
   1  -4   3    2.85    0.29
   1  -4   3    2.83    0.62
   1  -4   3    2.84    0.46
   1   4   3    2.22    0.66
   1   4   3    2.48    0.56
  -1  -4  -4   10.86    0.74
  -1   4  -4   10.36    0.72
   1  -4   4   10.55    0.60
   1  -4   4   10.10    0.93
   1  -4   4   10.19    0.70
   1   4   4    9.91    1.01
  -1  -4  -5    4.88    0.54
  -1   4  -5    5.06    0.57
   1  -4   5    4.54    0.54
   1  -4   5    4.75    0.73
   1  -4   5    5.14    0.55
   1   4   5    4.66    0.84
  -1  -4  -6   17.00    1.00
  -1   4  -6   17.96    0.98
   1  -4   6   18.81    1.06
   1  -4   6   16.90    1.28
   1  -4   6   19.02    1.02
   1   4   6   16.25    1.38
  -1  -4  -7    0.75    0.33
  -1   4  -7    0.74    0.32
   1  -4   7    0.71    0.41
   1  -4   7    0.94    0.49
   1   4   7    0.53    0.55
  -1  -4  -8    0.51    0.34
  -1   4  -8    0.73    0.35
   1  -4   8    0.77    0.47
   1  -4   8    0.66    0.46
   1  -4   8    0.20    0.56
   1   4   8    0.68    0.54
  -1  -4  -9    4.03    0.65
  -1   4  -9    3.75    0.63
   1  -4   9    3.91    0.81
   1  -4   9    3.55    0.84
   1  -4   9    3.81    0.97
   1   4   9    3.31    0.93
  -1   4 -10    4.44    0.72
   1  -4  10    3.40    0.88
   1  -4  10    2.85    0.87
   1  -4  10    3.72    1.14
   1   4  10    3.52    1.14
  -1   4 -11   -0.41    0.29
   1  -4  11   -0.13    0.45
   1  -4  11   -0.03    0.49
   1  -4  11   -0.41    0.68
   1   4  11   -0.22    0.61
  -1   4 -12   -0.01    0.36
   1  -4  12    0.44    0.54
   1  -4  12   -0.15    0.48
   1  -4  12    0.64    0.89
   1   4  12   -0.48    0.60
   1   4  12    0.03    0.32
   1   4  12   -0.01    0.75
   1  -4  13    0.82    0.67
   1  -4  13    1.87    0.79
   1  -4  13    1.07    1.09
   1   4  13    0.58    0.88
   1   4  13    1.00    0.96
   1  -4  14    1.83    0.83
   1  -4  14    1.10    0.72
   1  -4  14    1.53    1.07
   1   4  14    1.76    0.97
   1   4  14    0.90    0.96
   1  -4  15    0.55    0.59
   1  -4  15    0.11    0.50
   1  -4  15    0.30    0.88
   1   4  15    1.30    0.92
   1   4  15   -0.64    0.66
   1  -4  16    0.11    0.63
   1  -4  16    0.32    0.75
   1   4  16   -0.24    0.79
   1   4  16   -0.12    0.80
   1  -4  17    0.43    0.82
   1   4  17    0.84    1.04
   1   4  17    0.15    0.77
   1  -4  18   -0.71    0.60
   1   4  18    0.80    0.96
   1   4  18    0.02    0.65
  -1  -5  18    2.65    1.35
  -1   5  18    0.63    1.30
  -1   5  18    2.83    1.20
  -1  -5  17    0.65    0.91
  -1   5  17    0.46    0.88
  -1   5  17    0.00    0.63
  -1  -5  16    0.73    0.72
  -1  -5  16    0.12    0.92
  -1   5  16    0.46    0.88
  -1   5  16    0.79    0.76
  -1  -5  15    0.28    0.48
  -1  -5  15    0.36    0.56
  -1  -5  15   -0.07    0.77
  -1   5  15    0.57    0.78
  -1   5  15    0.55    0.89
   1  -5 -15   -0.17    0.46
  -1  -5  14    3.51    1.05
  -1  -5  14    2.14    0.86
  -1  -5  14    2.41    1.26
  -1   5  14    3.65    1.27
  -1   5  14    4.00    1.21
   1   5 -14    4.45    0.98
  -1  -5  13    0.63    0.58
  -1  -5  13    0.61    0.61
  -1  -5  13    0.27    0.72
  -1   5  13    1.61    0.94
  -1   5  13    1.08    0.77
   1   5 -13    1.05    0.56
  -1  -5  12    1.98    0.77
  -1  -5  12    2.45    0.86
  -1  -5  12    2.07    1.13
  -1   5  12    1.71    0.98
  -1   5  12    1.70    1.04
   1   5 -12    2.35    0.74
  -1  -5  11    0.35    0.48
  -1  -5  11    0.70    0.63
  -1  -5  11    0.00    0.67
  -1   5  11    0.65    0.73
  -1   5  11    1.08    0.76
   1   5 -11    0.07    0.45
  -1  -5  10    6.34    1.00
  -1  -5  10    5.11    1.01
  -1  -5  10    7.17    1.37
  -1   5  10    5.32    1.24
  -1   5  10    5.84    0.60
  -1   5  10    6.09    1.16
   1   5 -10    6.16    0.96
  -1  -5   9   -0.05    0.31
  -1  -5   9   -0.07    0.35
  -1  -5   9   -0.12    0.49
  -1   5   9   -0.10    0.44
  -1   5   9    0.13    0.50
   1   5  -9   -0.18    0.30
  -1  -5   8    1.58    0.54
  -1  -5   8    1.26    0.56
  -1  -5   8    1.74    0.77
  -1   5   8    1.41    0.69
  -1   5   8    1.30    0.38
  -1   5   8    1.83    0.70
   1   5  -8    1.13    0.49
  -1  -5   7   11.49    0.98
  -1  -5   7   10.09    1.09
  -1  -5   7   10.37    1.18
  -1   5   7    8.74    1.20
  -1   5   7   10.50    0.62
  -1   5   7    8.61    1.03
   1  -5  -7    9.86    0.60
   1   5  -7   11.59    1.06
  -1  -5   6    0.29    0.25
  -1  -5   6    0.03    0.33
  -1  -5   6    0.47    0.46
  -1   5   6    0.26    0.43
  -1   5   6    0.14    0.17
  -1   5   6    0.44    0.37
   1  -5  -6    0.01    0.14
   1   5  -6    0.04    0.29
  -1  -5   5    8.62    0.72
  -1  -5   5    9.38    0.96
  -1  -5   5    8.21    0.90
  -1   5   5    9.07    1.04
  -1   5   5    9.19    0.56
  -1   5   5    8.32    0.79
   1  -5  -5    9.39    0.56
   1   5  -5    9.37    0.89
  -1  -5   4   19.75    0.94
  -1  -5   4   17.20    1.20
  -1  -5   4   19.21    1.20
  -1   5   4   20.37    1.34
  -1   5   4   19.70    0.80
  -1   5   4   17.96    0.94
   1  -5  -4   20.03    0.79
   1   5  -4   19.73    1.19
  -1  -5   3    1.46    0.33
  -1  -5   3    1.82    0.52
  -1  -5   3    1.88    0.48
  -1   5   3    2.12    0.61
  -1   5   3    1.33    0.34
  -1   5   3    1.96    0.37
   1  -5  -3    2.08    0.35
   1   5  -3    1.59    0.47
  -1  -5   2    8.62    0.58
  -1  -5   2    6.90    0.81
  -1  -5   2    7.10    0.64
  -1   5   2    7.11    0.74
  -1   5   2    7.41    0.40
   1  -5  -2    7.42    0.62
   1   5  -2    7.77    0.59
   1   5  -2    8.37    0.83
   1   5  -2    0.03    0.08
  -1  -5   1   13.66    0.97
  -1  -5   1   13.88    0.74
  -1   5   1   13.06    0.83
  -1   5   1   13.47    0.97
   1  -5  -1   12.95    0.83
   1   5  -1   13.68    0.75
   1   5  -1   12.96    0.95
   1   5  -1   14.23    0.75
  -1  -5   0    6.22    0.73
  -1   5   0    6.24    0.54
  -1   5   0    5.50    0.73
   1  -5   0    5.46    0.67
   1  -5   0    5.34    0.28
   1   5   0    6.11    0.62
   1   5   0    5.31    0.70
  -1  -5  -1    0.69    0.37
  -1   5  -1    0.80    0.26
  -1   5  -1    0.97    0.38
   1  -5   1    1.00    0.38
   1  -5   1    1.06    0.34
   1   5   1    0.84    0.38
   1   5   1    0.46    0.38
  -1  -5  -2   21.83    1.09
  -1   5  -2   22.15    1.10
   1  -5   2   20.89    1.20
   1  -5   2   22.70    1.12
   1   5   2   23.12    1.24
   1   5   2   21.18    1.21
  -1  -5  -3    2.36    0.44
  -1   5  -3    2.19    0.48
   1  -5   3    2.66    0.62
   1  -5   3    2.40    0.47
   1   5   3    1.96    0.56
   1   5   3    2.08    0.55
  -1  -5  -4    0.05    0.20
  -1   5  -4    0.26    0.26
   1  -5   4    0.19    0.14
   1  -5   4    0.07    0.27
   1   5   4    0.09    0.37
  -1  -5  -5    4.23    0.54
  -1   5  -5    4.19    0.58
   1  -5   5    4.12    0.46
   1  -5   5    4.22    0.71
   1   5   5    4.62    0.86
  -1  -5  -6   10.24    0.82
  -1   5  -6   11.16    0.87
   1  -5   6   10.10    0.76
   1  -5   6    9.60    1.06
   1  -5   6   10.19    1.12
   1   5   6    8.89    1.15
  -1  -5  -7    1.98    0.45
  -1   5  -7    1.45    0.48
   1  -5   7    1.77    0.50
   1  -5   7    2.97    0.76
   1  -5   7    1.91    0.74
   1   5   7    1.98    0.74
  -1  -5  -8   14.40    1.04
  -1   5  -8   14.67    1.06
   1  -5   8   15.04    1.14
   1  -5   8   15.35    1.42
   1  -5   8   12.04    1.40
   1   5   8   15.54    1.57
  -1  -5  -9    5.65    0.74
  -1   5  -9    5.90    0.78
   1  -5   9    6.14    0.90
   1  -5   9    6.28    1.09
   1  -5   9    4.94    1.13
   1   5   9    6.38    1.17
  -1  -5 -10    0.86    0.43
  -1   5 -10    1.27    0.54
   1  -5  10    1.77    0.64
   1  -5  10    1.18    0.66
   1  -5  10    0.39    0.77
   1   5  10    1.54    0.84
  -1   5 -11   -0.04    0.34
   1  -5  11    0.24    0.43
   1  -5  11    0.02    0.50
   1  -5  11    0.39    0.84
   1   5  11    0.49    0.71
  -1   5 -12    0.21    0.44
   1  -5  12    0.08    0.47
   1  -5  12   -0.44    0.43
   1  -5  12    0.24    0.74
   1   5  12    0.38    0.81
   1   5  12   -0.24    0.71
   1  -5  13    2.06    0.79
   1  -5  13    1.11    0.79
   1  -5  13    1.37    1.03
   1   5  13    1.47    1.00
   1   5  13    2.48    1.05
   1  -5  14    0.10    0.50
   1  -5  14   -0.33    0.43
   1  -5  14   -0.25    0.65
   1   5  14    0.05    0.71
   1   5  14   -0.11    0.71
   1  -5  15    2.30    0.91
   1  -5  15    1.61    0.81
   1  -5  15    1.50    1.13
   1   5  15    1.22    1.02
   1   5  15    2.29    1.12
   1  -5  16   -0.23    0.56
   1  -5  16    0.84    0.94
   1   5  16    0.31    0.91
   1   5  16    0.62    0.90
   1  -5  17    0.27    0.92
   1   5  17    0.69    0.98
   1   5  17    0.69    0.77
   1  -5  18   -0.25    0.95
   1   5  18    1.00    1.07
   1   5  18    0.41    0.78
  -1  -6  17    0.75    0.87
  -1   6  17    0.09    0.83
  -1   6  17    0.68    0.69
  -1  -6  16    1.76    1.14
  -1   6  16    1.65    1.21
  -1   6  16    2.32    1.24
  -1  -6  15    1.64    0.78
  -1  -6  15    1.44    0.80
  -1  -6  15    1.54    1.14
  -1   6  15    0.76    0.85
  -1   6  15    1.33    0.95
  -1  -6  14    0.13    0.46
  -1  -6  14   -0.55    0.38
  -1  -6  14    0.08    0.61
  -1   6  14   -0.15    0.51
  -1   6  14    0.11    0.60
  -1  -6  13    0.07    0.53
  -1  -6  13    0.74    0.64
  -1  -6  13    1.12    0.92
  -1   6  13    1.41    0.87
  -1   6  13    1.61    0.93
   1   6 -13    0.88    0.56
  -1  -6  12    2.54    0.86
  -1  -6  12    1.67    0.81
  -1  -6  12    2.20    1.16
  -1   6  12    1.26    0.90
  -1   6  12    3.33    1.23
   1   6 -12    2.21    0.75
  -1  -6  11    5.89    1.03
  -1  -6  11    5.56    1.13
  -1  -6  11    6.54    1.36
  -1   6  11    5.92    1.41
  -1   6  11    6.44    1.25
   1   6 -11    7.42    1.11
  -1  -6  10    0.38    0.42
  -1  -6  10    0.26    0.49
  -1  -6  10   -0.41    0.49
  -1   6  10    0.50    0.59
  -1   6  10    0.31    0.58
   1   6 -10    0.21    0.42
  -1  -6   9    0.00    0.33
  -1  -6   9   -0.12    0.46
  -1  -6   9   -0.26    0.42
  -1   6   9    0.41    0.59
  -1   6   9   -0.32    0.41
   1   6  -9    0.38    0.42
  -1  -6   8   28.67    1.58
  -1  -6   8   27.88    1.86
  -1  -6   8   27.51    1.96
  -1   6   8   28.27    2.07
  -1   6   8   28.11    1.78
   1  -6  -8   29.77    1.08
   1   6  -8   30.48    1.77
  -1  -6   7    6.91    0.79
  -1  -6   7    5.69    0.95
  -1  -6   7    6.45    0.98
  -1   6   7    5.88    1.09
  -1   6   7    6.48    0.88
   1  -6  -7    7.43    0.57
   1   6  -7    7.22    0.94
  -1  -6   6    7.60    0.74
  -1  -6   6    7.23    0.99
  -1  -6   6    7.30    0.95
  -1   6   6    6.53    1.04
  -1   6   6    7.73    0.85
   1  -6  -6    7.54    0.57
   1   6  -6    7.16    0.88
  -1  -6   5   -0.07    0.17
  -1  -6   5    0.23    0.38
  -1  -6   5   -0.46    0.22
  -1   6   5    0.07    0.37
  -1   6   5   -0.07    0.24
   1  -6  -5   -0.05    0.15
   1   6  -5   -0.11    0.26
  -1  -6   4    2.35    0.38
  -1  -6   4    2.46    0.64
  -1  -6   4    2.15    0.56
  -1   6   4    2.75    0.70
   1  -6  -4    2.82    0.41
   1   6  -4    2.22    0.57
  -1  -6   3   22.47    0.94
  -1  -6   3   21.38    1.33
  -1  -6   3   22.91    1.21
  -1   6   3   19.97    1.25
  -1   6   3   21.13    0.80
   1  -6  -3   22.56    1.02
   1   6  -3   22.12    1.31
  -1  -6   2   -0.05    0.27
  -1  -6   2   -0.10    0.19
  -1   6   2   -0.12    0.26
  -1   6   2    0.03    0.12
   1  -6  -2   -0.21    0.19
   1   6  -2   -0.12    0.17
   1   6  -2    0.01    0.26
   1   6  -2    0.08    0.15
  -1  -6   1    5.65    0.76
  -1   6   1    5.43    0.61
  -1   6   1    4.65    0.68
   1  -6  -1    5.66    0.68
   1   6  -1    5.90    0.58
   1   6  -1    5.69    0.74
   1   6  -1    5.81    0.53
  -1  -6   0   11.38    0.92
  -1   6   0   11.15    0.67
  -1   6   0   11.69    0.95
   1  -6   0   10.88    0.90
   1  -6   0   10.90    0.36
   1   6   0   11.82    0.81
   1   6   0   12.51    1.05
   1   6   0   10.93    0.62
  -1  -6  -1   10.14    0.84
  -1   6  -1   10.99    0.52
  -1   6  -1   11.00    0.92
   1  -6   1   10.04    0.92
   1  -6   1    9.91    0.56
   1   6   1    9.27    0.81
   1   6   1    9.68    0.95
  -1  -6  -2   10.91    0.86
  -1   6  -2   12.34    0.94
   1  -6   2   10.38    0.94
   1  -6   2   10.61    0.72
   1   6   2   11.68    0.96
   1   6   2   12.06    1.03
  -1  -6  -3    0.62    0.32
  -1   6  -3    1.36    0.44
   1  -6   3    1.30    0.48
   1  -6   3    0.94    0.39
   1   6   3    0.71    0.43
   1   6   3    0.84    0.41
  -1  -6  -4    0.92    0.35
  -1   6  -4    0.62    0.35
   1  -6   4    0.80    0.18
   1  -6   4    0.88    0.46
   1  -6   4    1.16    0.46
   1   6   4    0.96    0.48
   1   6   4    0.58    0.38
  -1  -6  -5    0.06    0.21
  -1   6  -5    0.29    0.29
   1  -6   5    0.13    0.16
   1  -6   5    0.09    0.38
   1  -6   5    0.10    0.35
   1   6   5    0.38    0.42
  -1  -6  -6    2.80    0.52
  -1   6  -6    3.53    0.62
   1  -6   6    3.41    0.46
   1  -6   6    3.03    0.80
   1  -6   6    3.47    0.78
   1   6   6    3.89    0.94
  -1  -6  -7    1.37    0.43
  -1   6  -7    1.11    0.42
   1  -6   7    0.97    0.35
   1  -6   7    1.35    0.61
   1  -6   7    1.05    0.63
   1   6   7    0.87    0.60
  -1  -6  -8    2.35    0.53
  -1   6  -8    2.16    0.60
   1  -6   8    2.48    0.60
   1  -6   8    1.81    0.69
   1  -6   8    1.65    0.76
   1   6   8    2.48    0.84
  -1  -6  -9    0.40    0.33
  -1   6  -9    0.29    0.34
   1  -6   9    0.58    0.39
   1  -6   9    0.34    0.52
   1  -6   9    0.82    0.77
   1   6   9    0.13    0.56
  -1  -6 -10    1.14    0.47
  -1   6 -10    1.23    0.51
   1  -6  10    1.45    0.57
   1  -6  10    1.10    0.64
   1  -6  10    2.20    0.96
   1   6  10    1.27    0.81
  -1  -6 -11    0.11    0.37
  -1   6 -11    0.45    0.44
   1  -6  11   -0.10    0.39
   1  -6  11   -0.35    0.47
   1  -6  11   -0.33    0.72
   1   6  11   -0.39    0.61
  -1   6 -12    3.93    0.84
   1  -6  12    3.37    0.90
   1  -6  12    4.66    1.15
   1  -6  12    4.70    1.45
   1   6  12    2.82    1.14
   1   6  12    3.89    1.24
   1  -6  13    0.65    0.55
   1  -6  13   -0.06    0.59
   1  -6  13    0.29    0.90
   1   6  13   -0.17    0.61
   1   6  13   -0.21    0.51
   1  -6  14    2.09    0.80
   1  -6  14    1.03    0.81
   1  -6  14    1.91    1.31
   1   6  14    1.19    0.95
   1   6  14    2.08    1.09
   1  -6  15    0.48    0.61
   1  -6  15    0.28    0.83
   1   6  15    1.14    0.96
   1   6  15   -0.03    0.70
   1  -6  16    0.42    0.63
   1  -6  16    0.21    0.85
   1   6  16    0.08    0.77
   1   6  16    0.05    0.67
   1  -6  17    0.46    1.07
   1   6  17    0.39    0.96
   1   6  17    0.12    0.78
  -1  -7  17    0.18    0.85
  -1   7  17    0.95    1.12
  -1   7  17    0.14    0.65
  -1  -7  16    1.25    0.99
  -1   7  16    0.91    0.91
  -1   7  16    1.56    0.96
  -1  -7  15    0.32    0.62
  -1  -7  15    0.31    0.77
  -1   7  15   -0.34    0.67
  -1   7  15   -0.07    0.57
  -1  -7  14    0.30    0.55
  -1  -7  14   -0.04    0.56
  -1  -7  14    1.49    1.08
  -1   7  14    0.11    0.71
  -1   7  14    1.00    0.87
  -1  -7  13    0.40    0.55
  -1  -7  13    1.09    0.70
  -1  -7  13    0.75    0.86
  -1   7  13    0.34    0.58
  -1   7  13    0.12    0.61
   1   7 -13    0.45    0.54
  -1  -7  12    0.09    0.41
  -1  -7  12   -0.23    0.48
  -1  -7  12   -0.28    0.60
  -1   7  12    0.37    0.76
  -1   7  12    1.28    0.82
   1   7 -12    0.25    0.52
  -1  -7  11    0.07    0.38
  -1  -7  11    0.62    0.64
  -1  -7  11   -0.17    0.64
  -1   7  11    0.40    0.73
  -1   7  11    1.13    0.84
   1   7 -11    0.40    0.52
  -1  -7  10    1.54    0.60
  -1  -7  10    1.76    0.78
  -1  -7  10    0.74    0.77
  -1   7  10    1.22    0.76
  -1   7  10    1.17    0.71
   1   7 -10    0.84    0.60
  -1  -7   9    0.36    0.38
  -1  -7   9    0.34    0.55
  -1  -7   9    0.49    0.66
  -1   7   9   -0.27    0.47
  -1   7   9   -0.22    0.39
   1  -7  -9    0.16    0.23
   1   7  -9   -0.11    0.37
  -1  -7   8    5.44    0.77
  -1  -7   8    4.91    0.98
  -1  -7   8    5.47    1.00
  -1   7   8    6.56    1.16
  -1   7   8    6.48    0.94
   1  -7  -8    5.98    0.57
   1   7  -8    5.39    0.93
  -1  -7   7    4.99    0.67
  -1  -7   7    5.51    0.99
  -1  -7   7    5.43    0.98
  -1   7   7    6.31    1.14
  -1   7   7    6.51    0.88
   1  -7  -7    5.58    0.55
   1   7  -7    5.26    0.86
  -1  -7   6    0.31    0.25
  -1  -7   6    0.41    0.41
  -1  -7   6    0.06    0.42
  -1   7   6    0.24    0.45
  -1   7   6    0.44    0.37
   1  -7  -6    0.19    0.22
   1   7  -6    0.42    0.42
  -1  -7   5    4.53    0.54
  -1  -7   5    3.36    0.81
  -1  -7   5    4.42    0.78
  -1   7   5    4.63    0.91
  -1   7   5    3.93    0.59
   1  -7  -5    4.96    0.55
   1   7  -5    5.09    0.82
  -1  -7   4    0.04    0.14
  -1  -7   4    0.01    0.32
  -1  -7   4   -0.17    0.24
  -1   7   4    0.14    0.34
  -1   7   4   -0.10    0.19
   1  -7  -4    0.18    0.21
   1   7  -4   -0.06    0.24
  -1  -7   3   -0.14    0.31
  -1  -7   3    0.10    0.24
  -1   7   3   -0.08    0.29
  -1   7   3    0.14    0.18
   1  -7  -3    0.07    0.23
   1   7  -3    0.27    0.22
   1   7  -3    0.07    0.29
  -1  -7   2    1.05    0.45
  -1  -7   2    1.13    0.36
  -1   7   2    0.41    0.32
  -1   7   2    1.00    0.47
   1  -7  -2    1.19    0.40
   1   7  -2    0.83    0.28
   1   7  -2    0.57    0.36
   1   7  -2    1.43    0.40
  -1  -7   1    1.06    0.46
  -1   7   1    0.97    0.37
  -1   7   1    1.32    0.51
   1  -7  -1    1.35    0.45
   1   7  -1    0.96    0.33
   1   7  -1    1.73    0.54
   1   7  -1    1.54    0.36
  -1  -7   0    2.47    0.59
  -1   7   0    3.15    0.47
  -1   7   0    2.31    0.57
   1  -7   0    2.13    0.56
   1  -7   0    2.73    0.21
   1   7   0    2.45    0.51
   1   7   0    2.25    0.65
   1   7   0    2.87    0.37
  -1  -7  -1    0.23    0.27
  -1   7  -1    0.29    0.20
  -1   7  -1    0.21    0.33
   1  -7   1    0.40    0.35
   1  -7   1    0.15    0.18
   1   7   1    0.32    0.30
   1   7   1    0.22    0.33
  -1  -7  -2    0.59    0.37
  -1   7  -2    0.54    0.15
  -1   7  -2    0.28    0.32
   1  -7   2    0.47    0.36
   1  -7   2    0.46    0.28
   1   7   2    0.24    0.30
   1   7   2    0.26    0.34
  -1  -7  -3    4.33    0.62
  -1   7  -3    5.19    0.73
   1  -7   3    4.41    0.74
   1  -7   3    4.20    0.60
   1   7   3    4.43    0.78
   1   7   3    4.27    0.72
  -1  -7  -4    4.27    0.60
  -1   7  -4    3.70    0.65
   1  -7   4    4.06    0.75
   1  -7   4    4.32    0.67
   1   7   4    4.30    0.84
   1   7   4    5.30    0.83
  -1  -7  -5    0.90    0.37
  -1   7  -5    0.92    0.43
   1  -7   5    1.17    0.26
   1  -7   5    1.86    0.65
   1  -7   5    1.46    0.58
   1   7   5    1.25    0.55
  -1  -7  -6    0.03    0.19
  -1   7  -6    0.16    0.31
   1  -7   6   -0.09    0.14
   1  -7   6   -0.02    0.42
   1  -7   6    0.09    0.43
   1   7   6   -0.31    0.34
  -1  -7  -7    1.01    0.40
  -1   7  -7    0.68    0.42
   1  -7   7    0.51    0.28
   1  -7   7    0.43    0.45
   1  -7   7    1.50    0.65
   1   7   7    0.45    0.56
  -1  -7  -8    2.89    0.60
  -1   7  -8    2.59    0.66
   1  -7   8    3.38    0.56
   1  -7   8    3.10    0.89
   1  -7   8    3.79    0.93
   1   7   8    2.81    0.92
  -1  -7  -9    4.49    0.72
  -1   7  -9    4.95    0.84
   1  -7   9    4.16    0.71
   1  -7   9    4.61    1.04
   1  -7   9    5.25    1.21
   1   7   9    3.09    1.02
  -1  -7 -10    6.51    0.86
  -1   7 -10    7.62    1.02
   1  -7  10    7.02    0.92
   1  -7  10    8.45    1.32
   1  -7  10    6.27    1.41
   1   7  10    8.25    1.53
  -1  -7 -11   -0.05    0.35
  -1   7 -11    0.43    0.45
   1  -7  11    0.28    0.40
   1  -7  11    0.01    0.56
   1  -7  11    0.34    0.86
   1   7  11   -0.14    0.63
  -1   7 -12    1.11    0.57
   1  -7  12    1.02    0.61
   1  -7  12    0.65    0.66
   1  -7  12    0.56    0.83
   1   7  12    0.78    0.90
   1   7  12    0.22    0.72
   1  -7  13    0.30    0.49
   1  -7  13   -0.34    0.46
   1  -7  13   -0.21    0.69
   1   7  13   -0.16    0.66
   1   7  13    0.14    0.70
   1  -7  14    0.01    0.58
   1  -7  14    0.55    1.00
   1   7  14    0.33    0.80
   1   7  14    0.48    0.83
   1  -7  15    0.85    0.75
   1  -7  15    2.00    1.19
   1   7  15    0.99    0.93
   1   7  15    1.14    1.00
   1  -7  16    0.48    0.65
   1  -7  16    0.43    0.86
   1   7  16    0.56    1.02
   1   7  16    1.32    0.98
   1  -7  17    0.34    0.81
   1   7  17    0.57    0.93
   1   7  17    0.40    0.78
  -1  -8  17   -0.52    0.72
  -1   8  17    0.58    0.87
  -1   8  17    0.40    0.83
  -1  -8  16    0.28    0.89
  -1   8  16   -0.10    0.77
  -1   8  16    0.31    0.66
  -1  -8  15    0.70    0.66
  -1  -8  15    1.08    1.02
  -1   8  15    0.52    0.76
  -1   8  15    0.10    0.68
  -1  -8  14    0.29    0.57
  -1  -8  14    0.06    0.72
  -1   8  14    0.24    0.72
  -1   8  14    0.52    0.74
  -1  -8  13    0.72    0.52
  -1  -8  13   -0.60    0.45
  -1  -8  13    0.53    0.80
  -1   8  13   -0.34    0.44
  -1   8  13   -0.34    0.42
   1   8 -13   -0.04    0.46
  -1  -8  12    0.56    0.51
  -1  -8  12    1.58    0.84
  -1  -8  12    1.18    0.93
  -1   8  12    0.16    0.64
  -1   8  12    0.30    0.71
   1   8 -12    1.33    0.65
  -1  -8  11    5.42    0.95
  -1  -8  11    4.70    1.24
  -1  -8  11    4.26    1.31
  -1   8  11    4.18    1.33
  -1   8  11    4.85    1.17
   1   8 -11    6.10    1.12
  -1  -8  10   -0.13    0.29
  -1  -8  10    0.10    0.57
  -1  -8  10   -0.65    0.59
  -1   8  10    0.36    0.67
  -1   8  10   -0.12    0.47
   1   8 -10   -0.13    0.38
  -1  -8   9    0.86    0.44
  -1  -8   9    0.86    0.74
  -1  -8   9    0.70    0.73
  -1   8   9    0.36    0.58
  -1   8   9    0.66    0.61
   1  -8  -9    1.01    0.35
   1   8  -9    1.13    0.61
  -1  -8   8   -0.05    0.25
  -1  -8   8   -0.55    0.34
  -1  -8   8    0.02    0.45
  -1   8   8   -0.27    0.47
  -1   8   8   -0.05    0.39
   1  -8  -8    0.07    0.22
   1   8  -8   -0.21    0.36
  -1  -8   7   31.52    1.47
  -1  -8   7   29.52    2.02
  -1  -8   7   31.16    2.02
  -1   8   7   29.22    2.10
  -1   8   7   31.63    1.67
   1  -8  -7   31.35    1.28
   1   8  -7   31.97    1.92
  -1  -8   6    2.87    0.50
  -1  -8   6    3.04    0.78
  -1  -8   6    2.85    0.70
  -1   8   6    2.73    0.86
  -1   8   6    3.22    0.62
   1  -8  -6    3.15    0.50
   1   8  -6    2.07    0.66
  -1  -8   5   16.73    0.94
  -1  -8   5   15.02    1.38
  -1  -8   5   15.84    1.29
  -1   8   5   15.43    1.41
  -1   8   5   15.23    0.96
   1  -8  -5   16.56    1.00
   1   8  -5   16.89    1.36
  -1  -8   4    0.31    0.23
  -1  -8   4    0.57    0.45
  -1  -8   4    0.88    0.44
  -1   8   4    0.45    0.42
  -1   8   4    0.82    0.30
   1  -8  -4    0.64    0.32
   1   8  -4    1.13    0.35
   1   8  -4    1.01    0.50
  -1  -8   3    1.38    0.56
  -1  -8   3    1.26    0.44
  -1   8   3    1.10    0.48
  -1   8   3    1.23    0.26
   1  -8  -3    1.47    0.46
   1   8  -3    1.45    0.37
   1   8  -3    0.89    0.47
  -1  -8   2   16.60    1.32
  -1  -8   2   17.13    0.99
  -1   8   2   17.51    1.15
  -1   8   2   16.53    1.30
   1  -8  -2   16.46    1.12
   1   8  -2   18.84    0.96
   1   8  -2   16.08    1.29
  -1  -8   1    1.69    0.59
  -1   8   1    1.45    0.47
  -1   8   1    1.31    0.48
   1  -8  -1    1.22    0.47
   1   8  -1    2.01    0.45
   1   8  -1    1.42    0.56
   1   8  -1    1.20    0.35
  -1  -8   0    1.22    0.50
  -1   8   0    1.17    0.35
  -1   8   0    1.22    0.47
   1  -8   0    1.90    0.53
   1   8   0    1.12    0.41
   1   8   0    1.56    0.55
   1   8   0    1.24    0.29
  -1  -8  -1    0.69    0.37
  -1   8  -1    0.60    0.25
  -1   8  -1    0.75    0.41
   1  -8   1    0.80    0.48
   1  -8   1    0.96    0.26
   1   8   1    0.38    0.35
   1   8   1    0.81    0.42
  -1  -8  -2    2.70    0.59
  -1   8  -2    3.13    0.33
  -1   8  -2    2.29    0.58
   1  -8   2    2.83    0.65
   1  -8   2    2.32    0.43
   1   8   2    2.55    0.64
   1   8   2    2.26    0.69
  -1  -8  -3   10.99    0.98
  -1   8  -3   10.12    1.00
   1  -8   3    9.50    1.08
   1  -8   3    9.53    0.82
   1   8   3    9.94    1.05
   1   8   3    9.10    1.02
  -1  -8  -4    8.62    0.88
  -1   8  -4    8.52    0.97
   1  -8   4    7.91    1.03
   1  -8   4    8.36    0.87
   1   8   4    7.99    1.02
   1   8   4    8.08    1.04
  -1  -8  -5    5.27    0.72
  -1   8  -5    4.98    0.79
   1  -8   5    4.55    0.33
   1  -8   5    5.49    0.98
   1  -8   5    4.86    0.80
   1   8   5    4.53    0.98
  -1  -8  -6   -0.03    0.23
  -1   8  -6   -0.05    0.30
   1  -8   6    0.18    0.17
   1  -8   6   -0.17    0.37
   1  -8   6    0.04    0.43
   1   8   6   -0.06    0.42
  -1  -8  -7    1.16    0.43
  -1   8  -7    1.40    0.52
   1  -8   7    1.00    0.31
   1  -8   7    1.31    0.68
   1  -8   7    0.33    0.57
   1   8   7    1.01    0.69
  -1  -8  -8   -0.01    0.24
  -1   8  -8    0.10    0.36
   1  -8   8    0.02    0.24
   1  -8   8   -0.45    0.41
   1  -8   8    0.15    0.58
   1   8   8    0.16    0.51
  -1  -8  -9    1.84    0.57
  -1   8  -9    1.77    0.64
   1  -8   9    1.56    0.51
   1  -8   9    1.60    0.82
   1  -8   9    1.75    0.91
   1   8   9    1.55    0.86
  -1  -8 -10    0.25    0.34
  -1   8 -10    0.34    0.50
   1  -8  10    0.00    0.32
   1  -8  10    0.88    0.67
   1  -8  10    0.01    0.77
   1   8  10    0.39    0.67
  -1  -8 -11    3.64    0.79
  -1   8 -11    4.38    0.92
   1  -8  11    2.54    0.76
   1  -8  11    4.20    1.20
   1  -8  11    2.99    1.25
   1   8  11    2.46    1.17
  -1   8 -12    0.49    0.49
   1  -8  12    0.59    0.65
   1  -8  12    0.60    0.86
   1   8  12   -0.04    0.68
   1   8  12    1.21    0.83
   1  -8  13    1.82    0.92
   1  -8  13    1.75    1.10
   1   8  13    1.83    1.06
   1   8  13    2.12    1.08
   1  -8  14   -0.03    0.59
   1  -8  14    0.15    0.78
   1   8  14   -0.07    0.73
   1   8  14    1.21    0.93
   1  -8  15    1.98    0.98
   1  -8  15    1.64    1.14
   1   8  15    1.25    1.10
   1   8  15    3.51    1.33
   1  -8  16   -0.19    0.63
   1  -8  16    0.37    0.98
   1   8  16   -0.79    0.70
   1   8  16    0.82    0.74
   1  -8  17    0.31    0.92
   1   8  17    1.49    1.09
   1   8  17    1.35    0.85
  -1  -9  17    0.86    0.84
  -1   9  17    0.38    0.96
  -1   9  17    0.88    0.57
  -1  -9  16   -0.56    0.55
  -1  -9  16   -0.06    0.73
  -1   9  16   -0.47    0.64
  -1   9  16    0.42    0.63
  -1  -9  15    0.40    0.68
  -1  -9  15   -0.11    0.75
  -1   9  15    1.22    0.93
  -1   9  15    0.44    0.66
  -1  -9  14    0.81    0.69
  -1  -9  14    1.04    0.93
  -1   9  14    0.78    0.86
  -1   9  14    0.76    0.82
  -1  -9  13    0.21    0.61
  -1  -9  13   -0.09    0.67
  -1   9  13    0.00    0.58
  -1   9  13   -0.29    0.50
   1   9 -13    0.22    0.50
  -1  -9  12    2.88    1.05
  -1  -9  12    2.25    1.13
  -1   9  12    1.81    0.88
  -1   9  12    2.16    0.94
   1   9 -12    1.44    0.67
  -1  -9  11    6.02    0.98
  -1  -9  11    5.10    1.32
  -1  -9  11    4.66    1.29
  -1   9  11    4.33    1.27
  -1   9  11    6.25    1.22
   1   9 -11    4.45    1.04
  -1  -9  10    3.75    0.83
  -1  -9  10    3.64    1.15
  -1  -9  10    2.72    1.04
  -1   9  10    3.46    1.16
  -1   9  10    4.24    1.04
   1   9 -10    5.08    1.07
  -1  -9   9    3.88    0.72
  -1  -9   9    4.19    1.12
  -1  -9   9    3.65    1.09
  -1   9   9    3.41    1.12
  -1   9   9    3.47    0.90
   1  -9  -9    3.57    0.56
   1   9  -9    3.66    0.93
  -1  -9   8    0.12    0.28
  -1  -9   8   -0.61    0.40
  -1  -9   8    0.08    0.56
  -1   9   8    0.02    0.59
  -1   9   8   -0.29    0.38
   1  -9  -8   -0.13    0.24
   1   9  -8   -0.30    0.34
  -1  -9   7    1.77    0.46
  -1  -9   7    1.72    0.81
  -1  -9   7    1.59    0.74
  -1   9   7    2.15    0.81
  -1   9   7    1.93    0.60
   1  -9  -7    1.69    0.46
   1   9  -7    1.69    0.66
  -1  -9   6    4.06    0.56
  -1  -9   6    3.86    0.95
  -1  -9   6    3.63    0.85
  -1   9   6    4.36    0.99
  -1   9   6    4.10    0.64
   1  -9  -6    3.64    0.59
   1   9  -6    4.06    0.88
  -1  -9   5   12.63    0.83
  -1  -9   5   10.90    1.30
  -1  -9   5   10.90    1.11
  -1   9   5   11.61    1.29
  -1   9   5   12.30    0.83
   1  -9  -5   11.48    0.93
   1   9  -5   12.87    0.89
   1   9  -5   10.88    1.21
  -1  -9   4    6.04    0.99
  -1  -9   4    6.12    0.81
  -1   9   4    8.09    1.08
  -1   9   4    6.40    0.54
   1  -9  -4    7.22    0.79
   1   9  -4    7.67    0.67
   1   9  -4    7.51    1.05
  -1  -9   3    0.05    0.42
  -1  -9   3    0.16    0.28
  -1   9   3    0.28    0.37
  -1   9   3    0.21    0.15
   1  -9  -3    0.25    0.33
   1   9  -3    0.25    0.25
   1   9  -3    0.65    0.44
  -1  -9   2    0.12    0.38
  -1  -9   2    0.22    0.25
  -1   9   2    0.41    0.35
  -1   9   2    0.32    0.39
   1  -9  -2    0.08    0.29
   1   9  -2    0.32    0.27
   1   9  -2    0.21    0.42
  -1  -9   1    1.22    0.56
  -1   9   1    1.59    0.50
  -1   9   1    1.05    0.51
   1  -9  -1    1.19    0.49
   1   9  -1    1.29    0.40
   1   9  -1    0.50    0.49
   1   9  -1    1.21    0.37
  -1  -9   0   16.35    1.30
  -1   9   0   16.59    0.97
  -1   9   0   17.17    1.38
   1  -9   0   16.82    1.30
   1   9   0   15.64    1.06
   1   9   0   14.57    1.33
   1   9   0   17.21    0.84
  -1  -9  -1    1.00    0.49
  -1   9  -1    1.57    0.38
  -1   9  -1    0.86    0.50
   1  -9   1    1.47    0.56
   1  -9   1    1.13    0.29
   1   9   1    1.66    0.55
   1   9   1    0.91    0.46
  -1  -9  -2   12.22    1.10
  -1   9  -2   12.87    0.62
  -1   9  -2   12.76    1.20
   1  -9   2   11.99    1.20
   1  -9   2   12.88    0.81
   1   9   2   12.42    1.14
   1   9   2   12.89    1.28
  -1  -9  -3    0.09    0.28
  -1   9  -3   -0.19    0.35
   1  -9   3   -0.08    0.42
   1  -9   3    0.16    0.30
   1   9   3    0.11    0.37
   1   9   3   -0.10    0.32
  -1  -9  -4    2.66    0.61
  -1   9  -4    2.65    0.72
   1  -9   4    3.11    0.86
   1  -9   4    1.74    0.57
   1   9   4    2.84    0.83
   1   9   4    2.41    0.74
  -1  -9  -5    3.80    0.68
  -1   9  -5    4.56    0.82
   1  -9   5    2.88    0.85
   1  -9   5    2.88    0.73
   1   9   5    3.50    0.96
  -1  -9  -6    0.08    0.28
  -1   9  -6    0.10    0.38
   1  -9   6    0.18    0.15
   1  -9   6    0.55    0.56
   1  -9   6    0.73    0.55
   1   9   6   -0.05    0.55
  -1  -9  -7    0.79    0.39
  -1   9  -7    0.89    0.53
   1  -9   7    0.79    0.26
   1  -9   7    0.83    0.64
   1  -9   7    0.59    0.56
   1   9   7    0.20    0.63
  -1  -9  -8    1.32    0.49
  -1   9  -8    1.27    0.61
   1  -9   8    1.03    0.35
   1  -9   8    1.14    0.68
   1  -9   8    1.14    0.75
   1   9   8    1.43    0.84
  -1  -9  -9    7.97    0.94
  -1   9  -9    8.06    1.11
   1  -9   9    8.15    0.81
   1  -9   9    8.34    1.34
   1  -9   9    8.55    1.44
   1   9   9    6.93    1.47
  -1  -9 -10    1.51    0.54
  -1   9 -10    1.20    0.60
   1  -9  10    1.35    0.79
   1  -9  10    1.41    0.99
   1   9  10    1.45    0.92
  -1   9 -11    2.03    0.72
   1  -9  11    2.31    0.98
   1  -9  11    0.52    0.80
   1   9  11    1.34    0.95
   1  -9  12    0.95    0.76
   1  -9  12    0.83    0.95
   1   9  12    0.82    0.84
   1   9  12    0.22    0.75
   1  -9  13    0.88    0.74
   1  -9  13   -0.04    0.77
   1   9  13   -0.22    0.71
   1   9  13    0.16    0.75
   1  -9  14    0.09    0.63
   1  -9  14   -0.14    0.78
   1   9  14    0.06    0.81
   1   9  14   -0.42    0.48
   1  -9  15    1.94    0.99
   1  -9  15    1.21    1.03
   1   9  15    1.37    0.97
   1   9  15    1.44    0.88
   1  -9  16    0.71    0.77
   1  -9  16    1.04    1.12
   1   9  16    0.45    0.98
   1   9  16    0.28    0.74
   1  -9  17   -0.61    0.60
   1  -9  17   -0.09    0.98
   1   9  17    0.72    1.06
   1   9  17   -0.03    0.77
  -1 -10  16    1.90    1.02
  -1 -10  16    1.34    1.09
  -1  10  16    1.52    1.15
  -1  10  16    1.38    0.93
  -1 -10  15    0.43    0.69
  -1 -10  15   -0.09    0.70
  -1  10  15    0.18    0.66
  -1  10  15    0.98    0.78
  -1 -10  14   -0.31    0.59
  -1 -10  14    0.74    0.97
  -1  10  14    0.40    0.69
  -1  10  14   -0.53    0.42
  -1 -10  13   -0.25    0.47
  -1 -10  13   -0.03    0.65
  -1  10  13   -0.12    0.57
  -1  10  13    0.16    0.57
   1  10 -13    0.09    0.45
  -1 -10  12   -0.10    0.50
  -1 -10  12   -0.32    0.62
  -1  10  12   -0.10    0.60
  -1  10  12    0.55    0.57
   1  10 -12    0.16    0.54
  -1 -10  11    0.19    0.59
  -1 -10  11    0.34    0.74
  -1  10  11    0.68    0.68
  -1  10  11    0.69    0.68
   1  10 -11   -0.08    0.49
  -1 -10  10    1.77    0.70
  -1 -10  10    1.80    0.94
  -1 -10  10    0.78    0.77
  -1  10  10    1.24    0.92
  -1  10  10    1.74    0.80
   1  10 -10    1.27    0.73
  -1 -10   9    0.41    0.34
  -1 -10   9    0.13    0.56
  -1 -10   9   -0.37    0.57
  -1  10   9   -0.35    0.51
  -1  10   9    0.33    0.53
   1 -10  -9    0.09    0.27
   1  10  -9   -0.13    0.41
  -1 -10   8   26.94    1.41
  -1 -10   8   27.83    2.23
  -1 -10   8   25.34    2.04
  -1  10   8   26.12    2.24
  -1  10   8   26.19    1.65
   1 -10  -8   27.19    1.38
   1  10  -8   27.10    1.97
  -1 -10   7    1.11    0.38
  -1 -10   7    0.29    0.52
  -1 -10   7    1.32    0.75
  -1  10   7    1.82    0.81
  -1  10   7    1.88    0.61
   1 -10  -7    1.61    0.47
   1  10  -7    1.22    0.64
  -1 -10   6    0.12    0.23
  -1 -10   6   -0.28    0.41
  -1 -10   6    0.19    0.42
  -1  10   6   -0.66    0.36
  -1  10   6    0.12    0.31
   1 -10  -6    0.03    0.25
   1  10  -6    0.29    0.44
  -1 -10   5    0.51    0.53
  -1 -10   5    0.72    0.49
  -1  10   5    0.81    0.56
  -1  10   5    0.43    0.30
   1 -10  -5    0.18    0.28
   1  10  -5    0.39    0.30
   1  10  -5    0.60    0.52
  -1 -10   4   10.47    1.27
  -1 -10   4    9.49    0.97
  -1  10   4   10.52    1.20
  -1  10   4   10.26    0.60
   1 -10  -4   10.62    1.00
   1  10  -4   10.17    0.77
   1  10  -4   10.04    1.23
  -1 -10   3    0.02    0.38
  -1 -10   3    0.50    0.36
  -1  10   3    0.60    0.46
   1 -10  -3    0.53    0.41
   1  10  -3    0.21    0.25
   1  10  -3    0.39    0.42
  -1 -10   2    1.74    0.67
  -1  10   2    1.37    0.52
  -1  10   2    1.13    0.61
   1 -10  -2    0.82    0.48
   1  10  -2    1.20    0.40
   1  10  -2    0.70    0.53
  -1 -10   1   -0.05    0.37
  -1  10   1   -0.14    0.28
  -1  10   1    0.07    0.42
   1 -10  -1    0.01    0.31
   1  10  -1   -0.14    0.26
   1  10  -1   -0.33    0.35
   1  10  -1    0.08    0.22
  -1 -10   0    8.22    1.03
  -1  10   0    8.56    0.79
  -1  10   0    8.72    1.13
   1 -10   0    9.21    1.09
   1  10   0    7.73    0.87
   1  10   0    7.84    1.06
   1  10   0    9.44    0.67
  -1 -10  -1    0.74    0.43
  -1  10  -1    0.14    0.23
  -1  10  -1   -0.01    0.33
   1 -10   1   -0.06    0.35
   1 -10   1    0.17    0.18
   1  10   1    0.26    0.37
   1  10   1    0.23    0.40
   1  10   1    0.21    0.18
  -1 -10  -2   15.77    1.31
  -1  10  -2   14.90    0.73
  -1  10  -2   16.50    1.42
   1 -10   2   14.21    1.35
   1 -10   2   14.20    0.86
   1  10   2   13.24    1.21
   1  10   2   16.19    1.49
  -1 -10  -3    0.10    0.33
  -1  10  -3    0.04    0.39
   1 -10   3    0.04    0.40
   1 -10   3    0.51    0.33
   1  10   3    0.24    0.41
   1  10   3    0.27    0.45
  -1 -10  -4   -0.32    0.21
  -1  10  -4    0.17    0.40
   1 -10   4    0.00    0.42
   1 -10   4   -0.16    0.30
   1  10   4   -0.04    0.42
   1  10   4   -0.20    0.36
  -1 -10  -5    1.83    0.57
  -1  10  -5    1.63    0.62
   1 -10   5    1.43    0.61
   1 -10   5    1.77    0.62
   1  10   5    1.80    0.74
   1  10   5    1.79    0.70
  -1 -10  -6    0.62    0.42
  -1  10  -6    0.36    0.47
   1 -10   6    0.76    0.63
   1 -10   6    0.80    0.57
   1  10   6    0.53    0.64
  -1 -10  -7    4.43    0.77
  -1  10  -7    3.76    0.91
   1 -10   7    3.76    0.39
   1 -10   7    4.13    1.08
   1 -10   7    3.99    0.95
   1  10   7    4.21    1.11
  -1 -10  -8    0.31    0.36
  -1  10  -8    0.39    0.54
   1 -10   8    0.54    0.66
   1 -10   8    0.36    0.63
   1  10   8    0.02    0.60
  -1 -10  -9    2.49    0.68
  -1  10  -9    3.00    0.91
   1 -10   9    3.44    1.14
   1 -10   9    2.50    1.06
   1  10   9    3.10    1.10
  -1 -10 -10    1.51    0.59
  -1  10 -10    0.65    0.58
   1 -10  10    0.94    0.75
   1 -10  10    0.54    0.79
   1  10  10    0.49    0.76
  -1  10 -11    0.91    0.59
   1 -10  11    0.85    0.83
   1 -10  11    0.72    0.87
   1  10  11    0.75    0.82
   1 -10  12   -0.36    0.61
   1 -10  12    0.57    0.82
   1  10  12    0.39    0.73
   1  10  12    0.00    0.62
   1 -10  13    0.18    0.65
   1 -10  13    0.83    0.87
   1  10  13    0.36    0.82
   1  10  13    0.29    0.66
   1 -10  14    1.79    0.97
   1 -10  14    1.25    1.09
   1  10  14    0.98    0.99
   1  10  14    1.55    0.89
   1 -10  15    0.70    0.86
   1 -10  15    1.21    0.94
   1  10  15    0.06    0.81
   1  10  15    0.04    0.63
   1 -10  16   -0.12    0.59
   1 -10  16    0.50    0.84
   1  10  16    0.17    0.81
   1  10  16   -0.41    0.56
  -1 -11  16    0.35    0.59
  -1 -11  16    0.69    0.99
  -1  11  16    0.55    0.97
  -1 -11  15    1.18    0.89
  -1 -11  15    1.39    1.06
  -1  11  15   -0.20    0.75
  -1 -11  14    0.64    0.74
  -1 -11  14    0.71    0.88
  -1  11  14    0.56    0.83
  -1  11  14    1.31    0.78
  -1 -11  13    0.57    0.72
  -1 -11  13   -0.43    0.59
  -1  11  13    0.17    0.65
  -1  11  13    0.43    0.56
   1  11 -13    0.20    0.61
  -1 -11  12    0.23    0.64
  -1 -11  12    0.17    0.71
  -1  11  12   -0.26    0.62
  -1  11  12    0.54    0.58
   1  11 -12    0.48    0.54
  -1 -11  11   -0.01    0.62
  -1 -11  11    0.57    0.71
  -1  11  11    0.40    0.73
  -1  11  11    0.58    0.61
   1  11 -11   -0.07    0.49
  -1 -11  10   -0.05    0.61
  -1 -11  10    0.24    0.73
  -1  11  10   -0.32    0.63
  -1  11  10    0.07    0.51
   1  11 -10    0.45    0.61
  -1 -11   9    4.67    1.26
  -1 -11   9    3.81    1.12
  -1  11   9    2.78    1.06
  -1  11   9    2.29    0.82
   1  11  -9    2.59    0.91
  -1 -11   8    0.45    0.36
  -1 -11   8    0.48    0.67
  -1 -11   8    0.93    0.69
  -1  11   8    0.97    0.82
  -1  11   8    1.65    0.67
   1 -11  -8    1.08    0.46
   1  11  -8    1.10    0.64
  -1 -11   7    2.89    0.55
  -1 -11   7    3.58    1.06
  -1 -11   7    2.90    0.94
  -1  11   7    3.26    1.04
  -1  11   7    2.44    0.63
   1 -11  -7    3.31    0.66
   1  11  -7    3.38    0.96
  -1 -11   6    3.10    0.99
  -1 -11   6    3.85    0.90
  -1  11   6    3.40    1.03
  -1  11   6    4.18    0.62
   1 -11  -6    3.16    0.66
   1  11  -6    4.19    0.59
   1  11  -6    4.15    1.00
  -1 -11   5    0.27    0.51
  -1 -11   5    0.22    0.42
  -1  11   5    0.35    0.53
  -1  11   5    0.15    0.25
   1 -11  -5   -0.10    0.29
   1  11  -5    0.25    0.26
   1  11  -5    0.53    0.53
  -1 -11   4    1.85    0.77
  -1 -11   4    1.36    0.53
  -1  11   4    1.54    0.65
  -1  11   4    2.08    0.31
   1 -11  -4    1.46    0.54
   1  11  -4    1.98    0.47
   1  11  -4    0.97    0.59
  -1 -11   3    5.11    0.97
  -1 -11   3    5.30    0.71
  -1  11   3    4.24    0.84
   1 -11  -3    4.43    0.79
   1  11  -3    5.32    0.65
   1  11  -3    5.86    1.04
  -1 -11   2    7.35    1.10
  -1  11   2    6.86    0.91
  -1  11   2    7.83    1.15
   1 -11  -2    7.28    0.97
   1  11  -2    7.14    0.77
   1  11  -2    7.11    1.07
  -1 -11   1    1.19    0.55
  -1  11   1    1.47    0.49
  -1  11   1    2.47    0.72
   1 -11  -1    1.39    0.57
   1  11  -1    1.36    0.47
   1  11  -1    0.70    0.57
   1  11  -1    1.33    0.42
  -1 -11   0   10.68    1.25
  -1  11   0   11.34    0.93
  -1  11   0   12.22    1.31
   1 -11   0   11.15    1.24
   1  11   0   11.18    1.04
   1  11   0   12.39    1.36
   1  11   0   11.92    0.77
  -1 -11  -1    1.55    0.66
  -1  11  -1    2.01    0.47
  -1  11  -1    2.40    0.72
   1 -11   1    1.97    0.68
   1  11   1    2.36    0.70
   1  11   1    0.92    0.56
   1  11   1    1.87    0.34
  -1 -11  -2   21.58    1.60
  -1  11  -2   22.90    0.95
  -1  11  -2   23.21    1.70
   1 -11   2   21.23    1.72
   1 -11   2   22.95    1.08
   1  11   2   24.32    1.62
   1  11   2   21.91    1.74
  -1 -11  -3    0.60    0.48
  -1  11  -3    0.16    0.41
   1 -11   3    1.02    0.62
   1 -11   3    0.76    0.38
   1  11   3    0.62    0.53
   1  11   3    0.64    0.59
  -1 -11  -4    0.31    0.37
  -1  11  -4   -0.03    0.41
   1 -11   4    0.13    0.49
   1 -11   4    0.06    0.32
   1  11   4   -0.09    0.43
   1  11   4    0.07    0.54
  -1 -11  -5    4.69    0.85
  -1  11  -5    4.45    0.94
   1 -11   5    5.54    1.14
   1 -11   5    4.75    0.83
   1  11   5    5.40    1.15
   1  11   5    4.10    0.95
  -1 -11  -6    0.84    0.47
  -1  11  -6    1.04    0.62
   1 -11   6    1.24    0.75
   1 -11   6    1.27    0.65
   1  11   6    1.11    0.71
  -1 -11  -7    2.80    0.72
  -1  11  -7    2.58    0.86
   1 -11   7    4.50    1.13
   1 -11   7    3.05    0.91
   1  11   7    2.15    0.93
  -1 -11  -8    2.34    0.70
  -1  11  -8    1.24    0.69
   1 -11   8    2.35    0.99
   1 -11   8    2.81    1.00
   1  11   8    1.50    0.88
  -1 -11  -9    2.55    0.71
  -1  11  -9    1.28    0.69
   1 -11   9    2.28    0.94
   1 -11   9    0.89    0.81
   1  11   9    1.63    0.94
  -1  11 -10    0.34    0.56
   1 -11  10   -0.08    0.62
   1 -11  10    0.06    0.70
   1  11  10    0.96    0.92
  -1  11 -11    0.00    0.44
   1 -11  11   -0.16    0.65
   1 -11  11    0.20    0.75
   1  11  11   -0.26    0.57
   1  11  11    0.54    0.55
   1 -11  12    0.05    0.63
   1 -11  12    0.54    0.75
   1  11  12    0.14    0.69
   1  11  12   -0.45    0.51
   1 -11  13    0.94    0.73
   1 -11  13    0.69    0.76
   1  11  13   -0.09    0.67
   1  11  13    0.70    0.65
   1 -11  14   -0.46    0.62
   1 -11  14   -0.43    0.59
   1  11  14    0.52    0.86
   1  11  14    0.13    0.69
   1 -11  15    0.31    0.74
   1 -11  15    0.34    0.84
   1  11  15    0.61    0.91
   1  11  15    0.90    0.73
   1 -11  16    0.90    0.89
   1 -11  16   -0.05    0.89
   1  11  16    0.41    0.88
  -1 -12  16    0.20    0.72
  -1 -12  16    1.03    0.91
  -1  12  16    0.39    0.91
  -1 -12  15    1.49    0.94
  -1 -12  15    0.48    0.69
  -1  12  15    0.44    0.89
  -1 -12  14    0.40    0.66
  -1 -12  14    0.06    0.82
  -1  12  14   -0.27    0.61
  -1 -12  13    0.97    0.82
  -1 -12  13   -0.11    0.72
  -1  12  13    0.71    0.84
  -1 -12  12   -0.30    0.54
  -1 -12  12    0.25    0.72
  -1  12  12   -0.20    0.56
   1  12 -12    0.41    0.61
  -1 -12  11    0.41    0.66
  -1 -12  11   -0.03    0.61
  -1  12  11   -0.34    0.50
  -1  12  11    0.12    0.44
   1  12 -11    0.18    0.49
  -1 -12  10    1.15    0.82
  -1 -12  10    1.13    0.88
  -1  12  10    0.61    0.74
  -1  12  10    0.78    0.56
   1  12 -10    1.55    0.79
  -1 -12   9    0.29    0.65
  -1 -12   9   -0.25    0.53
  -1  12   9   -0.28    0.58
  -1  12   9   -0.59    0.40
   1  12  -9   -0.42    0.44
  -1 -12   8   12.33    1.73
  -1 -12   8   11.19    1.51
  -1  12   8   12.07    1.76
  -1  12   8   11.47    1.14
   1 -12  -8   12.41    1.14
   1  12  -8   11.28    1.52
  -1 -12   7    8.57    1.48
  -1 -12   7   10.46    1.34
  -1  12   7   11.73    1.62
  -1  12   7   10.65    0.97
   1 -12  -7    9.77    1.04
   1  12  -7   10.47    1.01
   1  12  -7    9.41    1.45
  -1 -12   6    0.99    0.74
  -1 -12   6    0.94    0.62
  -1  12   6    1.03    0.73
  -1  12   6    1.09    0.42
   1 -12  -6    1.02    0.49
   1  12  -6    0.91    0.38
   1  12  -6    1.02    0.73
  -1 -12   5    2.00    0.87
  -1 -12   5    2.05    0.70
  -1  12   5    1.94    0.80
  -1  12   5    2.43    0.43
   1 -12  -5    2.09    0.65
   1  12  -5    2.31    0.54
   1  12  -5    2.88    0.87
  -1 -12   4    0.46    0.56
  -1 -12   4    0.27    0.36
  -1  12   4    0.15    0.46
   1 -12  -4    0.13    0.40
   1  12  -4    0.20    0.28
   1  12  -4    0.10    0.52
  -1 -12   3    2.12    0.82
  -1 -12   3    1.87    0.55
  -1  12   3    1.56    0.65
   1 -12  -3    1.48    0.62
   1  12  -3    2.38    0.57
   1  12  -3    1.69    0.69
  -1 -12   2   11.72    1.42
  -1  12   2   11.59    1.17
  -1  12   2   12.03    1.43
   1 -12  -2   11.64    1.25
   1  12  -2   12.55    1.02
   1  12  -2   12.91    1.48
  -1 -12   1    1.67    0.70
  -1  12   1    1.44    0.53
  -1  12   1    1.56    0.72
   1 -12  -1    1.70    0.68
   1  12  -1    1.84    0.61
   1  12  -1    2.89    0.90
  -1 -12   0    0.53    0.56
  -1  12   0    0.95    0.43
  -1  12   0    1.13    0.57
   1 -12   0    0.59    0.56
   1  12   0    0.95    0.49
   1  12   0    0.71    0.58
   1  12   0    1.15    0.36
  -1 -12  -1   11.01    1.30
  -1  12  -1   11.50    0.88
  -1  12  -1   12.19    1.36
   1 -12   1   11.30    1.35
   1  12   1   11.19    1.17
   1  12   1   12.00    1.41
   1  12   1   12.48    0.72
  -1 -12  -2   -0.19    0.37
  -1  12  -2   -0.10    0.22
  -1  12  -2    0.06    0.37
   1 -12   2    0.41    0.49
   1 -12   2    0.13    0.24
   1  12   2    0.01    0.41
   1  12   2    0.46    0.51
   1  12   2    0.13    0.17
  -1 -12  -3   -0.04    0.36
  -1  12  -3   -0.02    0.16
  -1  12  -3   -0.04    0.37
   1 -12   3   -0.16    0.48
   1 -12   3    0.00    0.26
   1  12   3   -0.07    0.46
   1  12   3   -0.31    0.36
  -1 -12  -4   -0.05    0.33
  -1  12  -4    0.30    0.49
   1 -12   4    0.43    0.64
   1 -12   4    0.64    0.44
   1  12   4   -0.23    0.45
   1  12   4    0.06    0.57
  -1 -12  -5    6.13    0.95
  -1  12  -5    6.33    1.11
   1 -12   5    4.43    1.08
   1 -12   5    5.73    0.92
   1  12   5    4.81    1.17
   1  12   5    7.37    1.30
  -1 -12  -6    1.00    0.56
  -1  12  -6    0.67    0.57
   1 -12   6    1.13    0.76
   1 -12   6    2.29    0.78
   1  12   6    0.73    0.73
  -1 -12  -7    1.88    0.62
  -1  12  -7    3.42    0.99
   1 -12   7    2.73    0.98
   1 -12   7    1.78    0.80
   1  12   7    2.46    1.03
  -1 -12  -8   -0.10    0.34
  -1  12  -8    0.24    0.51
   1 -12   8    0.07    0.66
   1 -12   8   -0.21    0.49
   1  12   8   -0.29    0.64
  -1 -12  -9    0.44    0.48
  -1  12  -9    0.38    0.55
   1 -12   9    1.07    0.78
   1 -12   9    0.26    0.68
   1  12   9    1.08    0.86
  -1  12 -10    0.31    0.51
   1 -12  10    0.54    0.64
   1 -12  10   -0.51    0.53
   1  12  10   -0.06    0.65
  -1  12 -11   -0.11    0.42
   1 -12  11   -0.35    0.53
   1 -12  11    0.30    0.75
   1  12  11    0.30    0.74
   1  12  11    0.98    0.65
   1 -12  12    0.58    0.67
   1 -12  12   -0.42    0.59
   1  12  12   -0.09    0.69
   1  12  12   -0.32    0.47
   1 -12  13    1.51    1.04
   1 -12  13    2.85    1.25
   1  12  13    1.58    1.00
   1  12  13    2.01    1.00
   1 -12  14   -0.21    0.58
   1 -12  14    0.70    0.83
   1  12  14    0.53    0.88
   1 -12  15    0.69    0.90
   1 -12  15    0.82    0.87
   1  12  15   -0.18    0.89
   1 -12  16   -0.22    0.61
   1 -12  16   -0.12    0.80
   1  12  16    0.10    0.82
  -1 -13  15    0.32    0.64
  -1 -13  15    0.68    0.88
  -1  13  15    0.27    0.85
  -1 -13  14   -0.18    0.66
  -1 -13  14    0.37    0.78
  -1  13  14   -0.03    0.59
  -1 -13  13    0.86    0.79
  -1 -13  13    0.63    0.75
  -1  13  13    0.48    0.82
  -1 -13  12    0.35    0.62
  -1 -13  12    0.33    0.73
  -1  13  12    0.78    0.82
   1  13 -12    0.80    0.66
  -1 -13  11    0.19    0.53
  -1 -13  11    0.21    0.70
  -1  13  11    0.65    0.76
   1  13 -11    0.42    0.57
  -1 -13  10    0.49    0.70
  -1 -13  10    0.78    0.82
  -1  13  10    0.69    0.78
   1  13 -10    1.92    0.89
  -1 -13   9    9.94    1.60
  -1 -13   9    8.58    1.45
  -1  13   9    8.56    1.64
   1  13  -9   10.44    1.52
  -1 -13   8    0.39    0.74
  -1 -13   8    0.40    0.62
  -1  13   8    0.61    0.73
   1 -13  -8    0.52    0.42
   1  13  -8   -0.36    0.51
  -1 -13   7   -0.06    0.53
  -1 -13   7    0.87    0.65
  -1  13   7    0.96    0.76
  -1  13   7    0.24    0.39
   1 -13  -7    0.31    0.39
   1  13  -7    0.35    0.58
  -1 -13   6    3.95    1.22
  -1 -13   6    3.74    0.88
  -1  13   6    3.09    1.01
  -1  13   6    3.73    0.56
   1 -13  -6    4.09    0.81
   1  13  -6    4.12    1.11
  -1 -13   5   20.49    1.97
  -1 -13   5   22.11    1.63
  -1  13   5   22.55    1.96
  -1  13   5   22.17    0.80
   1 -13  -5   21.48    1.61
   1  13  -5   21.71    1.15
   1  13  -5   21.46    1.97
  -1 -13   4    1.08    0.80
  -1 -13   4    1.57    0.58
  -1  13   4    0.93    0.65
   1 -13  -4    1.22    0.57
   1  13  -4    1.30    0.43
   1  13  -4    1.00    0.74
  -1 -13   3    1.19    0.77
  -1  13   3    0.98    0.60
  -1  13   3    1.36    0.71
   1 -13  -3    1.22    0.62
   1  13  -3    1.17    0.46
   1  13  -3    0.87    0.70
  -1 -13   2    0.48    0.64
  -1  13   2    0.51    0.49
  -1  13   2    0.37    0.51
   1 -13  -2    0.47    0.53
   1  13  -2   -0.05    0.36
   1  13  -2    0.52    0.56
  -1 -13   1    2.63    0.87
  -1  13   1    2.35    0.73
  -1  13   1    2.78    0.88
   1 -13  -1    2.02    0.76
   1  13  -1    3.13    0.74
   1  13  -1    1.59    0.72
  -1 -13   0    0.32    0.49
  -1  13   0    1.20    0.48
  -1  13   0    1.01    0.63
   1 -13   0    0.97    0.65
   1  13   0    0.97    0.52
   1  13   0    0.96    0.61
   1  13   0    1.18    0.39
  -1 -13  -1    1.05    0.66
  -1  13  -1    0.87    0.39
  -1  13  -1    0.63    0.55
   1 -13   1    0.24    0.55
   1  13   1    1.26    0.61
   1  13   1    0.93    0.70
   1  13   1    0.92    0.32
  -1 -13  -2    0.43    0.49
  -1  13  -2    0.24    0.27
  -1  13  -2    0.34    0.47
   1 -13   2    0.83    0.66
   1 -13   2    0.43    0.29
   1  13   2    0.62    0.58
   1  13   2    0.03    0.53
   1  13   2    0.40    0.23
  -1 -13  -3   11.64    1.34
  -1  13  -3   11.64    0.66
  -1  13  -3   11.66    1.45
   1 -13   3    9.14    1.35
   1 -13   3   10.68    0.92
   1  13   3   10.40    1.36
   1  13   3   10.18    1.43
  -1 -13  -4    0.96    0.57
  -1  13  -4    0.71    0.57
   1 -13   4    1.26    0.77
   1 -13   4    0.98    0.50
   1  13   4    1.36    0.74
   1  13   4    0.59    0.65
  -1 -13  -5   -0.24    0.41
  -1  13  -5   -0.11    0.51
   1 -13   5    0.41    0.70
   1 -13   5    0.22    0.45
   1  13   5    0.50    0.68
   1  13   5    0.51    0.69
  -1 -13  -6    1.74    0.66
  -1  13  -6    1.57    0.81
   1 -13   6    1.44    0.77
   1 -13   6    1.73    0.74
   1  13   6    1.36    0.87
  -1 -13  -7    3.09    0.87
  -1  13  -7    3.91    1.05
   1 -13   7    2.52    1.06
   1 -13   7    2.90    0.95
   1  13   7    3.32    1.18
  -1 -13  -8    0.09    0.42
  -1  13  -8    0.02    0.46
   1 -13   8   -0.18    0.56
   1 -13   8    0.03    0.57
   1  13   8   -0.58    0.64
  -1 -13  -9    0.29    0.43
  -1  13  -9    0.80    0.65
   1 -13   9    0.16    0.71
   1 -13   9    0.76    0.72
   1  13   9    0.46    0.86
  -1  13 -10    0.00    0.39
   1 -13  10    0.18    0.61
   1 -13  10    0.28    0.63
   1  13  10    0.26    0.66
   1  13  10    0.44    0.48
  -1  13 -11    0.45    0.55
   1 -13  11    0.49    0.68
   1 -13  11    0.47    0.74
   1  13  11   -0.05    0.64
   1 -13  12   -0.72    0.44
   1 -13  12   -0.11    0.60
   1  13  12   -0.48    0.51
   1 -13  13    0.04    0.65
   1 -13  13    0.78    0.85
   1  13  13    1.26    1.03
   1 -13  14    1.06    0.79
   1 -13  14    0.27    0.68
   1  13  14    1.35    1.05
   1 -13  15    1.21    0.93
   1 -13  15    0.19    0.85
   1  13  15    0.28    0.80
  -1 -14  15   -0.13    0.58
  -1 -14  15    0.28    0.86
  -1  14  15    0.49    0.74
  -1 -14  14   -0.64    0.65
  -1 -14  14    0.54    0.88
  -1  14  14    0.00    0.71
  -1 -14  13    0.55    0.76
  -1 -14  13   -0.01    0.62
  -1  14  13   -0.19    0.71
  -1 -14  12    2.36    1.08
  -1 -14  12    2.28    1.21
  -1  14  12    1.73    1.00
   1  14 -12    1.82    0.88
  -1 -14  11   -0.06    0.58
  -1 -14  11    0.64    0.77
  -1  14  11   -0.22    0.54
   1  14 -11    0.05    0.60
  -1 -14  10    1.02    0.87
  -1 -14  10    0.46    0.68
  -1  14  10    0.05    0.67
   1  14 -10    0.85    0.70
  -1 -14   9    1.39    0.92
  -1 -14   9    1.38    0.85
  -1  14   9    0.45    0.76
   1  14  -9    0.52    0.70
  -1 -14   8    0.78    0.80
  -1 -14   8    0.80    0.70
  -1  14   8    0.40    0.58
   1  14  -8    0.24    0.59
  -1 -14   7   -0.18    0.55
  -1 -14   7   -0.01    0.48
  -1  14   7    0.04    0.64
   1 -14  -7   -0.19    0.35
   1  14  -7   -0.19    0.57
  -1 -14   6    1.60    0.91
  -1 -14   6    2.33    0.75
  -1  14   6    1.69    0.88
   1 -14  -6    1.95    0.72
   1  14  -6    2.22    0.95
  -1 -14   5    0.16    0.61
  -1 -14   5   -0.35    0.35
  -1  14   5   -0.41    0.48
   1 -14  -5    0.23    0.42
   1  14  -5   -0.17    0.52
  -1 -14   4    2.60    1.00
  -1 -14   4    2.94    0.72
  -1  14   4    3.18    1.02
   1 -14  -4    3.86    0.95
   1  14  -4    3.60    0.67
   1  14  -4    4.19    1.16
  -1 -14   3    2.08    0.89
  -1  14   3    0.85    0.61
   1 -14  -3    0.17    0.48
   1  14  -3    1.14    0.49
   1  14  -3    0.13    0.65
  -1 -14   2    4.14    1.08
  -1  14   2    4.64    0.96
  -1  14   2    5.19    1.13
   1 -14  -2    3.74    1.05
   1  14  -2    3.99    0.80
   1  14  -2    4.21    1.06
  -1 -14   1    3.18    0.97
  -1  14   1    1.21    0.56
  -1  14   1    1.97    0.85
   1 -14  -1    1.84    0.79
   1  14  -1    2.14    0.66
   1  14  -1    2.10    0.87
  -1 -14   0    1.99    0.85
  -1  14   0    1.54    0.57
  -1  14   0    1.87    0.86
   1 -14   0    1.73    0.83
   1  14   0    1.19    0.62
   1  14   0    2.33    0.91
  -1 -14  -1    1.15    0.70
  -1  14  -1    1.99    0.61
  -1  14  -1    1.41    0.71
   1 -14   1    1.64    0.78
   1  14   1    1.61    0.73
   1  14   1    1.52    0.81
  -1 -14  -2    1.88    0.81
  -1  14  -2    1.98    0.52
  -1  14  -2    2.05    0.81
   1 -14   2    0.87    0.77
   1  14   2    1.20    0.69
   1  14   2    1.31    0.82
  -1 -14  -3    1.61    0.75
  -1  14  -3    1.42    0.78
   1 -14   3    2.19    0.94
   1 -14   3    1.58    0.49
   1  14   3    1.86    0.80
   1  14   3    0.92    0.68
  -1 -14  -4    3.20    0.94
  -1  14  -4    5.25    1.18
   1 -14   4    3.54    1.18
   1 -14   4    3.65    0.74
   1  14   4    4.73    1.19
   1  14   4    2.72    1.03
  -1 -14  -5   19.99    1.75
  -1  14  -5   22.03    1.98
   1 -14   5   19.45    2.03
   1 -14   5   22.03    1.59
   1  14   5   23.57    2.16
   1  14   5   20.14    2.10
  -1 -14  -6   -0.06    0.44
  -1  14  -6    0.01    0.55
   1 -14   6    0.23    0.66
   1 -14   6    0.73    0.61
   1  14   6    0.50    0.77
  -1 -14  -7    0.61    0.54
  -1  14  -7    0.61    0.67
   1 -14   7    0.00    0.60
   1 -14   7   -0.01    0.57
   1  14   7    0.62    0.78
  -1 -14  -8    3.18    0.83
  -1  14  -8    2.83    0.96
   1 -14   8    2.56    1.13
   1 -14   8    2.85    0.92
   1  14   8    2.24    1.11
  -1  14  -9    0.16    0.49
   1 -14   9    0.05    0.65
   1 -14   9    0.50    0.63
   1  14   9    0.12    0.68
  -1  14 -10    2.51    0.86
   1 -14  10    1.10    0.88
   1 -14  10    1.09    0.80
   1  14  10    0.97    0.97
  -1  14 -11    0.19    0.54
   1 -14  11    0.07    0.60
   1 -14  11   -0.36    0.60
   1  14  11    0.33    0.75
   1 -14  12   -0.36    0.56
   1 -14  12    0.51    0.76
   1  14  12    0.62    0.80
   1 -14  13    0.65    0.86
   1 -14  13    0.72    0.89
   1  14  13    1.47    0.96
   1 -14  14    1.43    0.95
   1 -14  14    0.28    0.82
   1  14  14    2.16    1.19
   1 -14  15    0.13    0.71
   1 -14  15    0.16    0.85
   1  14  15    0.02    0.77
  -1 -15  14    1.76    1.06
  -1 -15  14    1.17    0.88
  -1  15  14    0.33    0.75
  -1 -15  13   -0.18    0.63
  -1 -15  13   -0.21    0.60
  -1  15  13    0.07    0.67
  -1 -15  12    2.21    1.06
  -1 -15  12    0.49    0.73
  -1  15  12    0.14    0.80
   1  15 -12    0.85    0.74
  -1 -15  11    0.29    0.61
  -1 -15  11    0.23    0.62
  -1  15  11   -0.17    0.59
   1  15 -11    0.60    0.73
  -1 -15  10    0.62    0.78
  -1 -15  10    0.00    0.56
  -1  15  10    0.90    0.87
   1  15 -10    1.12    0.78
  -1 -15   9    0.38    0.66
  -1 -15   9   -0.13    0.54
  -1  15   9    1.05    0.80
   1  15  -9    0.31    0.57
  -1 -15   8    0.28    0.57
  -1 -15   8    0.00    0.52
  -1  15   8   -0.43    0.51
   1  15  -8    1.04    0.74
  -1 -15   7   -0.01    0.62
  -1 -15   7    0.40    0.53
  -1  15   7   -0.07    0.57
   1 -15  -7    0.04    0.43
   1  15  -7    0.31    0.57
  -1 -15   6   -0.16    0.53
  -1 -15   6   -0.52    0.41
  -1  15   6   -0.13    0.56
   1 -15  -6    0.08    0.39
   1  15  -6   -0.27    0.56
  -1 -15   5    1.83    0.90
  -1 -15   5    1.16    0.60
  -1  15   5    1.04    0.83
   1 -15  -5    1.61    0.73
   1  15  -5    1.90    0.94
  -1 -15   4    1.66    0.95
  -1  15   4    2.97    0.98
   1 -15  -4    3.13    0.92
   1  15  -4    2.01    0.95
  -1 -15   3    3.30    1.15
  -1  15   3    2.51    0.84
   1 -15  -3    1.60    0.75
   1  15  -3    2.25    0.72
   1  15  -3    2.24    0.98
  -1 -15   2    0.62    0.71
  -1  15   2   -0.29    0.43
  -1  15   2    0.15    0.52
   1 -15  -2    0.06    0.54
   1  15  -2   -0.10    0.39
   1  15  -2    0.34    0.55
  -1 -15   1   -0.56    0.44
  -1  15   1    0.13    0.44
  -1  15   1    0.32    0.69
   1 -15  -1    0.36    0.57
   1  15  -1    0.58    0.50
   1  15  -1    0.26    0.60
  -1 -15   0    1.04    0.72
  -1  15   0    0.62    0.48
  -1  15   0    0.50    0.60
   1 -15   0    0.73    0.67
   1  15   0    0.56    0.56
   1  15   0    0.84    0.68
  -1 -15  -1   -0.07    0.51
  -1  15  -1   -0.05    0.34
  -1  15  -1   -0.20    0.57
   1 -15   1   -0.69    0.49
   1  15   1   -0.04    0.53
   1  15   1   -0.04    0.50
  -1 -15  -2    4.05    1.08
  -1  15  -2    5.43    1.18
   1 -15   2    5.00    1.28
   1  15   2    4.37    1.08
   1  15   2    3.80    1.24
  -1 -15  -3    0.02    0.48
  -1  15  -3    0.01    0.48
   1 -15   3    0.05    0.71
   1 -15   3    0.08    0.33
   1  15   3    0.22    0.60
   1  15   3   -0.20    0.49
  -1 -15  -4   11.58    1.49
  -1  15  -4   12.86    1.71
   1 -15   4   11.44    1.66
   1 -15   4   11.54    1.11
   1  15   4   12.70    1.67
   1  15   4   12.65    1.73
  -1 -15  -5    1.34    0.74
  -1  15  -5    2.18    0.89
   1 -15   5    1.65    1.02
   1 -15   5    1.49    0.69
   1  15   5    1.61    0.91
   1  15   5    1.74    0.98
  -1 -15  -6   16.58    1.68
  -1  15  -6   17.88    1.92
   1 -15   6   14.41    1.91
   1 -15   6   14.81    1.46
   1  15   6   15.73    1.97
  -1 -15  -7    0.24    0.44
  -1  15  -7   -0.16    0.52
   1 -15   7    0.55    0.70
   1 -15   7   -0.26    0.50
   1  15   7    0.44    0.75
  -1 -15  -8    1.89    0.72
  -1  15  -8    3.05    1.00
   1 -15   8    2.21    1.13
   1 -15   8    2.69    1.01
   1  15   8    2.46    1.05
  -1  15  -9    0.14    0.48
   1 -15   9   -0.18    0.68
   1 -15   9    0.47    0.65
   1  15   9   -0.17    0.62
  -1  15 -10    0.17    0.46
   1 -15  10   -0.63    0.47
   1 -15  10   -0.17    0.55
   1  15  10    0.05    0.69
   1 -15  11    0.46    0.79
   1 -15  11    0.36    0.73
   1  15  11    0.51    0.81
   1 -15  12    0.91    0.85
   1 -15  12    1.48    0.99
   1  15  12    0.84    0.97
   1 -15  13    0.56    0.80
   1 -15  13   -0.33    0.67
   1  15  13    0.50    0.75
   1 -15  14    0.96    0.86
   1 -15  14    0.28    0.76
   1  15  14   -0.26    0.66
  -1 -16  13    0.90    0.83
  -1 -16  13    0.73    0.69
  -1  16  13    0.05    0.68
  -1 -16  12    0.08    0.65
  -1 -16  12    1.21    0.92
  -1  16  12    1.57    1.05
  -1 -16  11   -0.39    0.62
  -1 -16  11    0.31    0.67
  -1  16  11    0.53    0.79
   1  16 -11    1.07    0.70
  -1 -16  10    0.64    0.74
  -1 -16  10    0.18    0.62
  -1  16  10    0.73    0.86
   1  16 -10   -0.15    0.52
  -1 -16   9    0.89    0.77
  -1 -16   9    1.79    0.93
  -1  16   9    4.67    1.37
   1  16  -9    0.39    0.77
  -1 -16   8    9.66    1.73
  -1 -16   8   10.65    1.46
  -1  16   8   11.16    1.76
   1  16  -8    7.71    1.52
  -1 -16   7    0.22    0.61
  -1 -16   7    0.61    0.61
  -1  16   7   -0.07    0.57
   1 -16  -7    0.46    0.52
   1  16  -7   -0.22    0.52
  -1 -16   6    4.17    1.35
  -1 -16   6    4.79    1.01
  -1  16   6    5.49    1.32
   1 -16  -6    5.45    1.06
   1  16  -6    3.71    1.22
  -1 -16   5    1.57    1.06
  -1  16   5    3.29    1.10
   1 -16  -5    2.35    0.86
   1  16  -5    2.77    1.13
  -1 -16   4    4.00    1.38
  -1  16   4    4.16    1.12
   1 -16  -4    4.18    1.06
   1  16  -4    4.79    1.26
  -1 -16   3   -0.39    0.61
  -1  16   3    0.45    0.58
   1 -16  -3    0.33    0.58
   1  16  -3    0.36    0.63
  -1 -16   2    2.24    1.02
  -1  16   2    1.61    0.68
  -1  16   2    2.98    1.13
   1 -16  -2    1.53    0.81
   1  16  -2    2.24    0.68
   1  16  -2    2.35    1.02
  -1 -16   1   -0.21    0.60
  -1  16   1    0.54    0.52
  -1  16   1   -0.15    0.58
   1 -16  -1   -0.35    0.55
   1  16  -1    0.19    0.48
   1  16  -1    0.59    0.77
  -1 -16   0    0.75    0.67
  -1  16   0    0.84    0.52
  -1  16   0    1.17    0.72
   1 -16   0    0.82    0.77
   1  16   0    1.04    0.65
   1  16   0    1.64    0.87
  -1 -16  -1    1.53    0.86
  -1  16  -1    2.34    1.00
   1 -16   1    1.46    0.89
   1  16   1    2.09    0.81
   1  16   1    2.34    0.98
  -1 -16  -2    3.06    1.06
  -1  16  -2    5.02    1.28
   1 -16   2    3.99    1.19
   1  16   2    3.82    1.09
   1  16   2    4.38    1.39
  -1 -16  -3    1.97    0.89
  -1  16  -3    1.53    0.87
   1 -16   3    1.37    0.96
   1  16   3    1.21    0.81
   1  16   3    0.75    0.82
  -1 -16  -4    4.15    1.13
  -1  16  -4    4.07    1.23
   1 -16   4    4.40    1.27
   1  16   4    4.80    1.30
   1  16   4    3.02    1.12
  -1 -16  -5   12.98    1.60
  -1  16  -5   10.13    1.60
   1 -16   5   10.32    1.75
   1 -16   5   10.20    1.21
   1  16   5   11.70    1.77
   1  16   5    9.21    1.71
  -1 -16  -6    2.96    0.95
  -1  16  -6    1.94    0.87
   1 -16   6    2.49    1.04
   1 -16   6    2.89    0.78
   1  16   6    2.10    0.95
  -1 -16  -7    0.98    0.57
  -1  16  -7    0.53    0.61
   1 -16   7    0.85    0.77
   1 -16   7    0.41    0.55
   1  16   7    0.74    0.74
  -1 -16  -8    2.24    0.78
  -1  16  -8    2.31    0.95
   1 -16   8    1.76    1.02
   1 -16   8    2.16    0.90
   1  16   8    2.47    1.16
  -1  16  -9    1.11    0.70
   1 -16   9    0.36    0.74
   1 -16   9    1.26    0.79
   1  16   9    1.07    0.90
  -1  16 -10   -0.30    0.53
   1 -16  10    0.17    0.75
   1 -16  10    0.37    0.66
   1  16  10   -0.48    0.57
   1 -16  11   -0.82    0.50
   1 -16  11   -0.52    0.55
   1  16  11    1.08    0.93
   1 -16  12    0.05    0.73
   1 -16  12   -0.42    0.65
   1  16  12    0.02    0.74
   1 -16  13   -0.09    0.59
   1 -16  13   -0.09    0.65
   1  16  13    0.37    0.97
  -1 -17  13    0.05    0.73
  -1 -17  13    0.77    0.64
  -1  17  13   -0.18    0.76
  -1 -17  12    1.02    0.83
  -1 -17  12    1.84    0.91
  -1  17  12   -0.05    0.77
  -1 -17  11   -0.27    0.53
  -1 -17  11   -0.31    0.58
  -1  17  11   -0.12    0.68
   1  17 -11   -0.73    0.46
  -1 -17  10   -0.17    0.62
  -1 -17  10    0.28    0.58
  -1  17  10    0.81    0.86
   1  17 -10    0.33    0.66
  -1 -17   9    0.24    0.78
  -1 -17   9   -0.17    0.46
  -1  17   9   -0.14    0.56
   1  17  -9   -0.75    0.47
  -1 -17   8    0.41    0.72
  -1 -17   8    0.33    0.51
  -1  17   8    0.56    0.66
   1  17  -8    0.70    0.76
  -1 -17   7    1.01    0.81
  -1 -17   7    0.06    0.53
  -1  17   7   -0.09    0.61
   1  17  -7    0.01    0.61
  -1 -17   6    0.75    0.76
  -1  17   6    1.12    0.74
   1 -17  -6    1.73    0.77
   1  17  -6    1.09    0.73
  -1 -17   5    6.42    1.42
  -1  17   5    5.94    1.27
   1 -17  -5    8.30    1.33
   1  17  -5    7.67    1.53
  -1 -17   4    1.28    0.90
  -1  17   4    0.51    0.66
   1 -17  -4    1.14    0.69
   1  17  -4    1.46    0.84
  -1 -17   3    3.28    1.25
  -1  17   3    3.83    1.08
   1 -17  -3    3.54    1.11
   1  17  -3    2.67    1.11
  -1 -17   2    1.98    1.04
  -1  17   2    2.81    0.89
  -1  17   2    2.64    1.06
   1 -17  -2    4.53    1.23
   1  17  -2    3.60    1.19
  -1 -17   1    1.27    0.86
  -1  17   1    0.99    0.58
  -1  17   1    1.06    0.75
   1 -17  -1    2.08    0.96
   1  17  -1    1.16    0.61
   1  17  -1    1.33    0.93
  -1 -17   0    0.41    0.68
  -1  17   0    0.49    0.70
   1 -17   0    0.22    0.69
   1  17   0   -0.05    0.52
   1  17   0   -0.09    0.65
  -1 -17  -1   -0.11    0.47
  -1  17  -1   -0.48    0.44
   1 -17   1   -0.16    0.68
   1  17   1    0.26    0.61
   1  17   1    0.61    0.76
  -1 -17  -2    1.70    0.88
  -1  17  -2    1.50    0.90
   1 -17   2    0.56    0.81
   1  17   2    1.24    0.78
   1  17   2    0.46    0.82
  -1 -17  -3    5.82    1.25
  -1  17  -3    4.03    1.25
   1 -17   3    4.10    1.21
   1  17   3    2.94    1.02
   1  17   3    4.13    1.28
  -1 -17  -4    1.38    0.76
  -1  17  -4    0.21    0.67
   1 -17   4    0.78    0.86
   1  17   4    0.46    0.65
   1  17   4    1.35    0.93
  -1 -17  -5    0.78    0.63
  -1  17  -5    0.88    0.67
   1 -17   5    0.57    0.84
   1  17   5    1.52    0.90
   1  17   5    0.70    0.75
  -1 -17  -6    0.71    0.63
  -1  17  -6    1.15    0.82
   1 -17   6    0.46    0.86
   1  17   6    0.66    0.74
  -1 -17  -7    1.93    0.80
  -1  17  -7    0.85    0.74
   1 -17   7    1.77    1.03
   1  17   7    2.57    1.08
  -1  17  -8    0.06    0.55
   1 -17   8   -0.29    0.41
   1  17   8   -0.07    0.70
  -1  17  -9   -0.13    0.53
   1 -17   9    0.42    0.77
   1  17   9    0.36    0.75
  -1  17 -10    0.78    0.68
   1 -17  10    0.54    0.67
   1  17  10    0.70    0.91
   1 -17  11   -0.51    0.56
   1 -17  11    0.59    0.77
   1  17  11    0.10    0.67
   1 -17  12   -0.06    0.78
   1 -17  12   -0.24    0.66
   1  17  12    0.20    0.79
   1 -17  13   -0.13    0.73
   1 -17  13    0.68    0.92
   1  17  13    0.59    0.85
  -1 -18  12    0.48    0.87
  -1  18  12    0.37    0.94
  -1 -18  11   -0.24    0.61
  -1  18  11   -0.04    0.73
   1  18 -11   -0.16    0.66
  -1 -18  10   -0.16    0.52
  -1  18  10   -0.01    0.60
   1  18 -10    0.39    0.66
  -1 -18   9    0.86    0.85
  -1  18   9    0.26    0.70
   1  18  -9   -0.15    0.57
  -1 -18   8    0.24    0.70
  -1  18   8    0.01    0.68
   1  18  -8    0.35    0.68
  -1 -18   7    5.93    1.52
  -1  18   7    6.70    1.44
   1  18  -7    5.12    1.48
  -1 -18   6    0.55    0.79
  -1  18   6    1.04    0.76
   1 -18  -6    1.17    0.69
   1  18  -6    1.00    0.78
  -1 -18   5    0.45    0.77
  -1  18   5    1.01    0.71
   1 -18  -5    0.63    0.66
   1  18  -5    0.70    0.75
  -1 -18   4    1.58    0.88
  -1  18   4    1.99    0.89
   1 -18  -4    2.51    0.94
   1  18  -4    3.05    1.10
  -1 -18   3    3.51    1.24
  -1  18   3    3.14    0.99
   1 -18  -3    2.93    1.05
   1  18  -3    4.50    1.32
  -1 -18   2    0.01    0.60
  -1  18   2   -0.36    0.34
  -1  18   2   -0.26    0.51
   1 -18  -2    0.19    0.57
   1  18  -2    0.04    0.61
  -1 -18   1    1.15    0.85
  -1  18   1    1.78    0.92
   1 -18  -1    0.38    0.69
   1  18  -1    0.89    0.91
  -1 -18   0    0.20    0.66
  -1  18   0    0.76    0.81
   1 -18   0    0.07    0.63
   1  18   0   -0.13    0.49
   1  18   0   -0.69    0.46
  -1 -18  -1    1.26    0.84
  -1  18  -1    1.54    0.93
   1 -18   1    2.11    1.01
   1  18   1    1.34    0.71
   1  18   1    0.66    0.75
  -1 -18  -2    0.31    0.63
  -1  18  -2    1.13    0.83
   1 -18   2   -0.08    0.61
   1  18   2    0.97    0.70
   1  18   2   -0.19    0.64
  -1 -18  -3    0.24    0.56
  -1  18  -3   -0.45    0.38
   1 -18   3   -0.51    0.58
   1  18   3    0.61    0.66
   1  18   3    0.43    0.79
  -1 -18  -4    1.17    0.73
  -1  18  -4    1.48    0.89
   1 -18   4    0.64    0.78
   1  18   4    1.21    0.79
   1  18   4    1.68    0.94
  -1 -18  -5    6.19    1.26
  -1  18  -5    9.38    1.61
   1 -18   5    5.60    1.42
   1  18   5    5.96    1.36
  -1 -18  -6    0.63    0.60
  -1  18  -6    2.08    0.92
   1 -18   6    1.50    1.04
   1  18   6    1.74    0.93
  -1 -18  -7    0.11    0.52
  -1  18  -7    0.22    0.58
   1 -18   7   -0.16    0.78
   1  18   7    0.24    0.73
  -1  18  -8    0.08    0.60
   1 -18   8    0.05    0.72
   1  18   8   -0.10    0.66
  -1  18  -9    0.39    0.65
   1 -18   9   -0.33    0.67
   1  18   9    0.32    0.73
  -1  18 -10    0.65    0.61
   1 -18  10    0.21    0.76
   1  18  10   -0.08    0.71
   1 -18  11    0.92    0.90
   1  18  11   -0.41    0.68
   1 -18  12    0.71    0.77
   1  18  12   -0.29    0.72
  -1 -19  11    0.40    0.77
  -1  19  11   -0.41    0.64
   1  19 -11    0.11    0.63
  -1 -19  10   -0.60    0.65
  -1  19  10   -0.65    0.57
   1  19 -10    0.50    0.71
  -1 -19   9    0.42    0.70
  -1  19   9    0.24    0.59
   1  19  -9   -0.09    0.63
  -1 -19   8    0.05    0.62
  -1  19   8   -0.31    0.50
   1  19  -8    0.07    0.70
  -1 -19   7   -0.04    0.68
  -1  19   7   -0.21    0.58
   1  19  -7   -0.15    0.63
  -1 -19   6   -0.42    0.53
  -1  19   6    0.04    0.62
   1  19  -6   -0.35    0.54
  -1 -19   5    3.69    1.38
  -1  19   5    4.28    1.23
   1 -19  -5    4.12    1.14
   1  19  -5    2.84    1.09
  -1 -19   4    0.25    0.80
  -1  19   4    0.46    0.58
   1 -19  -4   -0.27    0.43
   1  19  -4    0.70    0.68
  -1 -19   3    0.18    0.74
  -1  19   3   -0.42    0.42
   1 -19  -3    0.44    0.63
   1  19  -3   -0.40    0.47
  -1 -19   2    1.11    0.79
  -1  19   2    2.39    1.08
   1 -19  -2    1.74    0.93
   1  19  -2    2.44    1.12
  -1 -19   1    1.01    0.87
  -1  19   1    0.92    0.76
   1 -19  -1    1.14    0.83
   1  19  -1    1.68    0.93
  -1 -19   0   -0.33    0.56
  -1  19   0    0.02    0.54
   1 -19   0    0.43    0.72
   1  19   0    1.30    0.92
  -1 -19  -1    0.15    0.60
  -1  19  -1   -0.42    0.47
   1 -19   1    0.80    0.75
   1  19   1   -0.17    0.50
  -1 -19  -2   -0.09    0.59
  -1  19  -2    0.17    0.74
   1 -19   2   -0.31    0.61
   1  19   2    0.42    0.57
   1  19   2    1.26    0.90
  -1 -19  -3    2.38    1.02
  -1  19  -3    4.34    1.32
   1 -19   3    4.10    1.38
   1  19   3    4.96    1.24
   1  19   3    5.99    1.59
  -1 -19  -4    0.47    0.64
  -1  19  -4    1.36    0.84
   1 -19   4    1.87    1.11
   1  19   4    0.62    0.74
   1  19   4    0.92    0.87
  -1 -19  -5    1.03    0.75
  -1  19  -5    0.42    0.68
   1 -19   5   -0.01    0.74
   1  19   5    0.25    0.67
  -1 -19  -6    0.84    0.72
  -1  19  -6    0.51    0.75
   1 -19   6   -0.38    0.61
   1  19   6    0.86    0.82
  -1  19  -7    0.06    0.61
   1 -19   7   -0.31    0.64
   1  19   7    0.13    0.62
  -1  19  -8    0.98    0.77
   1 -19   8    0.47    0.78
   1  19   8    0.45    0.80
  -1  19  -9   -0.11    0.51
   1 -19   9   -0.18    0.65
   1  19   9    0.46    0.91
   1 -19  10    0.90    0.82
   1  19  10    0.75    0.94
   1 -19  11    0.05    0.73
   1  19  11   -0.53    0.74
  -1 -20  10   -0.29    0.68
  -1  20  10    0.52    0.68
   1  20 -10    0.25    0.70
  -1 -20   9    0.15    0.59
  -1  20   9    0.29    0.75
   1  20  -9    0.49    0.77
  -1 -20   8    1.37    1.03
  -1  20   8   -0.18    0.69
   1  20  -8    1.01    0.77
  -1 -20   7    0.37    0.84
  -1  20   7    0.80    0.72
   1  20  -7    0.53    0.66
  -1 -20   6    0.99    0.93
  -1  20   6    0.92    0.75
   1  20  -6    1.01    0.84
  -1 -20   5   -0.70    0.45
  -1  20   5   -0.02    0.56
   1 -20  -5   -0.10    0.53
   1  20  -5   -0.29    0.52
  -1 -20   4    1.58    1.03
  -1  20   4    1.98    0.79
   1 -20  -4    2.07    0.92
   1  20  -4    1.14    0.89
  -1 -20   3    0.07    0.77
   1 -20  -3   -0.05    0.60
   1  20  -3    0.08    0.58
  -1 -20   2    0.48    0.72
   1 -20  -2    0.20    0.64
   1  20  -2    0.52    0.72
  -1 -20   1    2.70    1.13
  -1  20   1    0.48    0.74
   1 -20  -1    1.34    0.85
   1  20  -1    1.24    0.85
  -1 -20   0    0.23    0.75
  -1  20   0    0.23    0.64
   1 -20   0    0.52    0.71
   1  20   0   -0.40    0.62
  -1 -20  -1    0.99    0.80
  -1  20  -1    1.03    0.81
   1 -20   1    1.19    0.95
   1  20   1    1.22    0.92
  -1 -20  -2    0.86    0.73
  -1  20  -2    1.02    0.83
   1 -20   2    0.11    0.64
   1  20   2    0.79    0.80
  -1 -20  -3    0.43    0.67
  -1  20  -3    1.28    0.94
   1 -20   3    0.12    0.64
   1  20   3    0.17    0.54
   1  20   3    0.78    0.94
  -1 -20  -4    1.29    0.86
  -1  20  -4    2.82    1.17
   1 -20   4    1.36    0.94
   1  20   4    2.77    1.00
   1  20   4    2.39    1.16
  -1 -20  -5    0.15    0.62
  -1  20  -5   -0.44    0.54
   1 -20   5    0.32    0.85
   1  20   5    0.60    0.73
  -1 -20  -6    1.97    0.94
  -1  20  -6    1.26    0.90
   1 -20   6    2.24    1.15
   1  20   6    1.44    0.88
  -1  20  -7    0.54    0.70
   1 -20   7    1.07    1.03
   1  20   7    0.53    0.73
  -1  20  -8    0.43    0.71
   1 -20   8   -0.38    0.75
   1  20   8    0.07    0.80
  -1  20  -9    0.16    0.52
   1 -20   9    1.88    1.10
   1  20   9    0.68    0.84
   1 -20  10    0.29    0.71
   1  20  10   -0.48    0.63
  -1 -21   9   -0.31    0.63
  -1  21   9    0.44    0.71
   1  21  -9    0.06    0.55
  -1 -21   8    0.89    0.93
  -1  21   8    0.70    0.75
   1  21  -8    0.04    0.61
  -1 -21   7   -0.33    0.73
  -1  21   7    0.34    0.54
   1  21  -7   -0.49    0.41
  -1 -21   6    2.29    1.19
  -1  21   6    1.07    0.71
   1  21  -6    0.62    0.77
  -1 -21   5    0.40    0.83
   1 -21  -5    0.64    0.69
   1  21  -5    0.50    0.79
  -1 -21   4    0.34    0.75
   1 -21  -4    0.42    0.66
   1  21  -4    0.60    0.77
  -1 -21   3   -0.33    0.62
   1 -21  -3   -0.07    0.58
   1  21  -3    0.38    0.72
  -1 -21   2    0.73    0.92
   1 -21  -2    0.53    0.71
   1  21  -2    0.69    0.77
  -1 -21   1   -0.07    0.71
  -1  21   1    0.45    0.66
   1 -21  -1   -0.06    0.57
   1  21  -1   -0.29    0.45
  -1 -21   0    0.76    0.76
  -1  21   0   -0.19    0.45
   1 -21   0   -0.03    0.57
   1  21   0    0.88    0.78
  -1 -21  -1   -0.27    0.60
  -1  21  -1   -0.18    0.53
   1 -21   1    0.58    0.85
   1  21   1   -0.42    0.64
  -1 -21  -2    1.02    0.84
  -1  21  -2    0.17    0.63
   1 -21   2    0.79    0.90
   1  21   2    0.31    0.82
  -1 -21  -3    0.10    0.68
  -1  21  -3    0.15    0.56
   1 -21   3    0.60    0.79
   1  21   3    0.07    0.86
  -1 -21  -4   -0.29    0.57
  -1  21  -4   -0.50    0.49
   1 -21   4    0.75    0.92
   1  21   4    0.11    0.59
   1  21   4    0.48    0.92
  -1 -21  -5   -0.03    0.59
  -1  21  -5   -0.17    0.51
   1 -21   5    0.30    0.70
   1  21   5    0.43    0.58
  -1 -21  -6    0.06    0.62
  -1  21  -6    0.35    0.64
   1 -21   6   -0.34    0.85
   1  21   6    1.23    0.81
  -1  21  -7   -0.27    0.54
   1 -21   7   -0.45    0.56
   1  21   7    0.19    0.59
  -1  21  -8    0.34    0.55
   1 -21   8    0.03    0.71
   1  21   8    0.32    0.79
  -1  21  -9    0.42    0.62
   1 -21   9   -0.18    0.67
   1  21   9    0.00    0.68
  -1 -22   7   -0.06    0.75
  -1  22   7    0.60    0.67
   1  22  -7   -0.46    0.51
  -1 -22   6    0.79    0.84
   1  22  -6   -0.59    0.49
  -1 -22   5    0.61    0.79
   1  22  -5    0.32    0.72
  -1 -22   4   -0.04    0.59
   1 -22  -4    0.15    0.69
   1  22  -4    0.31    0.72
  -1 -22   3    0.57    0.75
   1 -22  -3    2.19    1.02
   1  22  -3    0.95    0.86
  -1 -22   2    0.88    0.94
   1 -22  -2   -0.43    0.49
   1  22  -2    0.86    0.80
  -1 -22   1    0.58    0.87
  -1  22   1   -0.33    0.59
   1 -22  -1    0.42    0.79
   1  22  -1    0.80    0.85
  -1 -22   0    0.27    0.71
  -1  22   0    0.61    0.72
   1 -22   0    0.87    0.87
   1  22   0    0.37    0.79
  -1 -22  -1   -0.01    0.64
  -1  22  -1   -0.59    0.52
   1 -22   1    0.16    0.80
   1  22   1   -0.35    0.64
  -1 -22  -2    0.64    0.78
  -1  22  -2    0.08    0.59
   1 -22   2    0.53    0.75
   1  22   2    0.08    0.65
  -1 -22  -3    0.66    0.70
  -1  22  -3   -0.07    0.57
   1 -22   3    0.61    0.82
   1  22   3   -0.50    0.79
  -1 -22  -4    1.07    0.82
  -1  22  -4    0.14    0.67
   1 -22   4    0.87    1.03
  -1 -22  -5    0.46    0.67
  -1  22  -5   -0.17    0.52
   1 -22   5    0.65    0.90
  -1  22  -6    0.19    0.63
   1 -22   6    0.37    0.72
   1  22   6    0.50    0.72
  -1  22  -7    1.04    0.76
   1 -22   7    0.36    0.82
   1  22   7    1.16    0.88
  -1 -23   5    0.82    0.87
   1  23  -5    1.11    0.87
  -1 -23   4    0.14    0.79
   1 -23  -4   -0.04    0.52
   1  23  -4    0.73    0.78
  -1 -23   3    0.07    0.68
   1 -23  -3    0.20    0.68
   1  23  -3    0.06    0.65
  -1 -23   2   -0.28    0.61
   1 -23  -2    0.51    0.77
   1  23  -2    0.35    0.79
  -1 -23   1    0.15    0.84
   1 -23  -1   -0.71    0.46
   1  23  -1   -0.16    0.56
  -1 -23   0    0.85    0.85
  -1  23   0    0.59    0.80
   1 -23   0    0.44    0.79
   1  23   0    0.39    0.91
  -1 -23  -1    0.40    0.71
  -1  23  -1    0.74    0.68
   1 -23   1    0.03    0.74
   1  23   1   -0.25    0.52
  -1 -23  -2   -0.50    0.53
  -1  23  -2    0.20    0.61
   1 -23   2    0.11    0.80
   1  23   2    0.84    0.87
  -1 -23  -3    0.69    0.79
  -1  23  -3    0.41    0.67
   1 -23   3    0.11    0.75
   1  23   3    0.59    1.04
  -1 -23  -4   -0.31    0.60
  -1  23  -4    0.56    0.64
   1 -23   4   -0.61    0.73
  -1 -23  -5   -0.02    0.68
  -1  23  -5    0.43    0.66
   1 -23   5   -0.91    0.64
  -1 -24   2    0.84    0.98
   1 -24  -2   -0.73    0.55
   1  24  -2   -0.23    0.68
  -1 -24   1    0.93    0.78
   1 -24  -1    0.41    0.72
   1  24  -1    0.55    0.77
  -1 -24   0    0.02    0.78
  -1  24   0    0.24    0.60
   1 -24   0    0.26    0.75
   1  24   0    0.79    0.78
  -1 -24  -1    0.40    0.72
  -1  24  -1   -0.69    0.60
   1 -24   1    1.06    0.91
   1  24   1    0.83    0.80
  -1 -24  -2    0.54    0.71
  -1  24  -2   -0.29    0.72
   1 -24   2    0.71    0.87
   1  24   2    0.39    0.80
  -2   0  18    0.55    0.86
  -2   0  18    1.72    1.05
  -2   0  17   -0.65    0.68
  -2   0  17    0.33    0.80
  -2   0  16    0.72    0.76
  -2   0  16    0.31    0.61
  -2   0  15    0.58    0.75
  -2   0  15   -0.06    0.71
   2   0 -15   -0.22    0.41
  -2   0  14    8.97    1.58
  -2   0  14    8.04    1.54
   2   0 -14    9.76    1.31
  -2   0  13   -0.67    0.53
  -2   0  13   -0.40    0.56
   2   0 -13    0.48    0.49
  -2   0  12    6.20    1.31
  -2   0  12    6.46    0.90
  -2   0  12    5.81    1.27
   2   0 -12    5.69    1.01
  -2   0  11    0.26    0.57
  -2   0  11   -0.16    0.31
  -2   0  11   -0.30    0.44
   2   0 -11   -0.04    0.34
  -2   0  10    6.53    1.15
  -2   0  10    7.05    0.80
  -2   0  10    5.49    1.10
   2   0 -10    5.96    0.94
  -2   0   9    0.14    0.41
  -2   0   9   -0.02    0.24
  -2   0   9   -0.43    0.37
   2   0  -9   -0.06    0.30
  -2   0   8  129.11    3.80
  -2   0   8  124.26    2.51
  -2   0   8  121.42    3.79
   2   0  -8  131.55    3.50
  -2   0   7   -0.18    0.26
  -2   0   7   -0.02    0.21
  -2   0   7   -0.11    0.39
   2   0  -7   -0.28    0.22
  -2   0   6   44.48    1.96
  -2   0   6   43.24    1.27
  -2   0   6   42.85    1.98
   2   0  -6   45.01    1.85
  -2   0   5   -0.02    0.27
  -2   0   5    0.08    0.17
  -2   0   5   -0.15    0.26
   2   0  -5   -0.04    0.16
   2   0  -5   -0.08    0.22
  -2   0   4   46.39    1.70
  -2   0   4   47.81    1.09
  -2   0   4   47.03    1.73
   2   0  -4   47.55    1.09
   2   0  -4   51.27    1.73
  -2   0   3   -0.04    0.22
  -2   0   3    0.00    0.16
  -2   0   3   -0.17    0.28
   2   0  -3   -0.21    0.15
   2   0  -3   -0.16    0.20
   2   0  -3   -0.16    0.25
  -2   0   2  325.51    3.56
  -2   0   2  329.17    2.47
  -2   0   2  318.75    3.45
   2   0  -2  322.87    2.45
   2   0  -2  315.06    3.48
   2   0  -2  320.32    3.47
  -2   0   1   -0.05    0.08
  -2   0   1   -0.05    0.08
  -2   0   1    0.07    0.12
   2   0  -1    0.09    0.10
   2   0  -1    0.06    0.12
  -2   0   0   11.66    0.56
  -2   0   0   11.06    0.51
   2   0   0   11.02    0.54
   2   0   0   11.27    0.52
  -2   0  -1    0.04    0.14
  -2   0  -1    0.08    0.08
   2   0   1    0.12    0.13
   2   0   1    0.12    0.14
   2   0   1    0.21    0.09
  -2   0  -2   89.95    1.86
  -2   0  -2   65.30    0.74
   2   0   2   64.20    1.47
   2   0   2   63.14    0.72
  -2   0  -3    0.03    0.23
  -2   0  -3    0.07    0.10
   2   0   3    0.17    0.31
  -2   0  -4    0.19    0.26
  -2   0  -4    0.25    0.13
   2   0   4    0.13    0.32
  -2   0  -5    0.00    0.22
   2   0   5   -0.09    0.30
   2   0   6   25.75    1.47
  -2   0  -7   -0.25    0.12
   2   0   7    0.10    0.36
  -2   0  -8   98.34    2.10
   2   0   8   93.00    3.12
  -2   0  -9   -0.03    0.19
   2   0   9   -0.25    0.36
   2   0   9    0.05    0.35
  -2   0 -10   17.03    1.07
   2   0  10   16.84    1.63
   2   0  10   18.22    1.48
  -2   0 -11    0.07    0.29
   2   0  11   -0.86    0.38
   2   0  11   -0.12    0.34
  -2   0 -12   11.21    1.03
   2   0  12   10.08    1.60
   2   0  12   10.35    1.28
   2   0  13    0.48    0.75
   2   0  13    0.13    0.43
   2   0  13    0.79    0.84
   2   0  14    4.62    1.35
   2   0  14    3.62    0.95
   2   0  14    2.95    1.25
   2   0  15   -0.54    0.55
   2   0  15   -0.26    0.76
   2   0  16    0.05    0.70
   2   0  16   -0.42    0.78
   2   0  17   -0.27    0.68
   2   0  17    0.25    0.82
   2   0  18    0.69    0.87
   2   0  18    0.64    0.97
  -2  -1  18    0.33    0.83
  -2  -1  18   -0.45    0.36
  -2   1  18    0.43    0.84
  -2   1  18   -0.06    0.59
  -2  -1  17   -0.15    0.69
  -2  -1  17    0.14    0.73
  -2   1  17    0.58    0.87
  -2   1  17    0.14    0.61
  -2  -1  16   -0.15    0.57
  -2  -1  16    0.15    0.67
  -2   1  16   -0.76    0.62
  -2   1  16   -0.05    0.55
  -2  -1  15    0.45    0.70
  -2  -1  15    0.42    0.63
  -2   1  15    0.39    0.75
  -2   1  15    0.47    0.69
   2  -1 -15    0.50    0.52
   2   1 -15    0.32    0.42
  -2  -1  14    0.31    0.58
  -2  -1  14    0.18    0.56
  -2   1  14    0.38    0.69
  -2   1  14    0.22    0.69
   2  -1 -14   -0.06    0.43
   2   1 -14   -0.24    0.34
  -2  -1  13   12.21    1.73
  -2  -1  13   10.48    1.36
  -2  -1  13   12.25    1.79
  -2   1  13   11.24    1.74
  -2   1  13   10.91    1.74
   2  -1 -13   12.86    1.49
   2   1 -13   10.52    1.36
  -2  -1  12    1.28    0.82
  -2  -1  12    1.48    0.61
  -2  -1  12    1.33    1.03
  -2   1  12    0.43    0.74
  -2   1  12    1.86    0.61
  -2   1  12    2.25    1.07
   2  -1 -12    0.87    0.63
   2   1 -12    3.31    0.89
  -2  -1  11    2.32    0.87
  -2  -1  11    1.99    0.66
  -2  -1  11    2.76    1.04
  -2   1  11    2.08    0.88
  -2   1  11    1.89    0.57
  -2   1  11    3.56    1.20
   2  -1 -11    2.67    0.81
   2   1 -11    2.77    0.73
  -2  -1  10    0.34    0.51
  -2  -1  10    0.57    0.42
  -2  -1  10    0.31    0.61
  -2   1  10   -0.21    0.46
  -2   1  10    0.51    0.34
  -2   1  10   -0.04    0.52
   2  -1 -10    0.49    0.44
   2   1 -10    0.27    0.38
  -2  -1   9   13.21    1.38
  -2  -1   9   14.62    1.06
  -2  -1   9   13.49    1.45
  -2   1   9   12.82    1.43
  -2   1   9   12.91    0.85
  -2   1   9   13.93    1.47
   2  -1  -9   14.77    1.33
   2   1  -9   15.40    1.33
  -2  -1   8   43.61    2.22
  -2  -1   8   43.90    1.66
  -2  -1   8   42.30    2.29
  -2   1   8   45.19    2.35
  -2   1   8   43.94    1.37
  -2   1   8   39.96    2.18
   2  -1  -8   45.78    2.13
   2   1  -8   46.14    2.09
  -2  -1   7    0.37    0.37
  -2  -1   7    0.24    0.27
  -2  -1   7    0.03    0.43
  -2   1   7    0.60    0.48
  -2   1   7    0.58    0.24
  -2   1   7    0.23    0.18
  -2   1   7    0.57    0.46
   2   1  -7    0.18    0.32
  -2  -1   6   15.03    1.18
  -2  -1   6   14.34    0.87
  -2  -1   6   12.80    1.15
  -2   1   6   14.53    1.21
  -2   1   6   15.45    0.67
  -2   1   6   13.52    1.13
   2   1  -6   16.59    1.15
  -2  -1   5  175.49    3.48
  -2  -1   5  173.17    2.62
  -2  -1   5  171.67    3.62
  -2   1   5  178.40    3.67
  -2   1   5  173.53    1.83
  -2   1   5  170.96    3.48
   2  -1  -5  182.72    1.88
   2   1  -5  180.56    3.41
  -2  -1   4   41.91    1.59
  -2  -1   4   38.45    1.18
  -2  -1   4   37.20    1.57
  -2   1   4   39.53    1.62
  -2   1   4   40.29    0.75
  -2   1   4   39.99    1.56
   2  -1  -4   40.42    0.75
   2   1  -4   38.84    1.21
   2   1  -4   43.45    1.59
  -2  -1   3   12.00    0.83
  -2  -1   3   13.05    0.70
  -2  -1   3   13.89    0.88
  -2  -1   3   13.70    0.94
  -2   1   3   14.04    0.96
  -2   1   3   13.21    0.40
  -2   1   3   12.19    0.83
   2  -1  -3   13.09    0.41
   2  -1  -3   13.09    0.86
   2   1  -3   14.41    0.74
   2   1  -3   13.59    0.88
   2   1  -3   12.68    0.88
  -2  -1   2   44.87    1.33
  -2  -1   2   43.85    1.11
  -2  -1   2   43.98    1.34
  -2  -1   2   44.34    1.35
  -2   1   2   42.26    1.33
  -2   1   2   45.94    0.77
  -2   1   2   44.78    1.25
   2  -1  -2   45.44    0.76
   2  -1  -2   46.16    1.28
   2   1  -2   44.86    1.12
   2   1  -2   46.21    1.37
   2   1  -2   43.38    1.34
  -2  -1   1    6.40    0.48
  -2  -1   1    5.86    0.42
  -2  -1   1    6.18    0.47
  -2   1   1    6.26    0.48
  -2   1   1    6.12    0.36
   2  -1  -1    6.21    0.36
   2   1  -1    6.58    0.44
   2   1  -1    6.12    0.47
  -2  -1   0    0.70    0.23
  -2  -1   0    0.49    0.17
  -2  -1   0    0.51    0.17
  -2   1   0    0.71    0.19
  -2   1   0    0.37    0.14
   2  -1   0    0.58    0.17
   2   1   0    0.77    0.25
   2   1   0    0.58    0.19
   2   1   0    0.44    0.16
  -2  -1  -1  193.52    2.52
  -2   1  -1  191.68    2.50
   2  -1   1  196.76    2.11
   2  -1   1  195.36    2.53
   2   1   1  314.80    3.19
   2   1   1  188.82    2.50
   2   1   1  236.11    2.19
  -2  -1  -2   26.37    0.70
  -2   1  -2   24.65    1.02
   2  -1   2   25.94    0.87
   2   1   2   35.07    1.20
   2   1   2   24.80    0.68
  -2  -1  -3   48.08    1.49
  -2  -1  -3   47.71    0.97
   2  -1   3   48.31    1.37
   2   1   3   48.67    1.60
   2   1   3   71.10    1.16
  -2  -1  -4    7.63    0.70
  -2  -1  -4    8.45    0.50
  -2   1  -4    8.18    0.29
   2  -1   4    7.80    0.76
   2   1   4    8.33    0.86
  -2  -1  -5   10.86    0.86
  -2  -1  -5   12.09    0.63
  -2   1  -5   10.49    0.45
   2  -1   5    9.34    0.87
   2   1   5   11.02    1.01
  -2  -1  -6    1.61    0.45
  -2  -1  -6    2.67    0.39
  -2   1  -6    2.73    0.32
   2  -1   6    2.59    0.64
   2   1   6    2.40    0.68
  -2   1  -7    3.87    0.42
   2  -1   7    3.26    0.70
   2  -1   7    3.62    0.67
   2   1   7    2.60    0.76
  -2   1  -8   21.82    0.98
   2  -1   8   20.44    1.49
   2  -1   8   20.41    1.43
   2   1   8   20.78    1.61
  -2   1  -9   28.42    1.21
   2  -1   9   25.86    1.77
   2  -1   9   28.22    1.74
   2   1   9   27.45    1.94
  -2  -1 -10    1.88    0.53
  -2   1 -10    1.46    0.46
   2  -1  10    1.46    0.69
   2  -1  10    2.26    0.71
   2   1  10    2.20    0.82
   2   1  10    1.74    0.63
  -2  -1 -11    2.40    0.59
  -2   1 -11    1.89    0.55
   2  -1  11    2.67    0.89
   2  -1  11    2.54    0.76
   2   1  11    2.04    0.86
   2   1  11    1.77    0.69
  -2  -1 -12    5.69    0.82
  -2   1 -12    5.50    0.77
   2  -1  12    6.53    1.30
   2  -1  12    5.21    1.04
   2   1  12    4.59    1.31
   2   1  12    5.11    1.01
   2  -1  13    3.98    1.20
   2  -1  13    5.20    1.07
   2  -1  13    4.56    1.46
   2   1  13    4.24    1.34
   2   1  13    5.06    1.05
   2  -1  14    7.60    1.56
   2  -1  14    7.71    1.24
   2  -1  14    5.36    1.38
   2   1  14    8.90    1.64
   2   1  14    8.65    1.23
   2   1  14    7.37    1.57
   2  -1  15    1.78    1.00
   2  -1  15    2.75    0.93
   2  -1  15    1.96    1.26
   2   1  15    3.39    1.19
   2   1  15    1.18    1.05
   2  -1  16    0.57    0.72
   2  -1  16    0.57    0.92
   2   1  16   -0.66    0.57
   2   1  16    0.01    0.63
   2  -1  17   -0.30    0.61
   2  -1  17   -0.35    0.78
   2   1  17    0.36    0.82
   2   1  17    0.65    1.00
   2  -1  18    0.08    0.78
   2  -1  18    0.09    0.84
   2   1  18   -0.10    0.93
   2   1  18   -0.02    0.79
  -2  -2  18   -0.74    0.64
  -2  -2  18   -0.48    0.65
  -2   2  18   -0.20    0.82
  -2   2  18   -0.18    0.60
  -2  -2  17    0.83    0.83
  -2  -2  17   -0.37    0.48
  -2   2  17    0.13    0.78
  -2   2  17   -0.26    0.42
  -2  -2  16    0.07    0.71
  -2  -2  16    0.42    0.77
  -2   2  16    0.04    0.71
  -2   2  16    0.10    0.60
  -2  -2  15    0.73    0.74
  -2  -2  15   -0.11    0.55
  -2   2  15    0.13    0.67
  -2   2  15    0.07    0.54
   2  -2 -15    0.01    0.40
   2   2 -15   -0.09    0.38
  -2  -2  14    0.16    0.61
  -2  -2  14    0.35    0.68
  -2   2  14    0.30    0.72
  -2   2  14    0.99    0.86
   2  -2 -14   -0.22    0.48
   2   2 -14    0.20    0.47
  -2  -2  13    5.78    1.34
  -2  -2  13    7.12    1.12
  -2  -2  13    6.22    1.37
  -2   2  13    6.33    1.54
  -2   2  13    8.80    1.54
   2  -2 -13    6.25    1.16
   2   2 -13    8.10    1.26
  -2  -2  12   17.59    1.87
  -2  -2  12   18.04    1.49
  -2  -2  12   19.86    2.07
  -2   2  12   17.62    2.00
  -2   2  12   19.09    2.01
   2  -2 -12   20.90    1.80
   2   2 -12   20.67    1.72
  -2  -2  11    1.52    0.72
  -2  -2  11    1.60    0.61
  -2  -2  11    2.73    1.11
  -2   2  11    2.24    0.93
  -2   2  11    2.13    0.54
  -2   2  11    1.98    0.95
   2  -2 -11    2.61    0.84
   2   2 -11    2.46    0.79
  -2  -2  10    8.31    1.21
  -2  -2  10    9.93    1.04
  -2  -2  10    9.32    1.36
  -2   2  10    9.80    1.36
  -2   2  10    9.83    0.75
  -2   2  10    9.15    1.29
   2  -2 -10   10.66    1.20
   2   2 -10    8.47    1.07
  -2  -2   9   15.22    1.43
  -2  -2   9   14.69    1.15
  -2  -2   9   14.51    1.49
  -2   2   9   16.51    1.60
  -2   2   9   15.61    0.83
  -2   2   9   13.91    1.46
   2   2  -9   15.37    1.32
  -2  -2   8    0.42    0.40
  -2  -2   8    0.12    0.29
  -2  -2   8    0.32    0.50
  -2   2   8    0.00    0.41
  -2   2   8    0.38    0.21
  -2   2   8    0.32    0.18
  -2   2   8   -0.40    0.38
   2   2  -8   -0.01    0.30
  -2  -2   7   26.45    1.60
  -2  -2   7   26.53    1.34
  -2  -2   7   23.26    1.63
  -2   2   7   25.01    1.71
  -2   2   7   26.44    0.82
  -2   2   7   29.77    0.86
  -2   2   7   26.23    1.67
   2   2  -7   28.43    1.58
  -2  -2   6   82.48    2.55
  -2  -2   6   81.47    2.15
  -2  -2   6   81.15    2.76
  -2   2   6   85.81    2.84
  -2   2   6   81.59    1.15
  -2   2   6   88.68    1.20
  -2   2   6   84.41    2.65
   2   2  -6   85.46    2.54
  -2  -2   5  253.72    4.10
  -2  -2   5  240.78    3.45
  -2  -2   5  239.02    4.33
  -2   2   5  243.61    4.38
  -2   2   5  246.28    4.08
   2   2  -5  255.15    4.10
  -2  -2   4  251.82    3.74
  -2  -2   4  249.62    3.31
  -2  -2   4  246.00    4.03
  -2   2   4  263.25    4.19
  -2   2   4  251.10    3.70
   2   2  -4  254.73    3.85
  -2  -2   3  416.46    4.39
  -2  -2   3  409.55    4.02
  -2  -2   3  397.64    4.63
  -2   2   3  420.54    4.79
  -2   2   3  416.08    4.18
   2  -2  -3  411.23    4.17
   2   2  -3  423.81    4.62
  -2  -2   2  251.41    3.13
  -2  -2   2  250.20    3.01
  -2  -2   2  256.67    3.36
  -2  -2   2  244.74    3.27
  -2   2   2  249.68    3.28
  -2   2   2  242.64    2.75
   2  -2  -2  258.71    1.79
   2  -2  -2  246.89    2.78
   2   2  -2  253.16    3.33
   2   2  -2  247.90    3.31
  -2  -2   1   53.03    1.36
  -2  -2   1   53.90    1.38
  -2  -2   1   57.09    1.48
  -2   2   1   56.27    1.36
   2  -2  -1   56.13    1.08
   2   2  -1   53.15    1.40
   2   2  -1   52.54    1.41
  -2  -2   0    0.74    0.24
  -2  -2   0    1.26    0.26
  -2   2   0    0.71    0.21
   2  -2   0    0.87    0.22
   2   2   0    1.05    0.26
   2   2   0    0.78    0.24
  -2  -2  -1   32.88    1.12
  -2  -2  -1   15.27    0.68
  -2   2  -1   30.09    0.77
   2   2   1   30.06    1.10
   2   2   1   27.78    0.92
  -2  -2  -2  369.71    3.88
  -2  -2  -2  332.38    3.04
   2  -2   2  305.69    2.57
   2  -2   2  300.47    2.17
   2   2   2  332.25    3.86
   2   2   2  321.73    2.99
  -2  -2  -3   91.45    2.06
  -2  -2  -3  134.60    2.00
  -2   2  -3   88.93    1.07
   2  -2   3   87.90    1.65
   2  -2   3   90.86    2.22
   2  -2   3   90.68    1.07
   2   2   3  137.61    2.76
   2   2   3  105.65    1.78
  -2  -2  -4   60.95    1.80
  -2  -2  -4   83.38    1.67
  -2   2  -4   59.82    0.93
   2  -2   4   56.79    1.55
   2  -2   4   61.99    1.97
   2  -2   4   61.12    0.93
  -2  -2  -5    8.16    0.74
  -2  -2  -5   10.23    0.68
  -2   2  -5    8.88    0.45
   2  -2   5    7.98    0.75
   2  -2   5    9.28    0.88
  -2  -2  -6   14.24    1.00
  -2  -2  -6   16.50    0.89
  -2   2  -6   16.42    0.68
   2  -2   6   14.15    1.03
   2  -2   6   14.52    1.13
   2   2   6   13.78    1.19
  -2  -2  -7   40.34    1.75
  -2   2  -7   39.33    1.16
   2  -2   7   35.23    1.72
   2  -2   7   41.74    1.96
   2   2   7   38.94    2.07
  -2  -2  -8    0.30    0.32
  -2   2  -8    0.22    0.23
   2  -2   8    0.06    0.34
   2  -2   8   -0.04    0.31
   2   2   8    0.24    0.46
  -2   2  -9    0.83    0.32
   2  -2   9    0.55    0.48
   2  -2   9    0.83    0.51
   2   2   9    0.18    0.51
  -2   2 -10    0.12    0.27
   2  -2  10   -0.22    0.38
   2  -2  10    0.04    0.41
   2   2  10   -0.48    0.45
  -2   2 -11   15.20    1.05
   2  -2  11   12.95    1.49
   2  -2  11   13.83    1.44
   2   2  11   12.86    1.64
   2   2  11   13.83    1.31
  -2  -2 -12    0.76    0.49
  -2   2 -12    0.82    0.41
   2  -2  12    0.99    0.73
   2  -2  12    0.38    0.52
   2  -2  12    0.73    0.86
   2   2  12    0.29    0.74
   2   2  12    1.11    0.62
   2  -2  13    9.74    1.57
   2  -2  13    8.82    1.29
   2  -2  13    9.93    1.85
   2   2  13    8.91    1.68
   2   2  13    9.91    1.26
   2  -2  14    3.49    1.15
   2  -2  14    3.38    0.96
   2  -2  14    3.09    1.30
   2   2  14    2.27    1.11
   2   2  14    3.03    0.89
   2   2  14    4.00    1.46
   2  -2  15    1.62    0.92
   2  -2  15    1.95    0.83
   2  -2  15    0.83    0.88
   2   2  15    2.01    1.09
   2   2  15    1.03    1.04
   2  -2  16    0.04    0.58
   2  -2  16    0.45    0.89
   2   2  16    0.53    0.86
   2   2  16   -0.47    0.58
   2  -2  17   -0.30    0.59
   2  -2  17    0.05    0.70
   2   2  17    0.57    0.94
   2   2  17    0.97    1.00
   2  -2  18    0.12    0.77
   2  -2  18   -0.63    0.80
   2   2  18    0.83    0.96
   2   2  18   -0.46    0.76
  -2  -3  18    0.40    0.82
  -2  -3  18    0.06    0.59
  -2   3  18   -0.55    0.80
  -2   3  18   -0.09    0.56
  -2  -3  17    0.53    0.74
  -2  -3  17    0.20    0.69
  -2   3  17    0.04    0.69
  -2   3  17    0.54    0.71
  -2  -3  16    1.34    0.92
  -2  -3  16    1.28    1.02
  -2   3  16    0.41    0.87
  -2   3  16    2.64    1.17
  -2  -3  15    0.14    0.62
  -2  -3  15   -0.74    0.33
  -2   3  15    0.67    0.87
  -2   3  15    0.25    0.68
   2  -3 -15   -0.04    0.44
   2   3 -15   -0.04    0.50
  -2  -3  14    4.07    1.19
  -2  -3  14    5.42    1.37
  -2   3  14    5.07    1.44
  -2   3  14    3.54    1.16
   2  -3 -14    3.77    1.04
   2   3 -14    2.92    0.89
  -2  -3  13   18.69    1.96
  -2  -3  13   18.57    1.65
  -2  -3  13   18.46    2.19
  -2   3  13   19.71    2.27
  -2   3  13   18.66    2.12
   2  -3 -13   18.56    1.79
   2   3 -13   22.02    1.87
  -2  -3  12    0.67    0.61
  -2  -3  12    0.99    0.61
  -2  -3  12    1.30    0.95
  -2   3  12    0.65    0.77
  -2   3  12    0.48    0.79
   2  -3 -12    0.74    0.55
   2   3 -12    1.45    0.69
  -2  -3  11    3.00    0.95
  -2  -3  11    2.91    0.83
  -2  -3  11    3.37    1.08
  -2   3  11    3.24    1.07
  -2   3  11    2.76    0.49
  -2   3  11    4.74    1.20
   2   3 -11    3.47    0.88
  -2  -3  10   21.95    1.75
  -2  -3  10   20.10    1.48
  -2  -3  10   18.63    1.82
  -2   3  10   19.75    1.86
  -2   3  10   19.52    0.89
  -2   3  10   19.80    1.81
   2   3 -10   22.79    1.67
  -2  -3   9   11.45    1.25
  -2  -3   9    9.70    1.05
  -2  -3   9   10.81    1.41
  -2   3   9   10.28    1.39
  -2   3   9   10.94    0.62
  -2   3   9   12.33    0.63
  -2   3   9    9.55    1.25
   2   3  -9   11.68    1.19
  -2  -3   8   35.55    1.93
  -2  -3   8   34.08    1.70
  -2  -3   8   30.62    2.00
  -2   3   8   33.79    2.10
  -2   3   8   33.61    0.89
  -2   3   8   35.92    0.91
  -2   3   8   33.57    1.98
   2   3  -8   36.76    1.90
  -2  -3   7    2.84    0.66
  -2  -3   7    2.58    0.59
  -2  -3   7    2.11    0.67
  -2   3   7    3.56    0.87
  -2   3   7    2.36    0.70
   2   3  -7    2.68    0.62
  -2  -3   6   37.28    1.70
  -2  -3   6   36.10    1.59
  -2  -3   6   38.00    1.95
  -2   3   6   36.60    1.91
  -2   3   6   35.95    1.73
   2   3  -6   40.21    1.79
  -2  -3   5    4.03    0.60
  -2  -3   5    4.01    0.63
  -2  -3   5    3.98    0.72
  -2   3   5    4.48    0.80
  -2   3   5    3.66    0.61
   2   3  -5    5.07    0.70
  -2  -3   4   51.99    1.71
  -2  -3   4   49.79    1.67
  -2  -3   4   50.05    1.90
  -2   3   4   52.50    1.97
  -2   3   4   51.69    1.66
   2  -3  -4   49.41    1.68
   2   3  -4   54.46    1.87
  -2  -3   3   44.13    1.45
  -2  -3   3   43.42    1.51
  -2  -3   3   41.55    1.57
  -2   3   3   46.97    1.71
  -2   3   3   45.22    1.36
   2  -3  -3   42.75    0.66
   2  -3  -3   43.90    1.36
   2   3  -3   46.00    1.64
  -2  -3   2   13.34    0.79
  -2  -3   2   13.73    0.89
  -2  -3   2   12.82    0.85
  -2   3   2   13.58    0.91
  -2   3   2   13.83    0.67
   2  -3  -2   13.46    0.55
   2  -3  -2   12.84    0.67
   2   3  -2   13.92    0.92
   2   3  -2   14.16    0.87
  -2  -3   1  252.60    3.08
  -2  -3   1  241.33    3.23
  -2  -3   1  262.10    3.42
  -2   3   1  251.49    2.95
  -2   3   1  253.15    2.60
   2  -3  -1  246.43    2.56
   2   3  -1  243.62    3.29
   2   3  -1  251.45    3.13
  -2  -3   0  184.17    2.80
  -2  -3   0  196.86    2.84
  -2   3   0  207.21    2.23
  -2   3   0  189.71    2.63
   2  -3   0  190.65    2.57
   2   3   0  199.42    2.79
   2   3   0  189.45    2.78
  -2  -3  -1 1043.27    6.68
  -2  -3  -1  736.62    5.33
  -2   3  -1  761.37    3.52
   2  -3   1  718.27    5.52
   2  -3   1  737.79    4.74
   2   3   1  734.31    5.64
   2   3   1  706.82    5.20
  -2  -3  -2   60.13    1.68
  -2   3  -2   55.86    1.23
   2  -3   2   58.73    0.99
   2  -3   2   55.61    1.72
   2  -3   2   56.53    1.25
   2   3   2   54.74    1.73
   2   3   2   57.48    1.53
  -2  -3  -3    0.09    0.22
  -2  -3  -3    0.17    0.16
  -2   3  -3   -0.04    0.17
   2  -3   3    0.02    0.21
   2  -3   3   -0.02    0.27
   2  -3   3   -0.01    0.17
   2   3   3    0.31    0.40
   2   3   3    0.11    0.27
  -2  -3  -4   15.52    0.95
  -2  -3  -4   17.40    0.92
  -2   3  -4   16.76    0.67
   2  -3   4   16.26    0.81
   2  -3   4   14.94    1.05
   2  -3   4   16.32    0.65
   2   3   4   15.81    1.14
   2   3   4   16.24    0.90
  -2  -3  -5   12.80    0.92
  -2  -3  -5   14.21    0.88
  -2   3  -5   13.09    0.63
   2  -3   5   13.49    0.86
   2  -3   5   12.80    1.06
   2  -3   5   13.56    0.62
   2   3   5   14.37    1.20
  -2  -3  -6    1.21    0.41
  -2   3  -6    1.58    0.33
   2  -3   6    1.31    0.44
   2  -3   6    2.41    0.61
   2  -3   6    1.67    0.31
   2   3   6    1.20    0.57
  -2  -3  -7   85.53    2.50
  -2   3  -7   89.23    1.82
   2  -3   7   84.64    2.47
   2  -3   7   88.79    2.92
   2   3   7   88.75    3.13
  -2  -3  -8    9.28    0.95
  -2   3  -8   11.48    0.76
   2  -3   8    9.55    1.02
   2  -3   8   10.61    1.13
   2   3   8    9.57    1.27
  -2  -3  -9    4.97    0.75
  -2   3  -9    4.33    0.57
   2  -3   9    4.69    0.87
   2  -3   9    3.72    0.80
   2   3   9    4.00    1.04
  -2   3 -10    4.86    0.65
   2  -3  10    4.43    0.91
   2  -3  10    3.23    0.91
   2   3  10    3.55    1.15
  -2   3 -11   -0.10    0.27
   2  -3  11   -0.62    0.38
   2  -3  11   -0.04    0.48
   2   3  11   -0.21    0.53
   2  -3  12    3.83    1.10
   2  -3  12    2.25    0.84
   2  -3  12    2.83    1.18
   2   3  12    2.46    1.12
   2   3  12    1.12    0.61
   2  -3  13   19.65    1.93
   2  -3  13   17.66    1.80
   2  -3  13   17.31    2.16
   2   3  13   19.14    2.20
   2   3  13   18.30    1.62
   2  -3  14    8.53    1.53
   2  -3  14    7.22    1.27
   2  -3  14    6.31    1.53
   2   3  14    8.28    1.67
   2   3  14    8.17    1.57
   2  -3  15    1.85    0.94
   2  -3  15    2.19    0.88
   2  -3  15    1.26    1.17
   2   3  15    2.77    1.23
   2   3  15    0.66    0.93
   2  -3  16    0.55    0.73
   2  -3  16    0.76    0.97
   2   3  16    1.80    1.10
   2   3  16    0.23    0.78
   2  -3  17   -0.09    0.69
   2  -3  17    0.84    0.96
   2   3  17    0.53    0.88
   2   3  17   -0.46    0.69
   2  -3  18    0.40    0.98
   2   3  18    0.47    0.98
   2   3  18   -0.33    0.55
  -2  -4  18    0.82    0.77
  -2  -4  18    0.98    0.89
  -2   4  18    1.37    1.06
  -2   4  18    0.70    0.80
  -2  -4  17    0.51    0.74
  -2  -4  17    1.04    0.88
  -2   4  17   -0.25    0.76
  -2   4  17    0.96    0.74
  -2  -4  16    0.33    0.60
  -2  -4  16    0.29    0.64
  -2   4  16    0.42    0.83
  -2   4  16   -0.10    0.71
  -2  -4  15    0.50    0.61
  -2  -4  15    0.42    0.87
  -2   4  15   -0.15    0.71
  -2   4  15    0.09    0.59
   2  -4 -15    0.00    0.54
  -2  -4  14   -0.62    0.43
  -2  -4  14    0.26    0.47
  -2  -4  14    0.35    0.70
  -2   4  14    0.40    0.77
  -2   4  14    0.46    0.68
   2  -4 -14   -0.08    0.46
   2   4 -14    0.20    0.46
  -2  -4  13   16.73    1.82
  -2  -4  13   16.96    1.66
  -2  -4  13   16.39    2.06
  -2   4  13   18.39    2.22
  -2   4  13   17.85    2.05
   2   4 -13   19.42    1.77
  -2  -4  12   14.79    1.67
  -2  -4  12   12.60    1.45
  -2  -4  12   14.34    1.92
  -2   4  12   13.39    1.89
  -2   4  12   11.82    1.67
   2   4 -12   14.53    1.53
  -2  -4  11   -0.16    0.42
  -2  -4  11    0.67    0.54
  -2  -4  11    0.58    0.80
  -2   4  11    0.33    0.65
  -2   4  11    0.71    0.74
   2   4 -11    0.14    0.43
  -2  -4  10    7.20    1.11
  -2  -4  10    7.05    1.06
  -2  -4  10    7.11    1.34
  -2   4  10    5.18    1.14
  -2   4  10    7.74    0.53
  -2   4  10    6.74    1.15
   2   4 -10    7.37    1.07
  -2  -4   9   49.52    2.38
  -2  -4   9   46.00    2.17
  -2  -4   9   42.25    2.52
  -2   4   9   44.22    2.59
  -2   4   9   46.58    1.00
  -2   4   9   49.78    1.02
  -2   4   9   43.86    2.38
   2   4  -9   48.78    2.32
  -2  -4   8   20.28    1.47
  -2  -4   8   21.02    1.45
  -2  -4   8   17.45    1.58
  -2   4   8   18.31    1.62
  -2   4   8   19.67    1.54
   2   4  -8   19.50    1.44
  -2  -4   7   15.19    1.20
  -2  -4   7   16.11    1.23
  -2  -4   7   15.45    1.42
  -2   4   7   15.80    1.42
  -2   4   7   16.40    1.30
   2   4  -7   16.81    1.29
  -2  -4   6   11.07    0.97
  -2  -4   6   11.48    1.01
  -2  -4   6   10.44    1.13
  -2   4   6   10.65    1.15
  -2   4   6   10.80    0.99
   2   4  -6   12.75    1.09
  -2  -4   5   25.69    1.31
  -2  -4   5   23.02    1.32
  -2  -4   5   22.36    1.42
  -2   4   5   24.19    1.53
  -2   4   5   24.21    1.27
   2   4  -5   25.81    1.43
  -2  -4   4   14.90    0.94
  -2  -4   4   16.83    1.11
  -2  -4   4   16.66    1.16
  -2   4   4   17.05    1.22
  -2   4   4   16.25    0.46
  -2   4   4   16.20    0.94
   2  -4  -4   16.32    0.46
   2  -4  -4   16.30    0.95
   2   4  -4   17.97    1.17
  -2  -4   3   35.37    1.31
  -2  -4   3   35.09    1.49
  -2  -4   3   35.30    1.50
  -2   4   3   36.60    1.57
  -2   4   3   36.20    0.86
  -2   4   3   36.47    1.17
   2  -4  -3   34.36    0.84
   2  -4  -3   33.50    1.14
   2   4  -3   37.38    1.55
  -2  -4   2   46.49    1.43
  -2  -4   2   44.92    1.63
  -2  -4   2   45.84    1.55
  -2   4   2   47.69    1.59
  -2   4   2   46.83    1.15
  -2   4   2   45.23    1.08
   2  -4  -2   44.92    1.14
   2  -4  -2   43.98    1.08
   2   4  -2   43.83    1.62
   2   4  -2   45.01    1.55
  -2  -4   1  160.28    2.92
  -2   4   1  165.18    2.52
   2  -4  -1  156.58    2.34
   2   4  -1  171.26    2.67
   2   4  -1  165.81    2.97
   2   4  -1  168.27    2.68
  -2  -4   0   26.55    1.21
  -2   4   0   28.36    0.90
   2  -4   0   26.42    1.11
   2  -4   0   27.61    1.19
   2   4   0   28.43    1.17
   2   4   0   27.92    1.26
  -2  -4  -1  278.02    3.76
  -2  -4  -1  209.35    3.23
  -2   4  -1  233.41    1.91
  -2   4  -1  226.72    3.02
   2  -4   1  218.08    3.31
   2  -4   1  230.97    3.07
   2   4   1  229.86    3.38
   2   4   1  217.60    3.27
  -2  -4  -2  123.04    2.53
  -2  -4  -2  128.73    2.56
  -2   4  -2  126.04    2.16
   2  -4   2  133.00    1.18
   2  -4   2  125.19    2.71
   2  -4   2  130.31    2.21
   2   4   2  130.25    2.76
   2   4   2  127.97    2.53
  -2  -4  -3   19.99    1.08
  -2   4  -3   19.34    0.86
   2  -4   3   19.99    0.62
   2  -4   3   21.74    0.91
   2   4   3   19.94    1.26
   2   4   3   19.60    1.07
  -2  -4  -4   36.55    1.48
  -2   4  -4   38.26    1.17
   2  -4   4   38.28    1.05
   2  -4   4   39.10    1.75
   2  -4   4   38.64    1.16
   2   4   4   34.94    1.69
   2   4   4   36.47    1.44
  -2  -4  -5   12.28    0.92
  -2   4  -5   12.16    0.70
   2  -4   5   11.56    0.74
   2  -4   5   12.55    1.09
   2  -4   5   12.90    0.71
   2   4   5   12.99    1.20
  -2  -4  -6  148.64    3.17
  -2   4  -6  153.73    2.43
   2  -4   6  148.56    2.78
   2  -4   6  138.81    3.58
   2  -4   6  154.37    2.43
   2   4   6  151.15    3.92
  -2  -4  -7    8.37    0.87
  -2   4  -7    8.64    0.68
   2  -4   7    8.69    0.86
   2  -4   7    9.10    1.06
   2  -4   7    8.41    0.66
   2   4   7    9.39    1.18
  -2  -4  -8    0.21    0.28
  -2   4  -8    0.36    0.27
   2  -4   8    0.14    0.34
   2  -4   8    0.15    0.40
   2  -4   8    0.06    0.21
   2   4   8    0.31    0.49
  -2  -4  -9    1.39    0.50
  -2   4  -9    1.39    0.45
   2  -4   9    1.46    0.56
   2  -4   9    0.74    0.55
   2   4   9    1.20    0.70
  -2  -4 -10    9.81    1.07
  -2   4 -10    8.48    0.81
   2  -4  10    7.36    1.09
   2  -4  10    8.24    1.22
   2   4  10    8.31    1.46
  -2   4 -11    1.60    0.50
   2  -4  11    0.62    0.55
   2  -4  11    1.29    0.72
   2  -4  11    1.60    0.96
   2   4  11    0.85    0.80
   2  -4  12   17.45    1.72
   2  -4  12   15.17    1.68
   2  -4  12   14.01    2.00
   2   4  12   14.98    1.99
   2  -4  13    9.00    1.43
   2  -4  13    7.16    1.29
   2  -4  13    6.11    1.61
   2   4  13    6.67    1.65
   2   4  13    9.82    1.22
   2  -4  14    0.11    0.55
   2  -4  14    0.94    0.66
   2  -4  14    0.44    0.87
   2   4  14    0.04    0.71
   2   4  14    0.40    0.81
   2  -4  15    0.69    0.66
   2  -4  15    0.67    0.70
   2  -4  15    0.35    0.88
   2   4  15    0.45    0.80
   2   4  15    0.18    0.84
   2  -4  16    0.04    0.58
   2  -4  16    1.12    0.81
   2  -4  16    0.98    1.04
   2   4  16    0.54    0.89
   2   4  16    0.14    0.89
   2  -4  17    0.39    0.97
   2   4  17    0.02    0.82
   2   4  17   -0.06    0.60
   2  -4  18    0.03    0.91
   2   4  18   -1.04    0.74
   2   4  18    0.44    0.84
  -2  -5  18    0.01    1.03
  -2   5  18    1.81    0.98
  -2  -5  17    0.68    0.67
  -2  -5  17    0.25    0.90
  -2   5  17    1.07    1.05
  -2   5  17    0.13    0.56
  -2  -5  16    0.72    0.70
  -2  -5  16   -0.38    0.62
  -2   5  16    0.22    0.78
  -2   5  16   -0.51    0.61
   2  -5 -16    0.03    0.48
  -2  -5  15    1.65    0.83
  -2  -5  15    3.15    1.29
  -2   5  15    2.05    1.13
  -2   5  15    1.64    0.95
   2  -5 -15    3.12    0.97
  -2  -5  14    5.08    1.22
  -2  -5  14    4.89    1.07
  -2  -5  14    5.28    1.34
  -2   5  14    4.48    1.45
  -2   5  14    3.74    1.28
   2   5 -14    4.87    1.05
  -2  -5  13    6.86    1.28
  -2  -5  13    7.38    1.21
  -2  -5  13    4.99    1.30
  -2   5  13    8.25    1.67
  -2   5  13    6.38    1.36
   2   5 -13    6.29    1.17
  -2  -5  12    5.30    1.15
  -2  -5  12    6.82    1.22
  -2  -5  12    6.85    1.41
  -2   5  12    6.71    1.53
  -2   5  12    6.98    1.39
   2   5 -12    7.92    1.22
  -2  -5  11    0.83    0.58
  -2  -5  11    1.71    0.74
  -2  -5  11    1.40    0.85
  -2   5  11    1.38    0.85
  -2   5  11    1.58    0.84
   2   5 -11    1.26    0.65
  -2  -5  10   -0.10    0.33
  -2  -5  10   -0.01    0.43
  -2  -5  10    0.83    0.77
  -2   5  10    0.04    0.52
  -2   5  10    0.22    0.56
   2   5 -10   -0.03    0.36
  -2  -5   9    9.87    1.14
  -2  -5   9    8.78    1.12
  -2  -5   9    7.86    1.28
  -2   5   9    9.32    1.32
  -2   5   9   10.00    1.23
   2   5  -9   10.40    1.19
  -2  -5   8    3.64    0.72
  -2  -5   8    4.27    0.83
  -2  -5   8    3.57    0.91
  -2   5   8    3.18    0.84
  -2   5   8    3.05    0.78
   2   5  -8    4.30    0.84
  -2  -5   7   32.62    1.68
  -2  -5   7   36.13    1.89
  -2  -5   7   32.49    2.01
  -2   5   7   35.08    2.12
  -2   5   7   33.31    1.77
   2   5  -7   33.84    1.84
  -2  -5   6   20.11    1.24
  -2  -5   6   20.42    1.39
  -2  -5   6   18.91    1.47
  -2   5   6   20.21    1.56
  -2   5   6   19.67    1.26
   2   5  -6   20.39    1.40
  -2  -5   5  120.96    2.75
  -2  -5   5  112.61    3.01
  -2  -5   5  108.90    3.10
  -2   5   5  121.93    3.37
  -2   5   5  115.60    1.41
  -2   5   5  119.90    2.69
   2  -5  -5  117.93    1.41
   2   5  -5  118.57    3.10
  -2  -5   4    2.81    0.47
  -2  -5   4    3.24    0.65
  -2  -5   4    2.78    0.60
  -2   5   4    2.30    0.63
  -2   5   4    2.60    0.32
  -2   5   4    2.98    0.47
   2  -5  -4    2.79    0.31
   2   5  -4    2.27    0.54
  -2  -5   3    3.00    0.46
  -2  -5   3    1.91    0.56
  -2  -5   3    2.61    0.49
  -2   5   3    2.57    0.60
  -2   5   3    2.56    0.36
  -2   5   3    2.60    0.37
   2  -5  -3    2.42    0.38
   2  -5  -3    2.65    0.41
   2   5  -3    2.33    0.57
  -2  -5   2  105.50    2.20
  -2  -5   2  101.08    2.60
  -2  -5   2  101.63    2.34
  -2   5   2  103.59    2.39
   2  -5  -2  103.99    1.96
   2  -5  -2  100.38    1.48
   2   5  -2  106.06    2.64
  -2  -5   1   -0.05    0.30
  -2   5   1   -0.21    0.21
   2  -5  -1    0.08    0.24
   2  -5  -1   -0.06    0.12
   2   5  -1    0.19    0.26
   2   5  -1   -0.07    0.28
   2   5  -1    0.09    0.12
  -2  -5   0   79.66    2.20
  -2   5   0   85.94    1.60
   2  -5   0   81.41    2.06
   2   5   0   86.79    2.10
   2   5   0   82.07    2.26
  -2  -5  -1   27.02    1.32
  -2   5  -1   27.44    0.71
  -2   5  -1   26.93    1.22
   2  -5   1   25.68    1.30
   2   5   1   27.25    1.29
   2   5   1   25.33    1.29
  -2  -5  -2    0.56    0.32
  -2   5  -2    0.29    0.27
   2  -5   2    0.52    0.39
   2  -5   2    1.11    0.37
   2   5   2    0.53    0.35
   2   5   2    0.47    0.38
  -2  -5  -3    0.65    0.31
  -2   5  -3    0.73    0.30
   2  -5   3    1.00    0.46
   2  -5   3    0.83    0.31
   2   5   3    0.80    0.46
   2   5   3    1.00    0.40
  -2  -5  -4   62.24    1.99
  -2   5  -4   64.60    1.71
   2  -5   4   65.55    1.16
   2  -5   4   62.81    2.32
   2  -5   4   66.13    1.73
   2   5   4   58.88    2.25
   2   5   4   63.23    2.05
  -2  -5  -5   27.05    1.36
  -2   5  -5   26.98    1.14
   2  -5   5   27.07    0.97
   2  -5   5   26.71    1.60
   2  -5   5   27.74    1.15
   2   5   5   26.56    1.65
  -2  -5  -6   58.24    2.05
  -2   5  -6   58.61    1.68
   2  -5   6   55.87    1.62
   2  -5   6   57.89    2.45
   2  -5   6   61.02    1.74
   2   5   6   55.93    2.52
  -2  -5  -7   37.28    1.72
  -2   5  -7   37.73    1.41
   2  -5   7   36.86    1.51
   2  -5   7   36.85    2.07
   2   5   7   39.08    2.27
  -2  -5  -8    3.35    0.65
  -2   5  -8    3.58    0.57
   2  -5   8    3.50    0.68
   2  -5   8    3.34    0.85
   2   5   8    2.86    0.90
  -2  -5  -9    4.45    0.74
  -2   5  -9    5.14    0.68
   2  -5   9    3.71    0.77
   2  -5   9    5.44    1.03
   2   5   9    5.59    1.27
  -2  -5 -10    2.49    0.71
  -2   5 -10    3.28    0.64
   2  -5  10    3.23    0.85
   2  -5  10    2.97    0.89
   2  -5  10    3.29    1.13
   2   5  10    4.16    1.13
  -2  -5 -11    0.18    0.37
  -2   5 -11    0.77    0.42
   2  -5  11    1.14    0.63
   2  -5  11    0.37    0.48
   2  -5  11    0.45    0.87
   2   5  11    0.51    0.74
   2  -5  12    1.01    0.67
   2  -5  12    0.80    0.70
   2  -5  12    0.40    0.80
   2   5  12    0.96    0.85
   2  -5  13   -0.16    0.42
   2  -5  13    0.03    0.50
   2  -5  13    0.69    0.96
   2   5  13    0.12    0.70
   2  -5  14    0.17    0.52
   2  -5  14    0.08    0.59
   2  -5  14    1.07    1.06
   2   5  14    0.45    0.79
   2   5  14    0.34    0.76
   2  -5  15    1.25    0.74
   2  -5  15    1.13    0.75
   2  -5  15    1.64    1.16
   2   5  15    2.04    1.22
   2   5  15    1.18    0.92
   2  -5  16    0.69    0.69
   2  -5  16   -0.68    0.75
   2   5  16    0.67    0.89
   2   5  16    0.21    0.85
   2  -5  17    0.02    0.86
   2   5  17    0.08    0.82
   2   5  17    0.28    0.82
  -2  -6  17    0.74    0.85
  -2   6  17    0.64    1.01
  -2   6  17   -0.25    0.54
  -2  -6  16    0.35    0.58
  -2  -6  16    0.69    0.98
  -2   6  16    0.05    0.78
  -2   6  16    0.15    0.68
   2  -6 -16    0.21    0.49
  -2  -6  15    4.62    1.18
  -2  -6  15    1.42    0.98
  -2   6  15    3.03    1.29
  -2   6  15    2.35    1.10
  -2  -6  14    5.18    1.18
  -2  -6  14    4.51    1.10
  -2  -6  14    3.80    1.23
  -2   6  14    2.85    1.24
  -2   6  14    5.04    1.27
   2   6 -14    4.48    1.03
  -2  -6  13    1.27    0.65
  -2  -6  13    1.73    0.77
  -2  -6  13    1.96    1.08
  -2   6  13    0.57    0.70
  -2   6  13    2.33    1.03
   2   6 -13    1.41    0.75
  -2  -6  12    0.47    0.52
  -2  -6  12    0.48    0.63
  -2  -6  12    0.29    0.76
  -2   6  12    1.10    0.83
  -2   6  12    0.69    0.75
   2   6 -12    1.43    0.71
  -2  -6  11   -0.20    0.35
  -2  -6  11    0.12    0.46
  -2  -6  11    0.41    0.69
  -2   6  11   -0.06    0.57
  -2   6  11   -0.12    0.57
   2   6 -11    0.11    0.43
  -2  -6  10    5.88    0.98
  -2  -6  10    4.97    1.06
  -2  -6  10    4.26    1.19
  -2   6  10    6.12    1.28
  -2   6  10    6.18    1.12
   2   6 -10    6.64    1.06
  -2  -6   9    5.87    0.91
  -2  -6   9    7.03    1.11
  -2  -6   9    6.06    1.16
  -2   6   9    4.56    1.12
  -2   6   9    6.52    1.06
   2   6  -9    6.24    1.04
  -2  -6   8    1.40    0.52
  -2  -6   8    0.61    0.51
  -2  -6   8    1.57    0.77
  -2   6   8    1.04    0.59
  -2   6   8    0.82    0.57
   2   6  -8    1.65    0.63
  -2  -6   7    3.78    0.66
  -2  -6   7    4.28    0.84
  -2  -6   7    3.21    0.78
  -2   6   7    3.88    0.89
  -2   6   7    4.51    0.33
  -2   6   7    4.62    0.79
   2   6  -7    3.89    0.77
  -2  -6   6   11.69    0.97
  -2  -6   6   13.00    1.23
  -2  -6   6   13.24    1.28
  -2   6   6   13.66    1.36
  -2   6   6   13.30    0.58
  -2   6   6   12.02    1.01
   2  -6  -6   12.67    0.56
   2   6  -6   13.11    1.17
  -2  -6   5   58.90    1.93
  -2  -6   5   55.76    2.29
  -2  -6   5   57.67    2.33
  -2   6   5   56.83    2.38
  -2   6   5   59.06    1.30
  -2   6   5   57.75    1.84
   2  -6  -5   57.78    1.27
   2   6  -5   58.95    2.29
  -2  -6   4   15.71    0.96
  -2  -6   4   14.84    1.20
  -2  -6   4   16.01    1.18
  -2   6   4   16.17    1.25
  -2   6   4   15.22    0.76
  -2   6   4   13.80    0.81
   2  -6  -4   14.35    0.73
   2   6  -4   15.53    1.22
  -2  -6   3   63.11    1.80
  -2  -6   3   61.94    2.26
  -2  -6   3   61.88    2.05
  -2   6   3   63.82    2.16
  -2   6   3   66.25    1.41
   2  -6  -3   61.76    1.58
   2   6  -3   65.54    2.29
  -2  -6   2   64.35    2.24
  -2  -6   2   66.05    1.95
  -2   6   2   66.66    2.00
   2  -6  -2   63.02    1.72
   2  -6  -2   63.47    1.05
   2   6  -2   69.01    1.86
   2   6  -2   65.93    2.24
  -2  -6   1   55.54    2.03
  -2   6   1   58.04    1.66
   2  -6  -1   52.39    1.69
   2   6  -1   58.23    1.74
   2   6  -1   56.30    2.04
  -2  -6   0    5.63    0.73
  -2   6   0    5.52    0.51
  -2   6   0    5.78    0.75
   2  -6   0    5.64    0.70
   2   6   0    5.91    0.69
   2   6   0    5.54    0.74
  -2  -6  -1    1.83    0.52
  -2   6  -1    2.10    0.28
  -2   6  -1    2.90    0.57
   2  -6   1    2.15    0.52
   2   6   1    2.34    0.56
   2   6   1    1.49    0.52
  -2  -6  -2   48.98    1.83
  -2   6  -2   47.83    1.70
   2  -6   2   46.42    1.89
   2   6   2   47.11    1.86
   2   6   2   44.51    1.83
  -2  -6  -3   12.22    0.97
  -2   6  -3   11.81    0.89
   2  -6   3   12.45    1.10
   2   6   3   10.48    1.03
   2   6   3   11.51    1.01
  -2  -6  -4    3.45    0.57
  -2   6  -4    3.00    0.53
   2  -6   4    2.64    0.64
   2   6   4    3.18    0.78
   2   6   4    2.96    0.62
  -2  -6  -5   42.04    1.76
  -2   6  -5   43.06    1.58
   2  -6   5   44.94    1.08
   2  -6   5   42.36    2.09
   2   6   5   45.02    2.22
   2   6   5   45.67    1.94
  -2  -6  -6   19.56    1.27
  -2   6  -6   19.79    1.13
   2  -6   6   20.30    0.93
   2  -6   6   17.32    1.45
   2   6   6   19.71    1.66
  -2  -6  -7    7.51    0.86
  -2   6  -7    8.15    0.80
   2  -6   7    7.04    0.70
   2  -6   7    6.82    1.06
   2   6   7    7.30    1.24
  -2  -6  -8    0.88    0.46
  -2   6  -8    0.45    0.35
   2  -6   8    1.06    0.41
   2  -6   8    0.47    0.51
   2   6   8    1.26    0.74
  -2  -6  -9    0.83    0.44
  -2   6  -9    0.61    0.39
   2  -6   9    1.06    0.46
   2  -6   9    0.39    0.58
   2  -6   9    0.18    0.69
   2   6   9    0.85    0.74
  -2  -6 -10    1.41    0.54
  -2   6 -10    1.88    0.61
   2  -6  10    2.21    0.73
   2  -6  10    0.58    0.60
   2  -6  10    1.32    0.99
   2   6  10    1.87    0.93
  -2  -6 -11    1.04    0.52
  -2   6 -11    1.69    0.54
   2  -6  11    1.07    0.56
   2  -6  11    1.04    0.76
   2  -6  11    0.81    0.91
   2   6  11    0.41    0.72
   2  -6  12   -0.08    0.39
   2  -6  12   -0.16    0.55
   2  -6  12   -0.70    0.73
   2   6  12   -0.56    0.61
   2  -6  13    0.84    0.56
   2  -6  13    1.04    0.72
   2  -6  13    0.79    0.91
   2   6  13    1.23    0.94
   2  -6  14    3.65    1.17
   2  -6  14    3.24    1.42
   2   6  14    2.68    1.23
   2   6  14    1.69    1.03
   2  -6  15    2.24    0.99
   2  -6  15    4.95    1.69
   2   6  15    3.60    1.37
   2   6  15    4.16    1.50
   2  -6  16    0.54    0.73
   2  -6  16    0.05    0.97
   2   6  16    1.05    1.03
   2   6  16    0.02    0.77
   2  -6  17   -0.77    0.77
   2   6  17    0.77    0.94
   2   6  17    0.73    0.77
  -2  -7  17    0.46    0.77
  -2   7  17    0.24    0.97
  -2   7  17    0.36    0.60
  -2  -7  16    1.07    1.01
  -2   7  16    0.21    0.86
  -2   7  16    0.64    0.69
  -2  -7  15    1.08    0.68
  -2  -7  15    1.22    0.73
  -2  -7  15   -0.76    0.59
  -2   7  15    0.29    0.78
  -2   7  15    0.13    0.60
  -2  -7  14    0.02    0.47
  -2  -7  14    0.00    0.48
  -2  -7  14   -0.51    0.61
  -2   7  14    0.20    0.72
  -2   7  14   -0.12    0.59
   2   7 -14    0.21    0.52
  -2  -7  13    3.67    1.01
  -2  -7  13    2.97    1.01
  -2  -7  13    4.08    1.24
  -2   7  13    4.22    1.40
  -2   7  13    3.58    1.13
   2   7 -13    2.06    0.80
  -2  -7  12    6.41    1.16
  -2  -7  12    7.45    1.35
  -2  -7  12    6.79    1.50
  -2   7  12    7.76    1.49
  -2   7  12    7.69    1.33
   2   7 -12    7.97    1.21
  -2  -7  11    3.72    0.89
  -2  -7  11    4.17    1.11
  -2  -7  11    3.25    1.26
  -2   7  11    2.97    1.08
  -2   7  11    3.48    1.04
   2   7 -11    3.71    0.94
  -2  -7  10    4.74    0.91
  -2  -7  10    6.68    1.20
  -2  -7  10    4.87    1.15
  -2   7  10    5.00    1.25
  -2   7  10    4.64    1.03
   2   7 -10    8.14    1.20
  -2  -7   9    1.62    0.58
  -2  -7   9    0.79    0.62
  -2  -7   9    0.95    0.72
  -2   7   9    0.52    0.52
  -2   7   9    1.47    0.69
   2   7  -9    0.85    0.52
  -2  -7   8    5.22    0.82
  -2  -7   8    4.30    0.94
  -2  -7   8    5.00    0.99
  -2   7   8    4.71    1.09
  -2   7   8    4.89    0.40
  -2   7   8    4.09    0.83
   2  -7  -8    4.27    0.37
   2   7  -8    4.97    0.96
  -2  -7   7   14.33    1.12
  -2  -7   7   13.85    1.38
  -2  -7   7   15.17    1.46
  -2   7   7   15.18    1.54
  -2   7   7   14.78    0.68
  -2   7   7   13.55    1.13
   2  -7  -7   15.46    0.68
   2   7  -7   16.25    1.42
  -2  -7   6   11.22    0.95
  -2  -7   6   10.58    1.19
  -2  -7   6   10.82    1.20
  -2   7   6   12.44    1.34
  -2   7   6   11.11    0.66
  -2   7   6   11.18    0.95
   2  -7  -6   11.58    0.65
   2   7  -6   11.01    1.16
  -2  -7   5  135.02    2.90
  -2  -7   5  128.15    3.61
  -2  -7   5  127.98    3.49
  -2   7   5  136.40    3.77
  -2   7   5  136.67    2.73
   2  -7  -5  131.99    2.24
   2   7  -5  141.95    3.71
  -2  -7   4    2.52    0.47
  -2  -7   4    2.34    0.69
  -2  -7   4    2.52    0.58
  -2   7   4    2.10    0.67
  -2   7   4    2.19    0.39
   2  -7  -4    2.42    0.43
   2   7  -4    2.11    0.65
  -2  -7   3   33.65    1.36
  -2  -7   3   30.54    1.72
  -2  -7   3   31.33    1.51
  -2   7   3   30.70    1.58
  -2   7   3   32.07    0.92
   2  -7  -3   31.79    1.29
   2   7  -3   33.76    1.39
   2   7  -3   33.78    1.78
  -2  -7   2   52.06    2.13
  -2   7   2   52.33    1.85
   2  -7  -2   51.53    1.72
   2   7  -2   54.04    1.72
   2   7  -2   50.59    2.09
  -2  -7   1    0.67    0.41
  -2   7   1    0.61    0.33
   2  -7  -1    0.42    0.32
   2   7  -1    0.51    0.35
   2   7  -1    0.55    0.31
  -2  -7   0    8.41    0.91
  -2   7   0    8.22    0.62
  -2   7   0    8.72    0.92
   2  -7   0    7.18    0.80
   2   7   0    9.22    0.84
   2   7   0    7.86    0.94
  -2  -7  -1  104.64    2.85
  -2   7  -1  110.22    1.63
  -2   7  -1  102.25    2.71
   2  -7   1  100.97    2.79
   2   7   1  107.18    2.71
   2   7   1  108.66    2.99
  -2  -7  -2   13.88    1.06
  -2   7  -2   16.58    1.13
   2  -7   2   15.56    1.19
   2   7   2   14.05    1.13
   2   7   2   13.99    1.13
  -2  -7  -3    2.05    0.52
  -2   7  -3    1.87    0.51
   2  -7   3    2.16    0.64
   2   7   3    1.27    0.50
   2   7   3    1.73    0.56
  -2  -7  -4    0.57    0.35
  -2   7  -4    0.45    0.30
   2  -7   4    0.36    0.42
   2   7   4    0.48    0.43
   2   7   4    0.50    0.37
  -2  -7  -5    0.33    0.29
  -2   7  -5    0.37    0.33
   2  -7   5    0.27    0.41
   2   7   5    0.53    0.50
   2   7   5    0.29    0.39
  -2  -7  -6    4.52    0.70
  -2   7  -6    4.35    0.68
   2  -7   6    4.27    0.42
   2  -7   6    3.72    0.83
   2   7   6    3.52    1.00
  -2  -7  -7   15.44    1.19
  -2   7  -7   15.47    1.12
   2  -7   7   14.94    0.87
   2  -7   7   13.95    1.41
   2   7   7   16.07    1.66
  -2  -7  -8    6.25    0.85
  -2   7  -8    6.44    0.83
   2  -7   8    6.39    0.72
   2  -7   8    5.36    1.01
   2  -7   8    5.66    1.14
   2   7   8    6.06    1.19
  -2  -7  -9    9.13    1.04
  -2   7  -9   10.06    1.01
   2  -7   9    9.34    0.94
   2  -7   9    8.92    1.29
   2  -7   9    9.27    1.45
   2   7   9    9.36    1.55
  -2  -7 -10   -0.04    0.31
  -2   7 -10   -0.02    0.38
   2  -7  10    0.28    0.37
   2  -7  10    0.39    0.64
   2  -7  10   -0.13    0.72
   2   7  10   -0.19    0.54
  -2  -7 -11    1.93    0.69
  -2   7 -11    1.93    0.62
   2  -7  11    2.47    0.77
   2  -7  11    2.00    0.91
   2  -7  11    1.87    1.02
   2   7  11    0.74    0.87
  -2  -7 -12    2.07    0.72
   2  -7  12    2.25    0.75
   2  -7  12    2.02    0.94
   2  -7  12    1.34    1.11
   2   7  12    1.10    0.85
   2  -7  13    1.15    0.82
   2  -7  13    1.26    0.98
   2   7  13    1.84    0.96
   2  -7  14   -0.32    0.51
   2  -7  14    0.19    0.89
   2   7  14    0.21    0.75
   2   7  14   -0.23    0.65
   2  -7  15   -0.24    0.63
   2  -7  15    0.49    0.96
   2   7  15    0.56    0.86
   2   7  15    1.87    1.06
   2  -7  16    0.26    0.68
   2  -7  16    0.27    0.98
   2   7  16   -0.13    0.93
   2   7  16    0.30    0.82
   2  -7  17    0.16    0.71
   2  -7  17    0.80    0.97
   2   7  17    1.06    1.07
   2   7  17    1.34    0.98
  -2  -8  17    1.77    1.16
  -2   8  17    0.31    0.80
  -2   8  17    0.00    0.54
  -2  -8  16   -0.16    0.84
  -2   8  16    0.47    0.86
  -2   8  16    0.36    0.56
  -2  -8  15    0.84    0.69
  -2  -8  15    0.84    0.95
  -2   8  15    0.50    0.87
  -2   8  15    0.49    0.73
  -2  -8  14    0.12    0.58
  -2  -8  14    0.61    0.79
  -2   8  14    0.11    0.63
  -2   8  14    0.23    0.59
   2   8 -14    0.61    0.57
  -2  -8  13    0.13    0.46
  -2  -8  13    0.28    0.61
  -2  -8  13    0.17    0.68
  -2   8  13   -0.10    0.55
  -2   8  13    0.29    0.62
   2   8 -13   -0.29    0.36
  -2  -8  12    0.38    0.46
  -2  -8  12    0.45    0.59
  -2  -8  12    0.32    0.79
  -2   8  12   -0.13    0.56
  -2   8  12    0.58    0.62
   2   8 -12    0.50    0.61
  -2  -8  11   14.25    1.45
  -2  -8  11   14.53    1.75
  -2  -8  11   13.59    1.79
  -2   8  11   12.90    1.83
  -2   8  11   14.22    1.59
   2   8 -11   12.19    1.49
  -2  -8  10    1.11    0.53
  -2  -8  10    1.50    0.71
  -2  -8  10   -0.03    0.60
  -2   8  10    0.62    0.66
  -2   8  10    0.46    0.54
   2   8 -10    0.43    0.53
  -2  -8   9    0.41    0.39
  -2  -8   9    0.03    0.49
  -2  -8   9    0.42    0.61
  -2   8   9    0.45    0.69
  -2   8   9    0.23    0.55
   2   8  -9    0.64    0.56
  -2  -8   8    4.16    0.75
  -2  -8   8    5.08    1.04
  -2  -8   8    3.75    1.01
  -2   8   8    3.78    1.00
  -2   8   8    3.96    0.50
  -2   8   8    3.46    0.80
   2  -8  -8    3.91    0.43
   2   8  -8    4.25    0.91
  -2  -8   7    2.02    0.54
  -2  -8   7    1.69    0.72
  -2  -8   7    1.66    0.77
  -2   8   7    1.54    0.72
  -2   8   7    2.35    0.61
   2  -8  -7    1.62    0.36
   2   8  -7    1.28    0.62
  -2  -8   6    0.93    0.39
  -2  -8   6    1.20    0.59
  -2  -8   6    1.52    0.66
  -2   8   6    1.30    0.63
  -2   8   6    1.47    0.49
   2  -8  -6    1.10    0.35
   2   8  -6    1.73    0.64
  -2  -8   5   59.41    1.94
  -2  -8   5   54.77    2.52
  -2  -8   5   55.29    2.35
  -2   8   5   57.84    2.56
  -2   8   5   58.19    1.74
   2  -8  -5   57.75    1.69
   2   8  -5   56.63    2.49
  -2  -8   4   45.25    1.65
  -2  -8   4   41.49    2.14
  -2  -8   4   42.79    1.95
  -2   8   4   44.83    2.12
  -2   8   4   45.17    1.29
   2  -8  -4   44.15    1.57
   2   8  -4   44.50    2.15
  -2  -8   3   81.24    2.88
  -2  -8   3   82.47    2.48
  -2   8   3   86.88    2.69
  -2   8   3   85.86    1.33
   2  -8  -3   80.31    2.21
   2   8  -3   88.27    2.25
   2   8  -3   86.53    2.93
  -2  -8   2    0.00    0.30
  -2   8   2   -0.02    0.27
   2  -8  -2    0.20    0.30
   2   8  -2    0.13    0.25
   2   8  -2    0.10    0.36
  -2  -8   1    0.63    0.43
  -2   8   1    0.37    0.28
   2  -8  -1    0.65    0.38
   2   8  -1    0.31    0.31
   2   8  -1    0.06    0.34
  -2  -8   0    0.02    0.27
  -2   8   0    0.28    0.21
  -2   8   0    0.34    0.38
   2  -8   0    0.14    0.33
   2  -8   0    0.07    0.12
   2   8   0    0.16    0.29
   2   8   0   -0.02    0.29
   2   8   0    0.14    0.19
  -2  -8  -1    6.99    0.87
  -2   8  -1    7.92    0.52
  -2   8  -1    7.81    0.88
   2  -8   1    7.70    0.93
   2  -8   1    7.75    0.54
   2   8   1    7.62    0.86
   2   8   1    7.81    0.96
  -2  -8  -2   44.07    1.96
  -2   8  -2   46.11    1.96
   2  -8   2   44.01    1.42
   2   8   2   45.79    1.99
   2   8   2   45.95    2.11
  -2  -8  -3    6.44    0.83
  -2   8  -3    6.34    0.84
   2  -8   3    6.98    0.94
   2   8   3    6.12    0.94
   2   8   3    5.24    0.87
  -2  -8  -4   14.75    1.17
  -2   8  -4   14.67    1.13
   2  -8   4   13.43    1.33
   2   8   4   13.67    1.36
   2   8   4   14.81    1.27
  -2  -8  -5    0.46    0.33
  -2   8  -5    0.25    0.35
   2  -8   5    0.29    0.46
   2  -8   5    0.44    0.44
   2   8   5    0.02    0.48
   2   8   5   -0.15    0.32
  -2  -8  -6    1.23    0.47
  -2   8  -6    1.03    0.46
   2  -8   6    0.79    0.55
   2  -8   6    0.55    0.50
   2   8   6    1.52    0.72
  -2  -8  -7    0.35    0.33
  -2   8  -7    0.89    0.47
   2  -8   7    0.65    0.24
   2  -8   7    1.31    0.60
   2  -8   7    0.67    0.64
   2   8   7    0.84    0.75
  -2  -8  -8    2.56    0.65
  -2   8  -8    4.22    0.79
   2  -8   8    3.31    0.51
   2  -8   8    3.61    1.02
   2  -8   8    3.03    0.91
   2   8   8    2.09    0.87
  -2  -8  -9    0.88    0.48
  -2   8  -9    0.32    0.42
   2  -8   9    0.23    0.31
   2  -8   9   -0.06    0.47
   2  -8   9    0.94    0.81
   2   8   9    0.09    0.70
  -2  -8 -10    0.17    0.41
  -2   8 -10    0.64    0.48
   2  -8  10    0.77    0.41
   2  -8  10    0.37    0.61
   2  -8  10    0.55    0.83
   2   8  10    1.21    0.84
  -2  -8 -11   13.37    1.31
  -2   8 -11   12.21    1.21
   2  -8  11   10.38    1.62
   2  -8  11   11.62    1.83
   2   8  11   12.74    1.94
   2  -8  12    0.13    0.56
   2  -8  12   -0.72    0.67
   2   8  12   -0.15    0.67
   2  -8  13    0.65    0.68
   2  -8  13    1.36    0.96
   2   8  13    0.37    0.84
   2  -8  14   -0.27    0.49
   2  -8  14   -0.23    0.82
   2   8  14   -0.52    0.73
   2   8  14   -0.96    0.54
   2  -8  15    0.79    0.83
   2  -8  15   -0.12    0.80
   2   8  15    0.12    0.83
   2   8  15   -0.76    0.53
   2  -8  16    0.23    0.80
   2  -8  16   -0.07    0.89
   2   8  16   -0.29    0.86
   2   8  16    0.56    0.76
   2  -8  17   -0.46    0.56
   2  -8  17    0.41    0.96
   2   8  17    1.37    1.12
   2   8  17   -0.48    0.68
  -2  -9  17    1.05    1.09
  -2   9  17    0.50    1.00
  -2   9  17    0.41    0.73
  -2  -9  16    1.27    0.98
  -2   9  16    1.55    1.18
  -2   9  16    0.88    0.68
  -2  -9  15    0.46    0.68
  -2  -9  15   -0.65    0.68
  -2   9  15    0.37    0.91
  -2   9  15    0.59    0.63
  -2  -9  14   -0.15    0.45
  -2  -9  14    0.23    0.69
  -2   9  14    0.95    0.84
  -2   9  14   -0.28    0.48
   2   9 -14    0.25    0.57
  -2  -9  13    3.52    1.13
  -2  -9  13    0.98    0.86
  -2   9  13    1.59    0.93
  -2   9  13    2.95    1.01
   2   9 -13    2.11    0.86
  -2  -9  12    2.21    0.78
  -2  -9  12    2.24    0.95
  -2  -9  12    3.08    1.23
  -2   9  12    0.72    0.76
  -2   9  12    3.02    0.93
   2   9 -12    2.04    0.88
  -2  -9  11   -0.13    0.39
  -2  -9  11   -0.51    0.46
  -2  -9  11   -0.05    0.74
  -2   9  11   -0.06    0.64
  -2   9  11    0.07    0.45
   2   9 -11   -0.49    0.37
  -2  -9  10   14.68    1.36
  -2  -9  10   17.80    1.86
  -2  -9  10   16.44    1.87
  -2   9  10   16.56    1.97
  -2   9  10   16.85    1.56
   2   9 -10   16.99    1.71
  -2  -9   9    4.01    0.81
  -2  -9   9    4.82    1.14
  -2  -9   9    3.86    1.12
  -2   9   9    3.42    1.16
  -2   9   9    3.89    0.89
   2   9  -9    3.96    0.99
  -2  -9   8   10.36    1.03
  -2  -9   8   10.90    1.44
  -2  -9   8   10.91    1.44
  -2   9   8   10.36    1.45
  -2   9   8   12.20    1.20
   2  -9  -8   11.58    0.75
   2   9  -8   11.73    1.37
  -2  -9   7    1.17    0.43
  -2  -9   7    1.57    0.68
  -2  -9   7    1.35    0.66
  -2   9   7    1.03    0.70
  -2   9   7    1.76    0.57
   2  -9  -7    0.93    0.33
   2   9  -7    1.98    0.73
  -2  -9   6    0.61    0.35
  -2  -9   6    0.85    0.59
  -2  -9   6    0.89    0.55
  -2   9   6    0.12    0.48
  -2   9   6    0.66    0.37
   2  -9  -6    0.40    0.29
   2   9  -6    0.60    0.50
  -2  -9   5   12.34    0.93
  -2  -9   5   11.69    1.35
  -2  -9   5   12.84    1.22
  -2   9   5   12.77    1.34
  -2   9   5   12.40    0.82
   2  -9  -5   11.99    0.90
   2   9  -5   13.83    1.39
  -2  -9   4   19.48    1.59
  -2  -9   4   20.27    1.40
  -2   9   4   19.76    1.51
  -2   9   4   21.14    0.84
   2  -9  -4   20.63    1.21
   2   9  -4   20.91    1.19
   2   9  -4   19.01    1.56
  -2  -9   3   -0.27    0.31
  -2  -9   3    0.05    0.27
  -2   9   3   -0.11    0.32
   2  -9  -3   -0.02    0.28
   2   9  -3    0.13    0.27
   2   9  -3   -0.19    0.30
  -2  -9   2   50.99    2.37
  -2   9   2   54.69    2.05
   2  -9  -2   51.01    2.01
   2   9  -2   53.28    1.85
   2   9  -2   51.42    2.37
  -2  -9   1    4.74    0.83
  -2   9   1    6.31    0.73
  -2   9   1    6.31    0.91
   2  -9  -1    7.15    0.88
   2   9  -1    5.68    0.74
   2   9  -1    6.00    0.96
  -2  -9   0   47.79    2.20
  -2   9   0   47.27    1.53
  -2   9   0   44.66    2.12
   2  -9   0   44.32    2.04
   2   9   0   47.09    1.89
   2   9   0   48.08    2.29
   2   9   0   49.77    1.68
  -2  -9  -1    0.04    0.27
  -2   9  -1    0.07    0.18
  -2   9  -1    0.24    0.34
   2  -9   1    0.29    0.41
   2  -9   1    0.18    0.20
   2   9   1    0.11    0.32
   2   9   1    0.03    0.35
  -2  -9  -2    5.50    0.80
  -2   9  -2    6.84    0.37
  -2   9  -2    6.72    0.94
   2  -9   2    5.74    0.89
   2  -9   2    5.55    0.60
   2   9   2    4.86    0.85
   2   9   2    6.35    0.98
  -2  -9  -3   13.19    1.18
  -2   9  -3   14.89    1.24
   2  -9   3   12.31    1.26
   2  -9   3   12.38    0.96
   2   9   3   14.22    1.33
   2   9   3   14.67    1.37
  -2  -9  -4    4.07    0.73
  -2   9  -4    4.34    0.82
   2  -9   4    4.27    0.86
   2  -9   4    4.09    0.70
   2   9   4    3.63    0.92
   2   9   4    4.75    0.86
  -2  -9  -5    4.58    0.78
  -2   9  -5    6.01    0.87
   2  -9   5    5.12    1.00
   2  -9   5    5.14    0.85
   2   9   5    5.69    1.10
   2   9   5    5.09    0.95
  -2  -9  -6   15.51    1.28
  -2   9  -6   16.03    1.29
   2  -9   6   14.52    1.53
   2  -9   6   14.99    1.39
   2   9   6   16.36    1.64
  -2  -9  -7    0.66    0.39
  -2   9  -7    1.05    0.51
   2  -9   7    0.89    0.25
   2  -9   7    0.81    0.63
   2  -9   7    0.63    0.64
   2   9   7    1.33    0.84
  -2  -9  -8    3.74    0.75
  -2   9  -8    3.14    0.79
   2  -9   8    3.18    0.48
   2  -9   8    3.34    1.04
   2  -9   8    3.06    1.01
   2   9   8    3.23    1.09
  -2  -9  -9    2.17    0.65
  -2   9  -9    2.12    0.71
   2  -9   9    2.23    0.93
   2  -9   9    1.80    0.90
   2   9   9    1.77    0.99
  -2  -9 -10    1.67    0.59
  -2   9 -10    1.86    0.65
   2  -9  10    1.65    0.87
   2  -9  10    1.41    0.90
   2   9  10    1.57    0.93
  -2  -9 -11    0.28    0.47
  -2   9 -11    0.36    0.52
   2  -9  11    0.74    0.76
   2  -9  11    0.78    1.00
   2   9  11    0.33    0.84
   2  -9  12    3.92    1.25
   2  -9  12    2.61    1.19
   2   9  12    3.33    1.29
   2  -9  13    0.54    0.74
   2  -9  13    0.56    0.86
   2   9  13    0.99    0.91
   2  -9  14    0.34    0.70
   2  -9  14   -0.02    0.70
   2   9  14   -0.49    0.70
   2   9  14    0.07    0.64
   2  -9  15    0.21    0.69
   2  -9  15   -0.48    0.71
   2   9  15    0.11    0.90
   2   9  15   -0.24    0.69
   2  -9  16    0.00    0.75
   2  -9  16   -0.32    0.79
   2   9  16    1.08    1.04
   2   9  16    0.86    0.95
   2  -9  17   -0.20    0.64
   2  -9  17    1.76    1.32
   2   9  17    1.73    1.30
   2   9  17   -0.76    0.55
  -2 -10  16    0.52    0.80
  -2 -10  16    0.88    0.93
  -2  10  16    0.68    0.98
  -2 -10  15    0.18    0.71
  -2 -10  15    0.80    0.86
  -2  10  15    0.37    0.88
  -2  10  15    0.25    0.49
  -2 -10  14    1.44    0.89
  -2 -10  14    1.26    1.03
  -2  10  14    0.79    0.82
  -2  10  14    1.99    0.89
  -2 -10  13   -0.12    0.50
  -2 -10  13    0.24    0.66
  -2  10  13   -0.01    0.58
  -2  10  13   -0.24    0.51
   2  10 -13    0.33    0.54
  -2 -10  12    5.98    1.37
  -2 -10  12    3.50    1.14
  -2  10  12    4.02    1.26
  -2  10  12    4.20    0.97
   2  10 -12    5.06    1.17
  -2 -10  11    2.21    0.94
  -2 -10  11    1.07    0.85
  -2  10  11    1.20    0.85
  -2  10  11    1.73    0.74
   2  10 -11    1.80    0.83
  -2 -10  10    0.46    0.43
  -2 -10  10   -0.59    0.50
  -2 -10  10   -0.46    0.63
  -2  10  10   -0.13    0.61
  -2  10  10    0.05    0.45
   2  10 -10    0.05    0.55
  -2 -10   9    0.77    0.46
  -2 -10   9    0.80    0.72
  -2 -10   9    0.97    0.82
  -2  10   9    0.30    0.65
  -2  10   9    1.43    0.69
   2  10  -9    1.40    0.73
  -2 -10   8    0.25    0.36
  -2 -10   8   -0.11    0.55
  -2 -10   8    0.90    0.69
  -2  10   8    0.97    0.74
  -2  10   8    0.37    0.47
   2 -10  -8    0.43    0.29
   2  10  -8    0.51    0.57
  -2 -10   7    0.00    0.24
  -2 -10   7    0.26    0.49
  -2 -10   7    0.05    0.49
  -2  10   7   -0.18    0.44
  -2  10   7    0.10    0.38
   2 -10  -7    0.13    0.26
   2  10  -7    0.20    0.49
  -2 -10   6    1.33    0.42
  -2 -10   6    1.10    0.66
  -2 -10   6    0.87    0.59
  -2  10   6    1.13    0.64
  -2  10   6    1.52    0.46
   2 -10  -6    0.69    0.35
   2  10  -6    0.80    0.60
  -2 -10   5    2.10    0.78
  -2 -10   5    2.16    0.65
  -2  10   5    2.68    0.85
  -2  10   5    2.56    0.43
   2 -10  -5    2.80    0.60
   2  10  -5    2.50    0.60
   2  10  -5    1.43    0.67
  -2 -10   4   52.89    2.67
  -2 -10   4   52.88    2.24
  -2  10   4   57.15    2.52
  -2  10   4   55.38    1.19
   2 -10  -4   53.15    2.03
   2  10  -4   59.00    1.97
   2  10  -4   54.27    2.62
  -2 -10   3    1.98    0.71
  -2 -10   3    1.45    0.48
  -2  10   3    1.57    0.60
   2 -10  -3    1.11    0.49
   2  10  -3    1.61    0.49
   2  10  -3    1.80    0.69
  -2 -10   2   16.91    1.53
  -2  10   2   18.32    1.30
   2 -10  -2   16.40    1.28
   2  10  -2   19.75    1.22
   2  10  -2   18.08    1.56
  -2 -10   1   55.20    2.53
  -2  10   1   57.79    2.00
  -2  10   1   54.70    2.53
   2 -10  -1   55.17    2.31
   2  10  -1   58.27    2.10
   2  10  -1   55.19    2.59
  -2 -10   0    8.10    1.05
  -2  10   0    9.79    0.80
  -2  10   0    9.27    1.11
   2 -10   0    7.38    1.01
   2  10   0    7.81    0.92
   2  10   0   10.06    1.26
  -2 -10  -1   10.69    1.18
  -2  10  -1   11.33    0.72
  -2  10  -1   10.59    1.19
   2 -10   1    9.66    1.12
   2 -10   1   10.84    0.61
   2  10   1   10.10    1.09
   2  10   1   12.02    1.29
  -2 -10  -2    2.74    0.70
  -2  10  -2    2.25    0.30
  -2  10  -2    2.38    0.72
   2 -10   2    1.57    0.61
   2 -10   2    1.94    0.45
   2  10   2    2.15    0.71
   2  10   2    1.93    0.70
  -2 -10  -3    1.93    0.63
  -2  10  -3    2.36    0.70
   2 -10   3    1.71    0.65
   2 -10   3    1.58    0.50
   2  10   3    1.97    0.69
   2  10   3    1.27    0.60
  -2 -10  -4    8.70    1.04
  -2  10  -4    9.73    1.10
   2 -10   4    7.45    1.11
   2 -10   4    8.17    0.91
   2  10   4    8.44    1.22
   2  10   4    7.40    1.12
  -2 -10  -5    3.75    0.74
  -2  10  -5    3.33    0.78
   2 -10   5    2.49    0.80
   2 -10   5    3.71    0.77
   2  10   5    3.44    1.05
   2  10   5    2.65    0.86
  -2 -10  -6    0.09    0.30
  -2  10  -6    0.00    0.38
   2 -10   6    0.01    0.44
   2 -10   6   -0.17    0.42
   2  10   6   -0.24    0.45
   2  10   6    0.20    0.48
  -2 -10  -7    2.30    0.67
  -2  10  -7    2.30    0.74
   2 -10   7    2.10    0.86
   2 -10   7    1.93    0.86
   2  10   7    1.78    0.87
  -2 -10  -8   -0.12    0.32
  -2  10  -8    0.01    0.45
   2 -10   8    0.22    0.52
   2 -10   8    0.13    0.69
   2  10   8    0.15    0.74
  -2 -10  -9    1.29    0.55
  -2  10  -9    0.50    0.55
   2 -10   9    0.94    0.80
   2 -10   9    0.23    0.73
   2  10   9    0.97    0.78
  -2 -10 -10    3.66    0.85
  -2  10 -10    3.97    0.95
   2 -10  10    2.83    1.07
   2 -10  10    3.20    1.14
   2  10  10    3.41    1.21
   2 -10  11    0.03    0.59
   2 -10  11    0.88    0.87
   2  10  11    0.48    0.81
   2 -10  12    2.56    1.00
   2 -10  12    3.66    1.33
   2  10  12    2.77    1.16
   2 -10  13    1.06    0.82
   2 -10  13    2.29    1.22
   2  10  13    1.15    1.02
   2 -10  14    0.28    0.74
   2 -10  14    0.57    0.86
   2  10  14    1.49    1.13
   2  10  14    0.48    0.96
   2 -10  15    0.81    0.80
   2 -10  15   -0.27    0.66
   2  10  15    0.15    0.93
   2  10  15    0.05    0.74
   2 -10  16   -0.10    0.71
   2 -10  16    0.72    0.90
   2  10  16   -0.52    0.75
   2  10  16    0.56    0.80
  -2 -11  16    0.45    0.65
  -2 -11  16    0.86    1.03
  -2  11  16    0.27    0.90
  -2 -11  15   -0.30    0.61
  -2 -11  15    1.21    1.01
  -2  11  15   -0.01    0.63
  -2 -11  14   -0.31    0.47
  -2 -11  14   -0.21    0.60
  -2  11  14    0.58    0.81
  -2 -11  13    1.42    0.92
  -2 -11  13    2.25    1.12
  -2  11  13    2.10    1.07
  -2  11  13    1.27    0.72
   2  11 -13    1.39    0.74
  -2 -11  12    5.02    1.28
  -2 -11  12    5.84    1.39
  -2  11  12    6.33    1.46
  -2  11  12    7.22    1.14
   2  11 -12    5.13    1.20
  -2 -11  11    0.63    0.74
  -2 -11  11    0.81    0.77
  -2  11  11    0.52    0.75
  -2  11  11    1.73    0.73
   2  11 -11    1.11    0.72
  -2 -11  10   -0.19    0.62
  -2 -11  10    0.83    0.81
  -2  11  10    0.00    0.64
  -2  11  10    0.65    0.57
   2  11 -10   -0.24    0.46
  -2 -11   9    5.61    0.87
  -2 -11   9    6.04    1.37
  -2 -11   9    6.02    1.28
  -2  11   9    7.80    1.52
  -2  11   9    7.35    1.07
   2  11  -9    7.31    1.27
  -2 -11   8   16.23    1.23
  -2 -11   8   14.19    1.76
  -2 -11   8   15.01    1.68
  -2  11   8   15.01    1.80
  -2  11   8   18.11    1.35
   2 -11  -8   16.76    1.10
   2  11  -8   16.88    1.75
  -2 -11   7    4.65    0.70
  -2 -11   7    4.27    1.15
  -2 -11   7    3.70    0.96
  -2  11   7    4.02    1.13
  -2  11   7    5.03    0.76
   2 -11  -7    5.46    0.73
   2  11  -7    5.66    1.15
  -2 -11   6    1.11    0.66
  -2 -11   6    0.19    0.42
  -2  11   6    0.48    0.61
  -2  11   6    0.45    0.34
   2 -11  -6    0.30    0.31
   2  11  -6    0.20    0.37
   2  11  -6   -0.11    0.49
  -2 -11   5   42.85    2.56
  -2 -11   5   44.85    2.25
  -2  11   5   46.08    2.52
  -2  11   5   47.32    1.34
   2 -11  -5   46.23    1.97
   2  11  -5   47.72    1.83
   2  11  -5   44.92    2.52
  -2 -11   4   40.85    2.46
  -2 -11   4   42.19    2.05
  -2  11   4   44.54    2.33
   2 -11  -4   43.25    1.98
   2  11  -4   44.80    1.77
   2  11  -4   45.57    2.53
  -2 -11   3    2.87    0.90
  -2  11   3    3.52    0.81
   2 -11  -3    3.38    0.75
   2  11  -3    3.67    0.66
   2  11  -3    3.87    0.92
  -2 -11   2   44.40    2.44
  -2  11   2   48.95    2.09
   2 -11  -2   46.47    2.18
   2  11  -2   50.01    1.94
   2  11  -2   47.30    2.53
  -2 -11   1    0.36    0.47
  -2  11   1    0.10    0.30
  -2  11   1    0.03    0.42
   2 -11  -1    0.26    0.41
   2  11  -1    0.31    0.38
   2  11  -1    0.43    0.55
  -2 -11   0    8.09    1.13
  -2  11   0    9.52    0.83
  -2  11   0   10.35    1.25
   2 -11   0    7.87    1.09
   2  11   0    8.13    0.98
   2  11   0    8.45    1.25
  -2 -11  -1   43.02    2.29
  -2  11  -1   43.46    1.41
  -2  11  -1   41.62    2.25
   2 -11   1   40.27    2.25
   2 -11   1   42.11    1.13
   2  11   1   45.45    2.14
   2  11   1   39.72    2.30
  -2 -11  -2    2.39    0.72
  -2  11  -2    2.14    0.32
  -2  11  -2    2.27    0.74
   2 -11   2    1.94    0.73
   2 -11   2    1.56    0.40
   2  11   2    1.38    0.63
   2  11   2    1.59    0.71
  -2 -11  -3    1.76    0.65
  -2  11  -3    2.07    0.70
   2 -11   3    1.94    0.74
   2 -11   3    1.91    0.52
   2  11   3    1.82    0.67
   2  11   3    1.59    0.75
  -2 -11  -4    1.63    0.61
  -2  11  -4    2.21    0.70
   2 -11   4    1.86    0.74
   2 -11   4    2.82    0.68
   2  11   4    2.53    0.82
   2  11   4    2.66    0.84
  -2 -11  -5    0.30    0.40
  -2  11  -5    0.98    0.58
   2 -11   5    0.44    0.53
   2 -11   5    0.49    0.52
   2  11   5    0.06    0.55
   2  11   5    0.36    0.59
  -2 -11  -6    0.62    0.45
  -2  11  -6    0.58    0.53
   2 -11   6    0.81    0.74
   2 -11   6    1.43    0.69
   2  11   6    0.29    0.67
   2  11   6    0.40    0.50
  -2 -11  -7    1.19    0.58
  -2  11  -7    0.51    0.55
   2 -11   7    0.54    0.69
   2 -11   7    0.56    0.62
   2  11   7    0.94    0.81
  -2 -11  -8   10.51    1.20
  -2  11  -8   10.82    1.31
   2 -11   8   11.18    1.59
   2 -11   8   10.82    1.50
   2  11   8   10.53    1.74
  -2 -11  -9    0.48    0.50
  -2  11  -9   -0.07    0.47
   2 -11   9    0.35    0.70
   2 -11   9    1.26    0.85
   2  11   9    1.20    0.89
  -2 -11 -10    2.42    0.75
  -2  11 -10    1.50    0.68
   2 -11  10    2.46    1.02
   2 -11  10    0.98    0.89
   2  11  10    1.58    0.86
   2 -11  11    6.36    1.44
   2 -11  11    4.79    1.38
   2  11  11    7.01    1.60
   2 -11  12    1.19    0.83
   2 -11  12    1.19    0.94
   2  11  12    1.21    0.96
   2 -11  13   -0.09    0.62
   2 -11  13    0.38    0.83
   2  11  13    0.37    0.83
   2  11  13   -0.01    0.67
   2 -11  14    0.64    0.91
   2 -11  14    1.73    1.21
   2  11  14    0.67    0.91
   2  11  14    0.67    0.85
   2 -11  15    0.03    0.68
   2 -11  15    1.24    0.93
   2  11  15   -0.49    0.72
   2  11  15   -0.11    0.69
   2 -11  16    0.58    0.80
   2 -11  16   -0.04    0.79
   2  11  16    0.87    1.02
   2  11  16   -0.55    0.64
  -2 -12  15   -0.05    0.68
  -2 -12  15    0.42    0.86
  -2  12  15    0.78    0.83
  -2 -12  14    0.79    0.87
  -2 -12  14    0.26    0.80
  -2  12  14    0.66    0.74
  -2 -12  13   -0.12    0.50
  -2 -12  13   -0.74    0.49
  -2  12  13    0.96    0.81
   2  12 -13   -0.43    0.51
  -2 -12  12    1.45    0.89
  -2 -12  12    1.53    0.99
  -2  12  12    1.25    0.81
   2  12 -12    1.51    0.78
  -2 -12  11    0.80    0.73
  -2 -12  11    1.56    0.94
  -2  12  11    1.98    0.95
   2  12 -11    2.25    0.91
  -2 -12  10    1.24    0.90
  -2 -12  10    0.92    0.83
  -2  12  10   -0.03    0.55
  -2  12  10    0.80    0.51
   2  12 -10    0.15    0.61
  -2 -12   9    9.30    1.64
  -2 -12   9    6.82    1.36
  -2  12   9   10.97    1.71
  -2  12   9    8.70    1.10
   2  12  -9    8.51    1.44
  -2 -12   8   10.90    1.65
  -2 -12   8   12.14    1.55
  -2  12   8   11.67    1.68
  -2  12   8   12.28    1.13
   2  12  -8   10.29    1.50
  -2 -12   7    4.32    1.21
  -2 -12   7    3.82    0.96
  -2  12   7    4.74    1.21
  -2  12   7    4.30    0.68
   2 -12  -7    3.57    0.68
   2  12  -7    3.41    0.74
   2  12  -7    4.85    1.08
  -2 -12   6    5.26    1.25
  -2 -12   6    4.37    0.93
  -2  12   6    3.82    1.08
  -2  12   6    4.92    0.60
   2 -12  -6    4.92    0.80
   2  12  -6    4.74    0.75
   2  12  -6    4.98    1.13
  -2 -12   5    0.01    0.56
  -2 -12   5    0.12    0.41
  -2  12   5    0.95    0.60
  -2  12   5    0.87    0.27
   2 -12  -5    0.70    0.45
   2  12  -5    0.42    0.39
   2  12  -5    1.22    0.68
  -2 -12   4    9.18    1.31
  -2 -12   4    9.93    1.08
  -2  12   4    9.49    1.27
   2 -12  -4    9.59    1.09
   2  12  -4    9.79    0.94
   2  12  -4    9.20    1.36
  -2 -12   3   18.91    1.81
  -2  12   3   19.95    1.56
   2 -12  -3   19.47    1.52
   2  12  -3   21.19    1.32
   2  12  -3   20.00    1.84
  -2 -12   2    1.61    0.71
  -2  12   2    1.69    0.59
   2 -12  -2    1.31    0.62
   2  12  -2    1.76    0.55
   2  12  -2    2.07    0.77
  -2 -12   1   31.28    2.15
  -2  12   1   32.23    1.64
  -2  12   1   31.26    2.14
   2 -12  -1   31.58    1.99
   2  12  -1   31.25    1.70
   2  12  -1   30.55    2.13
  -2 -12   0    0.26    0.50
  -2  12   0    0.60    0.35
  -2  12   0   -0.23    0.40
   2 -12   0    0.23    0.45
   2  12   0    0.41    0.40
   2  12   0    0.43    0.53
  -2 -12  -1    3.12    0.86
  -2  12  -1    3.63    0.54
  -2  12  -1    2.88    0.81
   2 -12   1    3.81    0.95
   2 -12   1    3.00    0.36
   2  12   1    2.45    0.75
   2  12   1    2.64    0.89
  -2 -12  -2    6.49    1.05
  -2  12  -2    6.30    0.52
  -2  12  -2    5.61    0.98
   2 -12   2    5.92    1.13
   2 -12   2    6.40    0.62
   2  12   2    5.17    1.04
   2  12   2    7.74    1.26
  -2 -12  -3   -0.06    0.36
  -2  12  -3   -0.28    0.39
   2 -12   3    0.20    0.60
   2 -12   3    0.07    0.31
   2  12   3    0.32    0.54
   2  12   3    0.10    0.54
  -2 -12  -4    1.15    0.59
  -2  12  -4    1.59    0.66
   2 -12   4    1.95    0.81
   2 -12   4    2.02    0.65
   2  12   4    1.16    0.70
   2  12   4    0.73    0.67
  -2 -12  -5    1.83    0.67
  -2  12  -5    2.07    0.74
   2 -12   5    2.23    0.88
   2 -12   5    3.47    0.81
   2  12   5    1.05    0.78
   2  12   5    1.91    0.86
  -2 -12  -6    2.81    0.81
  -2  12  -6    2.75    0.88
   2 -12   6    3.44    1.11
   2 -12   6    2.95    0.91
   2  12   6    2.89    1.09
   2  12   6    2.83    0.94
  -2 -12  -7   -0.30    0.31
  -2  12  -7   -0.10    0.42
   2 -12   7    0.11    0.61
   2 -12   7    0.12    0.61
   2  12   7    0.55    0.76
  -2 -12  -8    3.19    0.81
  -2  12  -8    2.60    0.87
   2 -12   8    2.80    1.11
   2 -12   8    3.90    1.08
   2  12   8    3.21    1.14
  -2 -12  -9    2.31    0.77
  -2  12  -9    1.88    0.76
   2 -12   9    2.61    1.11
   2 -12   9    0.67    0.77
   2  12   9    1.62    1.02
  -2 -12 -10    1.25    0.62
  -2  12 -10    0.65    0.61
   2 -12  10    0.94    0.79
   2 -12  10    0.38    0.70
   2  12  10    0.53    0.68
   2 -12  11   18.84    2.23
   2 -12  11   16.98    2.01
   2  12  11   14.15    2.10
   2 -12  12    3.12    1.22
   2 -12  12    1.57    1.02
   2  12  12    2.59    1.18
   2 -12  13   -0.57    0.60
   2 -12  13   -0.21    0.74
   2  12  13    0.66    0.78
   2  12  13   -0.65    0.55
   2 -12  14    0.43    0.69
   2 -12  14   -0.42    0.71
   2  12  14   -0.08    0.72
   2 -12  15    0.56    0.92
   2 -12  15    0.42    0.86
   2  12  15    0.12    0.80
  -2 -13  15    0.40    0.72
  -2 -13  15   -0.12    0.76
  -2  13  15    0.16    0.68
  -2 -13  14    0.51    0.71
  -2 -13  14    0.18    0.74
  -2  13  14    0.19    0.79
  -2 -13  13    0.01    0.65
  -2 -13  13    0.26    0.66
  -2  13  13    0.66    0.78
   2  13 -13    0.60    0.60
  -2 -13  12   -0.30    0.56
  -2 -13  12   -0.22    0.58
  -2  13  12   -0.23    0.49
   2  13 -12   -0.35    0.49
  -2 -13  11   -0.39    0.47
  -2 -13  11    0.62    0.73
  -2  13  11    0.20    0.69
   2  13 -11    0.41    0.59
  -2 -13  10    0.50    0.73
  -2 -13  10    1.16    0.84
  -2  13  10    1.01    0.85
   2  13 -10    0.52    0.67
  -2 -13   9    0.06    0.59
  -2 -13   9   -0.24    0.46
  -2  13   9    0.13    0.60
   2  13  -9   -1.02    0.43
  -2 -13   8    2.23    1.05
  -2 -13   8    1.13    0.77
  -2  13   8    1.28    0.82
   2  13  -8    1.90    0.90
  -2 -13   7    3.02    1.11
  -2 -13   7    2.99    0.90
  -2  13   7    2.24    0.98
   2 -13  -7    3.16    0.73
   2  13  -7    3.96    1.17
  -2 -13   6    5.04    1.25
  -2 -13   6    4.58    0.96
  -2  13   6    4.03    1.12
   2 -13  -6    4.02    0.82
   2  13  -6    5.25    0.77
   2  13  -6    4.44    1.11
  -2 -13   5   -0.10    0.47
  -2 -13   5    0.12    0.42
  -2  13   5    0.18    0.58
   2 -13  -5    0.70    0.48
   2  13  -5    0.38    0.37
   2  13  -5   -0.20    0.51
  -2 -13   4    2.22    0.88
  -2  13   4    3.25    0.91
   2 -13  -4    2.15    0.73
   2  13  -4    3.11    0.72
   2  13  -4    2.55    0.93
  -2 -13   3    7.34    1.25
  -2  13   3    7.40    1.12
   2 -13  -3    6.42    1.06
   2  13  -3    7.53    0.92
   2  13  -3    8.01    1.29
  -2 -13   2    5.62    1.18
  -2  13   2    5.72    0.94
   2 -13  -2    5.64    1.01
   2  13  -2    6.12    0.89
   2  13  -2    7.19    1.31
  -2 -13   1   30.77    2.21
  -2  13   1   32.66    1.72
  -2  13   1   32.18    2.30
   2 -13  -1   31.37    2.08
   2  13  -1   32.73    1.81
   2  13  -1   32.07    2.33
  -2 -13   0    2.37    0.82
  -2  13   0    2.29    0.59
  -2  13   0    1.98    0.79
   2 -13   0    1.37    0.70
   2  13   0    2.12    0.71
   2  13   0    0.95    0.69
  -2 -13  -1    4.37    1.02
  -2  13  -1    4.86    0.63
  -2  13  -1    4.34    1.02
   2 -13   1    4.48    1.07
   2  13   1    3.81    0.92
   2  13   1    3.74    1.00
  -2 -13  -2    5.04    1.03
  -2  13  -2    4.61    0.51
  -2  13  -2    4.48    1.07
   2 -13   2    3.23    0.93
   2 -13   2    4.11    0.54
   2  13   2    2.90    0.90
   2  13   2    3.46    1.08
  -2 -13  -3    6.60    1.12
  -2  13  -3    7.74    1.24
   2 -13   3    5.61    1.22
   2 -13   3    7.31    0.79
   2  13   3    6.82    1.19
   2  13   3    5.76    1.17
  -2 -13  -4   -0.16    0.37
  -2  13  -4    0.64    0.54
   2 -13   4    0.68    0.65
   2 -13   4    0.80    0.45
   2  13   4    0.12    0.64
   2  13   4    0.21    0.51
  -2 -13  -5   22.30    1.83
  -2  13  -5   22.91    1.90
   2 -13   5   21.65    2.07
   2 -13   5   21.19    1.54
   2  13   5   25.41    2.18
   2  13   5   26.09    2.23
  -2 -13  -6    0.36    0.48
  -2  13  -6    0.47    0.48
   2 -13   6    0.52    0.69
   2 -13   6    0.39    0.55
   2  13   6   -0.55    0.58
   2  13   6    0.42    0.56
  -2 -13  -7    6.79    1.12
  -2  13  -7    7.30    1.19
   2 -13   7    5.76    1.30
   2 -13   7    6.72    1.16
   2  13   7    6.93    1.56
  -2 -13  -8    0.14    0.45
  -2  13  -8    0.17    0.55
   2 -13   8    0.10    0.62
   2 -13   8    0.13    0.65
   2  13   8    0.85    0.85
  -2 -13  -9    2.12    0.73
  -2  13  -9    0.80    0.63
   2 -13   9    0.17    0.73
   2 -13   9    1.84    0.96
   2  13   9    1.23    0.95
  -2  13 -10    0.67    0.57
   2 -13  10    0.61    0.72
   2 -13  10    1.59    0.91
   2  13  10    0.46    0.78
   2 -13  11    0.59    0.77
   2 -13  11    0.69    0.84
   2  13  11    1.67    1.04
   2 -13  12    0.96    0.87
   2 -13  12    0.78    0.82
   2  13  12    0.42    0.86
   2 -13  13   -0.46    0.64
   2 -13  13    0.48    0.83
   2  13  13   -0.15    0.69
   2 -13  14    1.21    0.92
   2 -13  14    1.89    1.09
   2  13  14    1.70    1.12
   2 -13  15   -0.38    0.60
   2 -13  15   -0.18    0.72
   2  13  15   -0.75    0.64
  -2 -14  14    1.45    0.93
  -2 -14  14    0.99    0.97
  -2  14  14    1.48    1.01
  -2 -14  13   -0.11    0.62
  -2 -14  13    0.05    0.72
  -2  14  13   -0.44    0.55
   2  14 -13   -0.35    0.48
  -2 -14  12    0.79    0.76
  -2 -14  12    0.62    0.82
  -2  14  12    0.36    0.66
   2  14 -12    0.02    0.65
  -2 -14  11    0.24    0.61
  -2 -14  11    0.30    0.70
  -2  14  11    0.14    0.53
   2  14 -11   -0.11    0.56
  -2 -14  10    6.09    1.47
  -2 -14  10    4.31    1.17
  -2  14  10    4.64    1.33
   2  14 -10    4.88    1.26
  -2 -14   9    2.11    1.09
  -2 -14   9    1.70    0.88
  -2  14   9    1.71    0.95
   2  14  -9    1.53    0.86
  -2 -14   8    2.64    1.14
  -2 -14   8    2.59    1.00
  -2  14   8    2.42    0.99
   2  14  -8    2.66    1.02
  -2 -14   7    1.83    0.97
  -2 -14   7    1.56    0.78
  -2  14   7    2.03    0.94
   2 -14  -7    2.15    0.71
   2  14  -7    3.47    1.14
  -2 -14   6    1.08    0.78
  -2 -14   6    0.69    0.60
  -2  14   6    0.48    0.64
   2 -14  -6    0.18    0.43
   2  14  -6    0.58    0.76
  -2 -14   5   -0.22    0.55
  -2 -14   5   -0.14    0.37
  -2  14   5    0.10    0.49
   2 -14  -5   -0.15    0.43
   2  14  -5   -0.15    0.33
   2  14  -5   -0.15    0.60
  -2 -14   4    1.53    0.89
  -2  14   4    1.80    0.77
   2 -14  -4    1.64    0.68
   2  14  -4    0.96    0.47
   2  14  -4    1.35    0.84
  -2 -14   3    2.35    0.89
  -2  14   3    2.52    0.80
   2 -14  -3    2.76    0.87
   2  14  -3    3.15    0.77
   2  14  -3    4.24    1.20
  -2 -14   2   16.83    1.80
  -2  14   2   19.47    1.55
   2 -14  -2   17.70    1.66
   2  14  -2   18.71    1.43
   2  14  -2   19.22    1.98
  -2 -14   1    4.22    1.04
  -2  14   1    5.89    0.93
  -2  14   1    6.34    1.20
   2 -14  -1    5.35    1.15
   2  14  -1    6.14    1.03
   2  14  -1    6.71    1.26
  -2 -14   0    1.34    0.74
  -2  14   0    1.00    0.46
  -2  14   0    0.98    0.71
   2 -14   0    1.50    0.78
   2  14   0    1.01    0.60
   2  14   0    0.86    0.68
  -2 -14  -1   -0.31    0.36
  -2  14  -1    0.20    0.31
  -2  14  -1    0.71    0.64
   2 -14   1    0.18    0.57
   2  14   1    0.35    0.51
   2  14   1   -0.21    0.51
  -2 -14  -2    3.13    0.89
  -2  14  -2    3.33    0.48
  -2  14  -2    2.77    0.90
   2 -14   2    2.22    0.94
   2 -14   2    3.35    0.51
   2  14   2    3.15    0.97
   2  14   2    2.57    0.98
  -2 -14  -3    3.33    0.94
  -2  14  -3    3.07    0.98
   2 -14   3    2.24    1.03
   2 -14   3    3.10    0.61
   2  14   3    1.92    0.82
   2  14   3    2.06    0.87
  -2 -14  -4   13.79    1.54
  -2  14  -4   15.60    1.69
   2 -14   4   14.34    1.82
   2 -14   4   14.44    1.19
   2  14   4   14.00    1.76
   2  14   4   13.91    1.73
  -2 -14  -5    1.16    0.68
  -2  14  -5    1.32    0.71
   2 -14   5    1.46    0.87
   2 -14   5    0.47    0.54
   2  14   5    1.31    0.87
   2  14   5    0.60    0.78
  -2 -14  -6    1.10    0.63
  -2  14  -6    0.44    0.64
   2 -14   6    0.64    0.81
   2 -14   6    1.76    0.76
   2  14   6    1.75    0.99
   2  14   6    1.43    0.90
  -2 -14  -7    7.96    1.23
  -2  14  -7    7.66    1.26
   2 -14   7    7.10    1.43
   2 -14   7    7.56    1.20
   2  14   7    7.41    1.61
  -2 -14  -8    1.90    0.71
  -2  14  -8    1.59    0.74
   2 -14   8    0.70    0.72
   2 -14   8    1.92    0.85
   2  14   8    1.08    0.94
  -2 -14  -9    2.64    0.84
  -2  14  -9    2.07    0.84
   2 -14   9    2.42    1.16
   2 -14   9    2.87    1.03
   2  14   9    4.34    1.42
  -2  14 -10    3.03    0.94
   2 -14  10    2.52    1.16
   2 -14  10    4.09    1.30
   2  14  10    2.74    1.13
   2 -14  11    2.67    1.16
   2 -14  11    2.68    1.16
   2  14  11    2.15    1.08
   2 -14  12    0.89    0.89
   2 -14  12    0.07    0.70
   2  14  12   -0.14    0.75
   2 -14  13    0.77    0.84
   2 -14  13    0.44    0.75
   2  14  13   -0.66    0.62
   2 -14  14    0.18    0.77
   2 -14  14    0.83    0.86
   2  14  14    0.08    0.80
  -2 -15  14    0.02    0.64
  -2 -15  14   -0.03    0.71
  -2  15  14   -0.52    0.57
  -2 -15  13    0.77    0.74
  -2 -15  13   -0.22    0.51
  -2  15  13    0.43    0.79
  -2 -15  12    3.11    1.23
  -2 -15  12    2.07    1.08
  -2  15  12    0.78    0.76
   2  15 -12    1.69    0.90
  -2 -15  11    0.21    0.64
  -2 -15  11    0.03    0.63
  -2  15  11    0.45    0.67
   2  15 -11    0.14    0.60
  -2 -15  10    0.23    0.62
  -2 -15  10    0.24    0.54
  -2  15  10    0.47    0.67
   2  15 -10    0.04    0.61
  -2 -15   9    0.19    0.62
  -2 -15   9   -0.07    0.45
  -2  15   9   -0.43    0.48
   2  15  -9   -0.42    0.50
  -2 -15   8   10.37    1.74
  -2 -15   8   11.52    1.54
  -2  15   8   11.95    1.74
   2  15  -8   11.31    1.69
  -2 -15   7    0.41    0.70
  -2 -15   7    0.60    0.58
  -2  15   7   -0.23    0.56
   2  15  -7   -0.13    0.56
  -2 -15   6    7.11    1.40
  -2 -15   6    7.97    1.21
  -2  15   6    6.51    1.40
   2 -15  -6    7.52    1.13
   2  15  -6    9.56    1.62
  -2 -15   5    0.78    0.77
  -2  15   5    1.74    0.84
   2 -15  -5    1.20    0.67
   2  15  -5    0.15    0.68
  -2 -15   4   16.66    2.01
  -2  15   4   18.39    1.77
   2 -15  -4   17.00    1.63
   2  15  -4   19.72    1.40
   2  15  -4   20.78    2.16
  -2 -15   3    0.16    0.63
  -2  15   3   -0.60    0.36
   2 -15  -3    0.39    0.57
   2  15  -3   -0.38    0.37
   2  15  -3    0.46    0.66
  -2 -15   2    0.01    0.60
  -2  15   2   -0.14    0.38
   2 -15  -2   -0.09    0.47
   2  15  -2   -0.07    0.42
   2  15  -2   -0.21    0.50
  -2 -15   1   -0.15    0.55
  -2  15   1    1.90    0.65
  -2  15   1    1.39    0.74
   2 -15  -1    0.71    0.72
   2  15  -1    1.10    0.64
   2  15  -1    1.88    0.84
  -2 -15   0   36.55    2.56
  -2  15   0   39.83    1.84
  -2  15   0   40.33    2.75
   2 -15   0   39.33    2.61
   2  15   0   39.51    2.21
   2  15   0   37.91    2.73
  -2 -15  -1    0.00    0.47
  -2  15  -1    0.15    0.31
  -2  15  -1    0.83    0.69
   2 -15   1    0.18    0.65
   2  15   1    0.23    0.58
   2  15   1    0.08    0.69
  -2 -15  -2   -0.20    0.50
  -2  15  -2    0.03    0.49
   2 -15   2    0.07    0.57
   2  15   2    0.19    0.60
   2  15   2    0.08    0.58
  -2 -15  -3   12.96    1.58
  -2  15  -3   13.06    1.71
   2 -15   3   10.98    1.70
   2 -15   3   12.25    0.98
   2  15   3   12.14    1.65
   2  15   3   12.38    1.70
  -2 -15  -4   11.12    1.49
  -2  15  -4   12.50    1.65
   2 -15   4   11.67    1.77
   2 -15   4   11.98    1.12
   2  15   4    9.80    1.54
   2  15   4   12.01    1.77
  -2 -15  -5   -0.11    0.46
  -2  15  -5    0.27    0.60
   2 -15   5    0.05    0.76
   2 -15   5    0.07    0.46
   2  15   5    0.07    0.74
   2  15   5    1.13    0.79
  -2 -15  -6    0.05    0.49
  -2  15  -6    0.50    0.62
   2 -15   6    0.51    0.79
   2 -15   6   -0.03    0.43
   2  15   6    0.67    0.83
   2  15   6   -0.24    0.59
  -2 -15  -7    0.51    0.51
  -2  15  -7    0.04    0.47
   2 -15   7    0.28    0.62
   2 -15   7   -0.05    0.46
   2  15   7    0.60    0.74
  -2 -15  -8   13.42    1.53
  -2  15  -8   14.36    1.68
   2 -15   8   14.22    1.98
   2 -15   8   14.23    1.61
   2  15   8   14.53    2.02
  -2 -15  -9    0.71    0.54
  -2  15  -9    0.09    0.48
   2 -15   9    0.42    0.73
   2 -15   9    0.48    0.62
   2  15   9   -0.13    0.69
  -2  15 -10    4.94    1.11
   2 -15  10    5.09    1.58
   2 -15  10    4.66    1.21
   2  15  10    5.37    1.55
   2 -15  11    0.08    0.61
   2 -15  11    0.05    0.59
   2  15  11    0.37    0.84
   2 -15  12    0.07    0.72
   2 -15  12    1.00    0.90
   2  15  12    0.65    0.87
   2 -15  13   -0.06    0.62
   2 -15  13    0.11    0.77
   2  15  13   -0.15    0.83
   2 -15  14   -0.31    0.66
   2 -15  14    0.29    0.78
   2  15  14    0.33    0.84
  -2 -16  13    0.42    0.87
  -2 -16  13    0.10    0.64
  -2  16  13   -0.37    0.66
  -2 -16  12    0.46    0.68
  -2 -16  12    0.71    0.70
  -2  16  12    1.51    1.08
   2  16 -12    0.05    0.64
  -2 -16  11    1.34    0.93
  -2 -16  11    1.57    0.92
  -2  16  11    0.09    0.69
   2  16 -11    0.20    0.62
  -2 -16  10    0.44    0.76
  -2 -16  10   -0.29    0.51
  -2  16  10   -0.17    0.54
   2  16 -10    0.44    0.69
  -2 -16   9    1.03    0.83
  -2 -16   9    0.58    0.70
  -2  16   9    0.83    0.81
   2  16  -9   -0.54    0.48
  -2 -16   8    0.36    0.70
  -2 -16   8    1.70    0.82
  -2  16   8    1.30    0.83
   2  16  -8    0.94    0.83
  -2 -16   7    2.55    1.10
  -2 -16   7    2.87    0.84
  -2  16   7    2.27    0.96
   2  16  -7    1.77    0.89
  -2 -16   6   -0.05    0.56
  -2  16   6    1.12    0.76
   2 -16  -6    0.70    0.59
   2  16  -6    1.02    0.78
  -2 -16   5   -0.34    0.54
  -2  16   5    0.67    0.66
   2 -16  -5   -0.03    0.48
   2  16  -5    0.45    0.76
  -2 -16   4   -0.02    0.65
  -2  16   4    0.54    0.66
   2 -16  -4    0.69    0.59
   2  16  -4    0.65    0.79
  -2 -16   3   15.52    1.99
  -2  16   3   18.43    1.70
   2 -16  -3   17.76    1.81
   2  16  -3   18.56    2.15
  -2 -16   2    4.18    1.29
  -2  16   2    4.86    1.02
   2 -16  -2    4.72    1.23
   2  16  -2    5.14    1.00
   2  16  -2    4.43    1.35
  -2 -16   1    0.51    0.73
  -2  16   1    0.67    0.52
  -2  16   1    0.05    0.71
   2 -16  -1    0.17    0.62
   2  16  -1    0.40    0.55
   2  16  -1    0.58    0.75
  -2 -16   0    0.84    0.71
  -2  16   0    1.40    0.54
  -2  16   0    1.02    0.72
   2 -16   0    1.41    0.86
   2  16   0    1.10    0.70
   2  16   0    1.23    0.85
  -2 -16  -1    9.88    1.56
  -2  16  -1   13.06    1.70
   2 -16   1   10.80    1.59
   2  16   1   12.35    1.54
   2  16   1   11.12    1.71
  -2 -16  -2    1.13    0.73
  -2  16  -2    1.54    0.88
   2 -16   2    0.97    0.88
   2  16   2    0.49    0.66
   2  16   2    1.73    0.90
  -2 -16  -3    5.71    1.25
  -2  16  -3    7.06    1.42
   2 -16   3    4.62    1.39
   2  16   3    6.62    1.36
   2  16   3    6.70    1.45
  -2 -16  -4    0.09    0.54
  -2  16  -4    0.80    0.70
   2 -16   4   -0.08    0.63
   2  16   4   -0.42    0.61
   2  16   4    0.03    0.74
  -2 -16  -5    5.94    1.19
  -2  16  -5    7.28    1.40
   2 -16   5    7.28    1.50
   2  16   5    7.10    1.54
   2  16   5    6.84    1.55
  -2 -16  -6    2.96    0.98
  -2  16  -6    4.66    1.20
   2 -16   6    2.48    1.07
   2  16   6    2.16    1.04
   2  16   6    3.00    1.08
  -2 -16  -7    3.70    0.99
  -2  16  -7    4.24    1.10
   2 -16   7    4.62    1.42
   2 -16   7    4.14    1.01
   2  16   7    4.77    1.38
  -2 -16  -8    2.09    0.83
  -2  16  -8    1.53    0.77
   2 -16   8    1.51    0.89
   2 -16   8    1.25    0.75
   2  16   8    1.28    1.01
  -2  16  -9    1.64    0.76
   2 -16   9    0.87    0.81
   2 -16   9    1.36    0.87
   2  16   9    1.77    1.02
   2 -16  10    4.08    1.42
   2 -16  10    3.92    1.18
   2  16  10    5.41    1.65
   2 -16  11    1.51    0.98
   2 -16  11    2.66    1.15
   2  16  11    1.12    1.07
   2 -16  12    0.37    0.77
   2 -16  12    0.34    0.68
   2  16  12    1.04    1.01
   2 -16  13   -0.25    0.59
   2 -16  13    0.12    0.68
   2  16  13    0.44    0.83
  -2 -17  13   -0.01    0.60
  -2 -17  13    0.74    0.81
  -2  17  13   -0.50    0.69
  -2 -17  12    1.82    1.04
  -2 -17  12    1.75    1.02
  -2  17  12    1.90    1.18
   2  17 -12    1.77    0.95
  -2 -17  11   -0.40    0.62
  -2 -17  11   -0.53    0.48
  -2  17  11    0.22    0.64
   2  17 -11    0.23    0.60
  -2 -17  10    1.10    0.83
  -2 -17  10    0.27    0.65
  -2  17  10    0.63    0.77
   2  17 -10    0.88    0.74
  -2 -17   9   -0.18    0.63
  -2 -17   9   -0.35    0.50
  -2  17   9    0.18    0.65
   2  17  -9   -0.17    0.62
  -2 -17   8    0.07    0.55
  -2 -17   8    0.20    0.55
  -2  17   8    0.53    0.68
   2  17  -8    0.33    0.74
  -2 -17   7    0.00    0.53
  -2 -17   7   -0.01    0.39
  -2  17   7    0.41    0.65
   2  17  -7   -0.41    0.54
  -2 -17   6   -0.09    0.56
  -2  17   6    0.35    0.56
   2 -17  -6    0.03    0.46
   2  17  -6   -0.52    0.55
  -2 -17   5    3.55    1.26
  -2  17   5    2.15    0.90
   2 -17  -5    3.03    0.94
   2  17  -5    3.98    1.33
  -2 -17   4    9.67    1.74
  -2  17   4    9.20    1.40
   2 -17  -4    8.78    1.36
   2  17  -4   10.44    1.74
  -2 -17   3    1.02    0.85
  -2  17   3    1.02    0.65
   2 -17  -3    1.28    0.76
   2  17  -3    0.51    0.78
  -2 -17   2    7.14    1.51
  -2  17   2    8.22    1.22
   2 -17  -2    8.28    1.43
   2  17  -2    6.57    1.54
  -2 -17   1    6.64    1.48
  -2  17   1    7.04    1.06
  -2  17   1    5.14    1.28
   2 -17  -1    7.22    1.44
   2  17  -1    8.01    1.24
   2  17  -1    8.57    1.56
  -2 -17   0    0.49    0.71
  -2  17   0    0.33    0.62
   2 -17   0    0.66    0.76
   2  17   0    0.14    0.58
   2  17   0    0.00    0.69
  -2 -17  -1   11.36    1.61
  -2  17  -1   13.67    1.85
   2 -17   1    9.92    1.60
   2  17   1   11.66    1.56
   2  17   1   10.64    1.83
  -2 -17  -2    0.32    0.61
  -2  17  -2   -0.19    0.58
   2 -17   2    0.78    0.85
   2  17   2   -0.04    0.63
   2  17   2    1.15    0.83
  -2 -17  -3    0.29    0.55
  -2  17  -3   -0.58    0.58
   2 -17   3   -0.25    0.72
   2  17   3   -0.03    0.65
   2  17   3    0.59    0.80
  -2 -17  -4    4.96    1.19
  -2  17  -4    5.25    1.29
   2 -17   4    6.12    1.52
   2  17   4    7.12    1.41
   2  17   4    5.55    1.47
  -2 -17  -5    2.93    0.95
  -2  17  -5    3.31    1.10
   2 -17   5    1.51    1.02
   2  17   5    3.28    1.16
   2  17   5    2.59    1.19
  -2 -17  -6    1.71    0.78
  -2  17  -6    1.42    0.81
   2 -17   6    1.20    0.95
   2  17   6    1.30    0.96
  -2 -17  -7    0.13    0.45
  -2  17  -7    0.52    0.66
   2 -17   7   -0.02    0.63
   2  17   7    0.49    0.73
  -2 -17  -8    0.59    0.57
  -2  17  -8    0.68    0.62
   2 -17   8    0.48    0.74
   2  17   8    0.82    0.94
  -2  17  -9    1.16    0.67
   2 -17   9    0.50    0.79
   2  17   9    0.58    0.79
   2 -17  10    2.59    1.12
   2  17  10    2.15    1.26
   2 -17  11    0.41    0.76
   2  17  11    0.69    0.92
   2 -17  12    1.08    0.99
   2  17  12    0.74    0.95
  -2 -18  12    0.26    0.83
  -2  18  12    0.64    0.84
   2  18 -12    1.20    0.75
  -2 -18  11    0.70    0.85
  -2  18  11    1.10    0.90
   2  18 -11    0.51    0.75
  -2 -18  10    0.51    0.77
  -2  18  10   -0.40    0.46
   2  18 -10    0.58    0.73
  -2 -18   9    1.13    0.91
  -2  18   9    0.61    0.73
   2  18  -9   -0.31    0.73
  -2 -18   8    0.88    0.86
  -2  18   8    0.19    0.57
   2  18  -8    0.12    0.68
  -2 -18   7    0.54    0.66
  -2  18   7    0.00    0.55
   2  18  -7   -0.32    0.58
  -2 -18   6   -0.31    0.57
  -2  18   6    0.59    0.66
   2  18  -6   -0.89    0.46
  -2 -18   5    2.24    1.07
  -2  18   5    1.61    0.79
   2 -18  -5    1.89    0.79
   2  18  -5    0.85    0.83
  -2 -18   4   11.09    1.85
  -2  18   4   11.81    1.54
   2 -18  -4    9.26    1.44
   2  18  -4    9.35    1.67
  -2 -18   3    5.13    1.32
  -2  18   3    5.18    1.08
   2 -18  -3    3.81    1.08
   2  18  -3    4.18    1.35
  -2 -18   2    2.41    1.07
  -2  18   2    1.04    0.58
   2 -18  -2    2.53    1.00
   2  18  -2    1.89    0.89
  -2 -18   1    3.19    1.13
   2 -18  -1    5.97    1.34
   2  18  -1    5.75    1.46
  -2 -18   0    1.95    1.00
  -2  18   0    1.48    0.84
   2 -18   0    1.06    0.78
   2  18   0    1.19    0.70
   2  18   0    1.96    0.98
  -2 -18  -1   -0.35    0.47
  -2  18  -1   -0.25    0.51
   2 -18   1    0.36    0.71
   2  18   1    0.01    0.55
   2  18   1   -0.69    0.59
  -2 -18  -2    6.34    1.38
  -2  18  -2    7.00    1.48
   2 -18   2    5.95    1.49
   2  18   2    6.06    1.31
   2  18   2    6.63    1.58
  -2 -18  -3    1.48    0.84
  -2  18  -3    0.68    0.71
   2 -18   3    0.87    0.81
   2  18   3    0.85    0.76
   2  18   3    1.52    0.99
  -2 -18  -4    6.07    1.30
  -2  18  -4    6.77    1.43
   2 -18   4    5.85    1.52
   2  18   4    6.32    1.37
   2  18   4    5.69    1.46
  -2 -18  -5   -0.13    0.51
  -2  18  -5   -0.46    0.45
   2 -18   5    0.20    0.70
   2  18   5   -0.08    0.64
   2  18   5   -0.03    0.62
  -2 -18  -6    0.06    0.54
  -2  18  -6   -0.09    0.62
   2 -18   6    0.13    0.80
   2  18   6    0.40    0.74
  -2 -18  -7    4.55    1.12
  -2  18  -7    6.08    1.36
   2 -18   7    5.55    1.46
   2  18   7    4.44    1.43
  -2  18  -8    1.83    0.88
   2 -18   8    0.78    0.88
   2  18   8    1.17    0.93
  -2  18  -9    0.41    0.58
   2 -18   9    0.68    0.74
   2  18   9   -0.13    0.66
   2 -18  10   -0.13    0.68
   2  18  10    0.50    0.91
   2 -18  11    0.63    0.94
   2  18  11    1.32    1.06
   2 -18  12    0.96    0.92
   2  18  12    4.11    1.62
  -2 -19  11    0.15    0.80
  -2  19  11    0.57    0.76
   2  19 -11   -0.91    0.56
  -2 -19  10    0.56    0.74
  -2  19  10   -0.27    0.56
   2  19 -10    1.05    0.82
  -2 -19   9    3.56    1.32
  -2  19   9    2.29    1.13
   2  19  -9    1.31    0.94
  -2 -19   8    0.45    0.73
  -2  19   8    0.78    0.81
   2  19  -8    0.80    0.77
  -2 -19   7    0.41    0.66
  -2  19   7    1.75    0.89
   2  19  -7    1.27    0.93
  -2 -19   6    1.25    0.96
  -2  19   6    2.59    1.00
   2  19  -6    2.26    1.08
  -2 -19   5   -0.18    0.73
  -2  19   5    0.25    0.48
   2 -19  -5    0.43    0.56
   2  19  -5    0.32    0.71
  -2 -19   4    2.24    1.03
  -2  19   4    3.18    1.01
   2 -19  -4    3.16    1.05
   2  19  -4    2.80    1.22
  -2 -19   3    0.99    0.89
   2 -19  -3    0.58    0.72
   2  19  -3    1.54    0.99
  -2 -19   2    3.54    1.29
   2 -19  -2    4.45    1.29
   2  19  -2    4.22    1.39
  -2 -19   1    1.01    0.80
   2 -19  -1    0.74    0.75
   2  19  -1    1.79    1.02
  -2 -19   0    0.57    0.69
  -2  19   0   -0.08    0.63
   2 -19   0   -0.42    0.64
   2  19   0    0.22    0.58
  -2 -19  -1    3.58    1.22
  -2  19  -1    2.75    1.04
   2 -19   1    2.18    1.10
   2  19   1    2.60    0.94
   2  19   1    3.28    1.21
  -2 -19  -2    0.26    0.66
  -2  19  -2    0.46    0.62
   2 -19   2    0.65    0.84
   2  19   2    0.29    0.64
   2  19   2    0.51    0.81
  -2 -19  -3   -0.05    0.53
  -2  19  -3    0.18    0.58
   2 -19   3   -0.81    0.56
   2  19   3   -0.11    0.49
   2  19   3   -0.32    0.52
  -2 -19  -4   -0.25    0.45
  -2  19  -4   -0.49    0.37
   2 -19   4    0.00    0.62
   2  19   4   -0.51    0.61
   2  19   4   -0.53    0.52
  -2 -19  -5    0.31    0.61
  -2  19  -5    0.36    0.61
   2 -19   5    0.21    0.81
   2  19   5   -0.14    0.65
   2  19   5    0.74    0.81
  -2 -19  -6    0.91    0.72
  -2  19  -6    0.29    0.65
   2 -19   6   -0.05    0.79
   2  19   6   -0.35    0.64
  -2 -19  -7    0.06    0.54
  -2  19  -7    0.58    0.64
   2 -19   7    0.67    0.82
   2  19   7    0.20    0.66
  -2  19  -8    0.78    0.64
   2 -19   8    0.31    0.82
   2  19   8   -0.91    0.58
  -2  19  -9    3.88    1.21
   2 -19   9    4.59    1.41
   2  19   9    4.75    1.64
   2 -19  10    0.69    0.96
   2  19  10    0.59    0.89
   2 -19  11   -0.14    0.76
   2  19  11    0.03    0.82
  -2 -20  10    0.22    0.88
  -2  20  10    0.50    0.83
   2  20 -10    0.10    0.72
  -2 -20   9   -0.40    0.60
  -2  20   9    0.07    0.61
   2  20  -9   -0.22    0.62
  -2 -20   8    0.48    0.79
  -2  20   8    0.33    0.70
   2  20  -8    0.98    0.85
  -2 -20   7    0.06    0.56
  -2  20   7   -0.09    0.53
   2  20  -7   -0.37    0.64
  -2 -20   6    0.92    0.84
  -2  20   6    0.16    0.60
   2  20  -6    0.00    0.69
  -2 -20   5    0.10    0.60
  -2  20   5    1.25    0.65
   2  20  -5    0.11    0.66
  -2 -20   4    0.42    0.83
   2 -20  -4    0.83    0.63
   2  20  -4    0.01    0.65
  -2 -20   3    0.44    0.67
   2 -20  -3    0.33    0.64
   2  20  -3    0.43    0.74
  -2 -20   2    0.04    0.57
   2 -20  -2    0.79    0.81
   2  20  -2    0.01    0.70
  -2 -20   1    0.51    0.64
   2 -20  -1    1.43    0.91
   2  20  -1    0.86    0.90
  -2 -20   0    0.95    0.80
  -2  20   0    0.42    0.62
   2 -20   0    0.61    0.82
   2  20   0    0.97    0.84
  -2 -20  -1    0.01    0.77
  -2  20  -1   -0.14    0.54
   2 -20   1    0.26    0.77
   2  20   1   -0.43    0.56
  -2 -20  -2    2.73    1.12
  -2  20  -2    4.49    1.35
   2 -20   2    5.25    1.48
   2  20   2    3.98    1.19
   2  20   2    3.65    1.31
  -2 -20  -3    1.92    1.00
  -2  20  -3    1.39    0.90
   2 -20   3    2.29    1.16
   2  20   3    0.78    0.76
   2  20   3    0.94    0.85
  -2 -20  -4    2.36    1.07
  -2  20  -4    0.14    0.69
   2 -20   4    2.22    1.15
   2  20   4    1.75    0.86
   2  20   4    1.84    1.13
  -2 -20  -5    0.24    0.56
  -2  20  -5    1.12    0.82
   2 -20   5    0.37    0.88
   2  20   5    1.41    0.96
   2  20   5    1.46    1.07
  -2 -20  -6    1.93    1.03
  -2  20  -6    2.58    1.09
   2 -20   6    4.07    1.43
   2  20   6    2.23    1.07
  -2  20  -7    0.83    0.87
   2 -20   7    1.63    1.04
   2  20   7    1.03    0.91
  -2  20  -8   -0.06    0.52
   2 -20   8   -0.54    0.60
   2  20   8    0.71    0.92
   2 -20   9   -0.43    0.85
   2  20   9   -0.12    0.69
   2 -20  10    1.45    1.03
   2  20  10    1.13    1.05
  -2 -21   8    0.63    0.81
  -2  21   8    0.59    0.64
   2  21  -8    0.32    0.63
  -2 -21   7    0.91    0.82
  -2  21   7    0.08    0.59
   2  21  -7    0.41    0.60
  -2 -21   6    0.46    0.79
  -2  21   6    0.92    0.64
   2  21  -6    0.34    0.66
  -2 -21   5   -0.67    0.63
   2  21  -5    0.54    0.71
  -2 -21   4    1.61    1.00
   2 -21  -4    0.44    0.64
   2  21  -4    2.32    1.10
  -2 -21   3    0.01    0.73
   2 -21  -3    0.70    0.69
   2  21  -3   -0.35    0.62
  -2 -21   2    0.14    0.70
   2 -21  -2   -0.25    0.61
   2  21  -2   -0.01    0.58
  -2 -21   1    0.30    0.70
   2 -21  -1    0.73    0.84
   2  21  -1    0.76    0.83
  -2 -21   0    4.11    1.36
   2 -21   0    4.87    1.43
   2  21   0    5.46    1.55
  -2 -21  -1   -0.40    0.58
  -2  21  -1    1.05    0.73
   2 -21   1    0.58    0.86
   2  21   1   -0.31    0.64
  -2 -21  -2    0.22    0.66
  -2  21  -2    0.11    0.58
   2 -21   2   -0.56    0.57
   2  21   2    0.18    0.74
  -2 -21  -3    0.07    0.64
  -2  21  -3    1.03    0.86
   2 -21   3    0.58    0.81
   2  21   3   -0.61    0.63
  -2 -21  -4    1.67    0.87
  -2  21  -4    2.21    0.96
   2 -21   4    1.09    1.02
   2  21   4    2.23    0.94
   2  21   4    2.44    1.23
  -2 -21  -5   -0.60    0.38
  -2  21  -5    0.45    0.60
   2 -21   5    0.09    0.82
   2  21   5    0.27    0.73
   2  21   5   -1.12    0.53
  -2 -21  -6    0.24    0.64
  -2  21  -6    0.57    0.75
   2 -21   6    1.01    0.96
   2  21   6    0.25    0.66
  -2  21  -7    1.17    0.89
   2 -21   7   -0.15    0.87
   2  21   7    0.57    0.91
  -2  21  -8    1.30    0.85
   2 -21   8    0.91    1.00
   2  21   8    0.00    0.79
  -2 -22   7   -0.36    0.44
   2  22  -7    0.72    0.65
  -2 -22   6    0.40    0.86
   2  22  -6    1.00    0.79
  -2 -22   5   -0.13    0.71
   2  22  -5    0.67    0.76
  -2 -22   4   -0.34    0.57
   2 -22  -4    1.39    0.94
   2  22  -4    0.41    0.76
  -2 -22   3    0.58    0.79
   2 -22  -3    0.34    0.64
   2  22  -3   -0.34    0.60
  -2 -22   2    0.93    0.85
   2 -22  -2    0.39    0.78
   2  22  -2    0.85    0.83
  -2 -22   1    0.56    0.71
   2 -22  -1    0.32    0.74
   2  22  -1    1.03    0.87
  -2 -22   0    0.37    0.80
   2 -22   0    0.06    0.60
   2  22   0    0.70    0.88
  -2 -22  -1    0.85    0.82
  -2  22  -1   -0.14    0.52
   2 -22   1    0.01    0.75
   2  22   1   -0.34    0.67
  -2 -22  -2    0.81    0.85
  -2  22  -2   -0.31    0.40
   2 -22   2   -0.09    0.73
   2  22   2    0.56    0.91
  -2 -22  -3    0.37    0.77
  -2  22  -3   -0.64    0.47
   2 -22   3    1.00    0.98
   2  22   3    0.73    0.89
  -2 -22  -4    0.44    0.70
  -2  22  -4   -0.16    0.58
   2 -22   4   -0.09    0.68
   2  22   4    0.07    0.63
  -2 -22  -5    0.70    0.71
  -2  22  -5    1.03    0.84
   2 -22   5    0.39    0.81
   2  22   5    0.49    0.61
  -2 -22  -6    0.24    0.62
  -2  22  -6    0.31    0.71
   2 -22   6   -0.03    0.72
   2  22   6   -0.05    0.61
  -2  22  -7    1.73    0.96
   2 -22   7    1.74    1.16
   2  22   7    1.88    1.09
  -2 -23   5    2.37    1.22
   2  23  -5    1.75    0.96
  -2 -23   4   -0.04    0.58
   2  23  -4    0.75    0.74
  -2 -23   3    3.42    1.47
   2 -23  -3    2.23    1.02
   2  23  -3    5.50    1.56
  -2 -23   2    0.07    0.63
   2 -23  -2    0.57    0.75
   2  23  -2    0.99    0.81
  -2 -23   1    1.90    1.10
   2 -23  -1    1.21    0.91
   2  23  -1    0.99    0.99
  -2 -23   0    0.09    0.74
   2 -23   0   -0.18    0.68
   2  23   0   -0.51    0.62
  -2 -23  -1    0.36    0.78
   2 -23   1   -0.18    0.65
   2  23   1    0.03    0.67
  -2 -23  -2    1.04    0.84
  -2  23  -2    0.45    0.75
   2 -23   2    1.29    0.99
   2  23   2    0.01    0.88
  -2 -23  -3    0.88    0.89
  -2  23  -3    1.26    0.87
   2 -23   3    0.96    0.88
   2  23   3    1.17    1.08
  -2 -23  -4    0.81    0.78
  -2  23  -4    0.73    0.75
   2 -23   4    0.84    1.00
   2  23   4    0.07    0.81
  -2 -23  -5    0.13    0.74
  -2  23  -5    0.72    0.87
   2 -23   5    0.44    0.97
  -2 -24   1    0.13    0.70
   2 -24  -1    0.24    0.77
   2  24  -1    0.38    0.74
  -2 -24   0   -1.08    0.47
   2 -24   0    0.00    0.66
   2  24   0    0.37    0.79
  -2 -24  -1    0.91    0.89
   2 -24   1    0.65    0.83
   2  24   1    0.29    0.81
  -3   0  18    0.87    1.01
  -3   0  18    1.26    0.84
  -3   0  17   -0.19    0.75
  -3   0  17   -0.04    0.62
  -3   0  16    0.68    0.79
  -3   0  16   -0.15    0.72
   3   0 -16    0.00    0.47
  -3   0  15    0.20    0.69
  -3   0  15   -0.38    0.60
   3   0 -15    0.06    0.48
  -3   0  14    2.00    0.97
  -3   0  14    1.09    0.96
   3   0 -14    0.82    0.62
  -3   0  13    0.16    0.60
  -3   0  13    1.00    0.80
   3   0 -13    0.33    0.52
  -3   0  12    0.83    0.78
  -3   0  12    0.88    0.86
   3   0 -12   -0.05    0.43
  -3   0  11   -0.29    0.42
  -3   0  11    0.31    0.34
  -3   0  11   -0.56    0.48
   3   0 -11    0.02    0.39
  -3   0  10    0.22    0.52
  -3   0  10    0.09    0.27
  -3   0  10   -0.25    0.44
   3   0 -10    0.08    0.36
  -3   0   9   -0.16    0.34
  -3   0   9   -0.08    0.25
  -3   0   9   -0.38    0.34
   3   0  -9   -0.31    0.25
  -3   0   8   47.76    2.42
  -3   0   8   49.05    1.53
  -3   0   8   48.73    2.47
   3   0  -8   49.98    2.32
  -3   0   7   -0.04    0.33
  -3   0   7   -0.21    0.17
  -3   0   7    0.13    0.37
   3   0  -7    0.21    0.33
  -3   0   6    0.09    0.30
  -3   0   6    0.12    0.19
  -3   0   6    0.16    0.34
   3   0  -6   -0.07    0.24
  -3   0   5   -0.11    0.26
  -3   0   5   -0.17    0.14
  -3   0   5    0.17    0.30
   3   0  -5   -0.14    0.16
   3   0  -5    0.08    0.27
  -3   0   4   13.85    1.04
  -3   0   4   13.98    0.67
  -3   0   4   13.35    0.99
   3   0  -4   13.92    0.68
   3   0  -4   13.34    0.99
  -3   0   3    0.06    0.24
  -3   0   3    0.09    0.18
  -3   0   3   -0.27    0.21
   3   0  -3    0.11    0.19
   3   0  -3    0.11    0.30
  -3   0   2   13.87    0.91
  -3   0   2   13.86    0.69
   3   0  -2   12.81    0.67
   3   0  -2   13.61    0.89
   3   0  -2   13.49    0.87
  -3   0   1   -0.04    0.16
  -3   0   1    0.22    0.20
  -3   0   1   -0.03    0.16
   3   0  -1    0.00    0.16
   3   0  -1    0.14    0.18
  -3   0   0   27.19    1.04
  -3   0   0   27.82    0.99
   3   0   0   27.58    0.99
  -3   0  -1    0.11    0.20
  -3   0  -1   -0.13    0.12
   3   0   1    0.05    0.20
   3   0   1    0.14    0.15
  -3   0  -2   -0.01    0.25
  -3   0  -2    0.23    0.14
   3   0   2    0.30    0.28
   3   0   2    0.09    0.14
  -3   0  -3   -0.06    0.25
  -3   0  -3    0.00    0.09
   3   0   3   -0.16    0.28
   3   0   3    0.00    0.13
  -3   0  -4   44.76    1.74
   3   0   4   35.58    1.51
  -3   0  -5   -0.14    0.21
   3   0   5   -0.15    0.28
  -3   0  -6   66.37    2.34
  -3   0  -6   67.82    1.08
   3   0   6   61.69    2.27
  -3   0  -7   -0.12    0.12
  -3   0  -7    0.00    0.14
   3   0   7    0.11    0.35
  -3   0  -8   12.38    0.66
  -3   0  -8   12.84    0.68
   3   0   8   13.19    1.32
  -3   0  -9    0.12    0.18
  -3   0  -9    0.03    0.17
   3   0   9    0.44    0.50
  -3   0 -10    2.32    0.42
  -3   0 -10    2.22    0.52
   3   0  10    2.32    0.84
   3   0  10    2.44    0.73
  -3   0 -11    0.03    0.23
   3   0  11   -0.08    0.57
   3   0  11    0.39    0.46
   3   0  12   17.55    1.91
   3   0  12   18.96    1.71
   3   0  13   -0.29    0.62
   3   0  13    0.17    0.46
   3   0  14   -0.21    0.57
   3   0  14    0.20    0.62
   3   0  15   -0.18    0.72
   3   0  15   -0.08    0.47
   3   0  15   -0.31    0.75
   3   0  16    0.00    0.67
   3   0  16    0.60    0.84
   3   0  17    0.01    0.86
   3   0  17   -0.32    0.73
   3   0  18    1.19    0.97
   3   0  18   -0.37    0.74
  -3  -1  18    1.78    1.16
  -3  -1  18    1.67    1.01
  -3   1  18    0.75    1.06
  -3   1  18    1.52    1.00
  -3  -1  17    0.30    0.70
  -3  -1  17    0.46    0.80
  -3   1  17    0.10    0.74
  -3   1  17    2.09    1.04
  -3  -1  16    1.27    0.98
  -3  -1  16    1.16    0.88
  -3   1  16    1.02    0.97
  -3   1  16    1.18    0.85
   3  -1 -16    0.64    0.68
  -3  -1  15    0.21    0.66
  -3  -1  15   -0.17    0.61
  -3   1  15    0.27    0.66
  -3   1  15    0.17    0.57
   3  -1 -15    0.01    0.43
   3   1 -15    0.26    0.54
  -3  -1  14    0.21    0.58
  -3  -1  14    0.44    0.77
  -3   1  14    0.25    0.64
  -3   1  14   -0.17    0.50
   3  -1 -14    0.09    0.44
   3   1 -14    0.63    0.59
  -3  -1  13    0.86    0.73
  -3  -1  13    1.01    0.79
  -3   1  13    0.59    0.75
  -3   1  13    0.39    0.74
   3  -1 -13    0.89    0.64
   3   1 -13    0.72    0.59
  -3  -1  12   -0.11    0.53
  -3  -1  12    1.12    0.52
  -3  -1  12    0.18    0.65
  -3   1  12    0.46    0.66
  -3   1  12    0.94    0.84
   3  -1 -12    0.51    0.58
   3   1 -12    0.84    0.61
  -3  -1  11   -0.09    0.44
  -3  -1  11    0.44    0.43
  -3  -1  11    0.24    0.56
  -3   1  11   -0.25    0.48
  -3   1  11    0.15    0.29
  -3   1  11   -0.69    0.34
   3  -1 -11    0.33    0.44
   3   1 -11    0.05    0.37
  -3  -1  10    3.28    0.94
  -3  -1  10    3.77    0.69
  -3  -1  10    4.37    1.08
  -3   1  10    4.40    1.06
  -3   1  10    3.50    0.53
  -3   1  10    4.19    1.04
   3  -1 -10    4.49    0.89
   3   1 -10    3.96    0.86
  -3  -1   9    1.38    0.61
  -3  -1   9    2.16    0.52
  -3  -1   9    1.29    0.72
  -3   1   9    1.26    0.67
  -3   1   9    1.59    0.40
  -3   1   9    1.27    0.65
   3  -1  -9    2.19    0.68
   3   1  -9    0.84    0.49
  -3  -1   8    3.89    0.83
  -3  -1   8    4.06    0.59
  -3  -1   8    3.15    0.82
  -3   1   8    3.03    0.85
  -3   1   8    3.93    0.46
  -3   1   8    4.21    0.85
   3  -1  -8    3.00    0.77
   3   1  -8    3.76    0.75
  -3  -1   7   18.06    1.42
  -3  -1   7   16.55    0.98
  -3  -1   7   17.06    1.45
  -3   1   7   18.43    1.49
  -3   1   7   16.46    0.72
  -3   1   7   18.21    1.46
   3  -1  -7   16.94    0.73
   3  -1  -7   18.56    1.40
   3   1  -7   16.78    1.32
  -3  -1   6   29.85    1.67
  -3  -1   6   29.27    1.19
  -3  -1   6   28.99    1.70
  -3   1   6   30.33    1.75
  -3   1   6   30.53    0.87
  -3   1   6   28.46    1.64
   3  -1  -6   30.41    0.87
   3   1  -6   33.11    1.72
  -3  -1   5   20.40    1.31
  -3  -1   5   21.15    0.98
  -3  -1   5   19.35    1.31
  -3   1   5   20.38    1.36
  -3   1   5   22.18    0.69
  -3   1   5   20.39    1.28
   3  -1  -5   19.56    0.66
   3   1  -5   22.57    1.36
  -3  -1   4    1.59    0.46
  -3  -1   4    1.11    0.32
  -3  -1   4    1.67    0.54
  -3   1   4    1.24    0.44
  -3   1   4    1.13    0.23
  -3   1   4    1.22    0.46
   3  -1  -4    1.11    0.25
   3   1  -4    0.98    0.40
  -3  -1   3   11.60    0.90
  -3  -1   3   12.00    0.72
  -3  -1   3   11.89    0.93
  -3   1   3   11.94    0.53
  -3   1   3   11.59    0.84
   3  -1  -3   12.13    0.55
   3   1  -3   11.02    0.87
  -3  -1   2    9.55    0.77
  -3  -1   2   10.32    0.67
  -3   1   2   10.43    0.84
  -3   1   2   10.50    0.56
   3  -1  -2   11.62    0.59
   3  -1  -2   10.25    0.73
   3   1  -2   10.26    0.81
  -3  -1   1    8.72    0.68
  -3  -1   1    9.30    0.65
  -3  -1   1    9.74    0.70
  -3   1   1    9.42    0.59
   3  -1  -1   10.00    0.60
   3   1  -1    8.71    0.67
  -3  -1   0    9.46    0.71
  -3  -1   0    7.78    0.63
  -3  -1   0    8.60    0.61
  -3   1   0    8.16    0.61
  -3   1   0    7.85    0.60
   3   1   0    8.33    0.59
  -3  -1  -1    7.56    0.66
  -3   1  -1    7.65    0.61
  -3   1  -1    6.96    0.62
   3  -1   1    7.57    0.61
   3   1   1   11.98    0.80
   3   1   1    7.04    0.53
  -3  -1  -2   82.14    2.07
  -3  -1  -2  115.79    1.70
  -3   1  -2   68.15    1.91
   3  -1   2   68.55    1.65
   3  -1   2   95.86    1.28
   3   1   2   83.09    2.06
   3   1   2   89.35    1.50
  -3  -1  -3   25.39    1.26
  -3  -1  -3   17.40    0.65
  -3   1  -3   17.31    1.07
   3  -1   3   16.86    0.95
   3   1   3   16.85    1.08
   3   1   3   16.72    0.66
  -3  -1  -4   11.41    0.92
  -3  -1  -4   11.74    0.53
  -3   1  -4   11.32    0.92
   3  -1   4   12.12    0.91
   3   1   4   11.26    0.95
   3   1   4   12.76    0.56
  -3  -1  -5   54.03    1.99
  -3  -1  -5   58.98    1.18
   3  -1   5   54.87    1.90
   3   1   5   53.44    2.05
  -3  -1  -6   34.13    1.69
  -3  -1  -6   37.18    1.04
   3  -1   6   34.82    1.66
   3   1   6   33.04    1.75
  -3  -1  -7   11.56    1.10
  -3  -1  -7   12.76    0.70
  -3   1  -7   12.56    0.49
   3  -1   7   11.91    1.13
   3   1   7   13.20    1.29
  -3  -1  -8    0.42    0.23
  -3   1  -8    0.49    0.19
   3  -1   8    0.08    0.42
   3   1   8    0.55    0.54
  -3  -1  -9    1.59    0.45
  -3   1  -9    1.59    0.34
   3  -1   9    1.40    0.64
   3  -1   9    2.57    0.74
   3   1   9    1.29    0.66
  -3  -1 -10    0.88    0.33
  -3   1 -10    0.77    0.33
   3  -1  10    1.48    0.69
   3  -1  10    0.53    0.49
   3   1  10    0.92    0.70
  -3  -1 -11   -0.02    0.22
  -3   1 -11    0.25    0.24
   3  -1  11   -0.06    0.55
   3  -1  11   -0.09    0.46
   3   1  11   -0.08    0.57
   3   1  11   -0.27    0.31
   3  -1  12    3.28    1.06
   3  -1  12    3.95    0.98
   3   1  12    3.44    1.15
   3   1  12    2.97    0.96
   3  -1  13    3.34    1.12
   3  -1  13    3.90    0.97
   3   1  13    1.68    0.95
   3   1  13    3.19    0.93
   3  -1  14    0.30    0.66
   3  -1  14   -0.09    0.48
   3   1  14    0.12    0.63
   3   1  14   -0.28    0.41
   3  -1  15    6.81    1.57
   3  -1  15    6.18    1.20
   3  -1  15    5.72    1.50
   3   1  15    7.16    1.74
   3   1  15    6.89    1.60
   3  -1  16    0.05    0.69
   3  -1  16   -0.88    0.47
   3   1  16   -0.04    0.79
   3   1  16    1.02    0.99
   3  -1  17    1.14    0.91
   3  -1  17   -0.65    0.71
   3   1  17    0.50    0.82
   3   1  17   -0.51    0.64
   3  -1  18    0.50    0.97
   3  -1  18    1.16    1.10
   3   1  18    1.44    1.13
   3   1  18    2.13    1.24
  -3  -2  18    1.12    1.04
  -3  -2  18    0.57    0.64
  -3   2  18    1.17    1.01
  -3   2  18    0.60    0.75
  -3  -2  17    0.34    0.69
  -3  -2  17    0.48    0.70
  -3   2  17    1.48    1.10
  -3   2  17    1.33    0.94
  -3  -2  16    0.60    0.81
  -3  -2  16    0.96    0.83
  -3   2  16   -0.61    0.61
  -3   2  16    0.33    0.70
   3  -2 -16    0.41    0.51
  -3  -2  15    0.81    0.70
  -3  -2  15    1.08    0.80
  -3   2  15    0.09    0.71
  -3   2  15    0.31    0.55
   3  -2 -15    0.45    0.62
   3   2 -15    0.91    0.59
  -3  -2  14   -0.21    0.54
  -3  -2  14   -0.23    0.47
  -3   2  14    0.24    0.67
  -3   2  14    0.28    0.58
   3  -2 -14    0.19    0.49
   3   2 -14    0.20    0.42
  -3  -2  13    0.33    0.58
  -3  -2  13    0.49    0.74
  -3   2  13    0.27    0.67
  -3   2  13   -0.47    0.48
   3  -2 -13   -0.10    0.43
   3   2 -13    0.77    0.59
  -3  -2  12    3.75    1.09
  -3  -2  12    2.93    0.81
  -3  -2  12    3.26    1.19
  -3   2  12    3.29    1.09
  -3   2  12    2.66    1.10
   3  -2 -12    2.65    0.87
   3   2 -12    4.28    1.02
  -3  -2  11    0.84    0.61
  -3  -2  11    1.32    0.56
  -3  -2  11    0.46    0.61
  -3   2  11    0.67    0.65
  -3   2  11    1.12    0.78
   3  -2 -11    0.91    0.59
   3   2 -11    0.92    0.57
  -3  -2  10    0.67    0.54
  -3  -2  10    0.26    0.39
  -3  -2  10    0.27    0.54
  -3   2  10    0.06    0.49
  -3   2  10    0.47    0.24
  -3   2  10   -0.05    0.48
   3  -2 -10    0.52    0.47
   3   2 -10   -0.15    0.30
  -3  -2   9   13.58    1.40
  -3  -2   9   13.93    1.10
  -3  -2   9   12.28    1.46
  -3   2   9   12.04    1.43
  -3   2   9   13.83    0.65
  -3   2   9   14.78    0.65
  -3   2   9   11.90    1.33
   3   2  -9   14.08    1.35
  -3  -2   8    2.94    0.73
  -3  -2   8    1.76    0.54
  -3  -2   8    2.22    0.70
  -3   2   8    2.69    0.81
  -3   2   8    2.71    0.30
  -3   2   8    2.68    0.28
  -3   2   8    3.19    0.73
   3   2  -8    3.04    0.72
  -3  -2   7   12.18    1.18
  -3  -2   7   12.14    0.95
  -3  -2   7   11.25    1.21
  -3   2   7   12.66    1.27
  -3   2   7   12.14    1.21
   3   2  -7   11.75    1.14
  -3  -2   6    0.14    0.30
  -3  -2   6    0.58    0.32
  -3  -2   6    0.32    0.42
  -3   2   6    0.06    0.30
  -3   2   6    0.39    0.39
   3   2  -6    0.43    0.32
  -3  -2   5    5.06    0.73
  -3  -2   5    4.84    0.60
  -3  -2   5    4.35    0.71
  -3   2   5    3.90    0.74
  -3   2   5    4.43    0.69
   3   2  -5    4.67    0.71
  -3  -2   4    5.62    0.70
  -3  -2   4    6.17    0.63
  -3  -2   4    5.55    0.72
  -3   2   4    6.20    0.79
  -3   2   4    7.01    0.73
   3   2  -4    6.66    0.75
  -3  -2   3   10.10    0.83
  -3  -2   3   10.44    0.75
  -3  -2   3    8.99    0.84
  -3   2   3    9.81    0.88
  -3   2   3   10.36    0.45
  -3   2   3    9.67    0.77
   3  -2  -3   10.37    0.46
   3  -2  -3   10.24    0.80
   3   2  -3    9.96    0.85
  -3  -2   2    2.23    0.47
  -3  -2   2    2.28    0.47
  -3   2   2    2.06    0.46
  -3   2   2    2.30    0.32
   3  -2  -2    2.25    0.32
   3  -2  -2    2.17    0.43
   3   2  -2    2.44    0.54
  -3  -2   1   53.69    1.63
  -3  -2   1   53.99    1.58
  -3  -2   1   54.58    1.65
  -3   2   1   58.14    1.61
  -3   2   1   55.66    1.35
   3  -2  -1   54.98    1.34
   3   2  -1   56.30    1.67
  -3  -2   0   22.23    1.06
  -3  -2   0   24.45    1.04
  -3   2   0   23.26    0.95
  -3   2   0   23.69    1.00
   3   2   0   23.31    1.11
   3   2   0   23.60    1.04
  -3  -2  -1   38.88    1.43
  -3   2  -1   41.18    1.19
  -3   2  -1   39.46    1.39
   3   2   1   41.05    1.46
   3   2   1   40.29    1.26
  -3  -2  -2    0.05    0.23
  -3  -2  -2    0.31    0.22
   3  -2   2    0.19    0.22
   3   2   2    0.10    0.33
   3   2   2    0.31    0.25
  -3  -2  -3  142.77    2.90
  -3  -2  -3  162.04    2.27
   3  -2   3  104.58    2.02
   3  -2   3  103.29    1.19
   3   2   3  165.20    3.22
   3   2   3  166.58    2.30
  -3  -2  -4    0.28    0.28
  -3  -2  -4    0.24    0.20
   3  -2   4    0.44    0.30
   3   2   4    0.49    0.40
   3   2   4    0.71    0.26
  -3  -2  -5    2.94    0.57
  -3  -2  -5    2.38    0.39
   3  -2   5    2.60    0.55
   3   2   5    3.46    0.72
  -3  -2  -6    0.09    0.27
  -3  -2  -6    0.18    0.22
   3  -2   6    0.55    0.36
   3   2   6    0.44    0.42
  -3  -2  -7   43.13    1.97
  -3  -2  -7   45.17    1.43
  -3   2  -7   45.02    0.87
   3  -2   7   42.07    1.88
   3  -2   7   44.79    2.14
   3   2   7   47.93    2.32
  -3  -2  -8    0.03    0.28
  -3  -2  -8    0.16    0.22
  -3   2  -8   -0.01    0.14
   3  -2   8    0.00    0.36
   3  -2   8   -0.05    0.31
   3   2   8   -0.07    0.44
  -3  -2  -9   11.74    1.19
  -3   2  -9   11.64    0.65
   3  -2   9   10.32    1.24
   3  -2   9   10.98    1.24
   3   2   9   10.71    1.39
  -3   2 -10    0.26    0.24
   3  -2  10    0.53    0.51
   3  -2  10    0.20    0.46
   3   2  10    0.11    0.59
  -3   2 -11    6.16    0.63
   3  -2  11    7.53    1.28
   3  -2  11    5.56    1.06
   3   2  11    5.72    1.35
   3  -2  12   -0.63    0.47
   3  -2  12   -0.10    0.44
   3   2  12    0.13    0.73
   3   2  12   -0.12    0.42
   3  -2  13   -0.11    0.57
   3  -2  13   -0.18    0.45
   3   2  13   -0.53    0.56
   3   2  13   -0.40    0.33
   3  -2  14    0.64    0.72
   3  -2  14    0.42    0.56
   3  -2  14   -0.02    0.69
   3   2  14    0.74    0.89
   3   2  14    0.02    0.41
   3  -2  15   -0.25    0.53
   3  -2  15    1.02    0.63
   3  -2  15   -0.66    0.69
   3   2  15   -0.55    0.62
   3  -2  16   -0.49    0.60
   3  -2  16   -0.36    0.74
   3   2  16   -0.28    0.78
   3   2  16    0.13    0.79
   3  -2  17   -0.07    0.78
   3  -2  17    0.78    0.92
   3   2  17    0.86    0.91
   3   2  17   -0.10    0.74
   3  -2  18    0.73    0.85
   3  -2  18   -0.38    0.69
   3   2  18   -0.14    0.90
   3   2  18   -0.73    0.72
  -3  -3  18    0.41    0.83
  -3  -3  18   -0.40    0.59
  -3   3  18    0.55    0.95
  -3   3  18    1.56    0.95
  -3  -3  17   -0.20    0.70
  -3  -3  17   -0.04    0.60
  -3   3  17    0.45    0.86
  -3   3  17   -0.04    0.59
  -3  -3  16    0.57    0.75
  -3  -3  16    0.14    0.70
  -3   3  16    0.27    0.78
  -3   3  16    0.91    0.79
   3  -3 -16    0.65    0.59
  -3  -3  15    1.20    0.81
  -3  -3  15    0.79    0.75
  -3   3  15    0.97    0.87
  -3   3  15    0.02    0.68
   3  -3 -15    0.40    0.52
   3   3 -15    0.48    0.52
  -3  -3  14   -0.26    0.47
  -3  -3  14    0.88    0.71
  -3   3  14    0.27    0.63
  -3   3  14   -0.06    0.53
   3  -3 -14    0.75    0.56
   3   3 -14    0.80    0.62
  -3  -3  13    4.47    1.19
  -3  -3  13    3.69    0.93
  -3  -3  13    4.09    1.21
  -3   3  13    3.63    1.25
  -3   3  13    4.56    1.22
   3  -3 -13    3.36    1.01
   3   3 -13    5.80    1.15
  -3  -3  12    2.89    0.99
  -3  -3  12    2.20    0.74
  -3  -3  12    2.69    1.10
  -3   3  12    2.57    1.06
  -3   3  12    2.36    1.03
   3  -3 -12    3.70    0.93
   3   3 -12    2.83    0.93
  -3  -3  11    0.11    0.54
  -3  -3  11    0.37    0.49
  -3  -3  11   -0.04    0.65
  -3   3  11    0.39    0.71
  -3   3  11    0.31    0.57
   3   3 -11    0.76    0.54
  -3  -3  10    3.24    0.89
  -3  -3  10    4.60    0.86
  -3  -3  10    4.05    1.07
  -3   3  10    4.63    1.17
  -3   3  10    4.53    1.03
   3   3 -10    4.83    0.94
  -3  -3   9   -0.10    0.35
  -3  -3   9    0.34    0.35
  -3  -3   9    0.09    0.49
  -3   3   9    0.40    0.55
  -3   3   9    0.39    0.52
   3   3  -9    0.32    0.39
  -3  -3   8   15.77    1.38
  -3  -3   8   14.99    1.18
  -3  -3   8   15.84    1.51
  -3   3   8   14.19    1.48
  -3   3   8   15.39    1.41
   3   3  -8   15.87    1.38
  -3  -3   7   24.57    1.59
  -3  -3   7   26.50    1.45
  -3  -3   7   23.72    1.70
  -3   3   7   22.54    1.68
  -3   3   7   25.08    1.62
   3   3  -7   26.26    1.65
  -3  -3   6    1.93    0.55
  -3  -3   6    2.00    0.53
  -3  -3   6    1.54    0.58
  -3   3   6    2.24    0.65
  -3   3   6    1.74    0.58
   3   3  -6    2.61    0.62
  -3  -3   5    0.08    0.26
  -3  -3   5    0.02    0.26
  -3  -3   5   -0.04    0.33
  -3   3   5   -0.07    0.28
  -3   3   5    0.00    0.25
   3   3  -5    0.03    0.28
  -3  -3   4    0.09    0.21
  -3  -3   4   -0.08    0.21
  -3  -3   4   -0.10    0.27
  -3   3   4    0.15    0.29
  -3   3   4    0.26    0.27
   3   3  -4    0.15    0.29
  -3  -3   3    5.88    0.66
  -3  -3   3    6.15    0.67
  -3  -3   3    6.00    0.71
  -3   3   3    5.99    0.74
  -3   3   3    6.68    0.62
   3  -3  -3    6.18    0.38
   3  -3  -3    6.40    0.38
   3  -3  -3    5.66    0.60
   3   3  -3    5.94    0.75
  -3  -3   2    3.66    0.55
  -3  -3   2    2.98    0.51
  -3   3   2    3.83    0.59
   3  -3  -2    3.81    0.41
   3  -3  -2    4.19    0.40
   3  -3  -2    3.78    0.48
   3   3  -2    3.15    0.56
  -3  -3   1   38.84    1.45
  -3  -3   1   39.51    1.48
  -3   3   1   41.42    1.39
   3   3  -1   40.44    1.52
  -3  -3   0    1.50    0.45
  -3   3   0    1.63    0.39
   3   3   0    1.39    0.42
   3   3   0    0.96    0.36
  -3  -3  -1   22.92    1.19
  -3  -3  -1   23.63    1.09
  -3   3  -1   24.05    0.88
   3   3   1   23.29    1.22
   3   3   1   21.64    1.07
  -3  -3  -2   -0.05    0.04
   3  -3   2    5.70    0.50
   3  -3   2    5.27    0.51
   3   3   2    5.84    0.78
   3   3   2    5.91    0.66
  -3  -3  -3    1.38    0.45
  -3  -3  -3    2.04    0.41
   3  -3   3    2.22    0.39
   3  -3   3    1.59    0.50
   3  -3   3    2.03    0.34
   3   3   3    1.85    0.61
   3   3   3    1.72    0.46
  -3  -3  -4    9.52    0.86
  -3  -3  -4   13.37    0.81
   3  -3   4    9.21    0.69
   3  -3   4    9.50    0.94
   3  -3   4    9.07    0.46
   3   3   4    9.43    0.71
  -3  -3  -5   20.64    1.27
  -3  -3  -5   26.30    1.13
  -3   3  -5   20.27    0.60
   3  -3   5   20.26    1.07
   3  -3   5   19.34    1.34
   3  -3   5   21.02    0.60
   3   3   5   27.92    1.64
   3   3   5   21.03    1.02
  -3  -3  -6   12.19    1.05
  -3  -3  -6   12.67    0.85
  -3   3  -6   11.63    0.49
   3  -3   6   11.00    0.91
   3  -3   6   12.45    1.17
   3  -3   6   11.24    0.47
  -3  -3  -7   11.17    1.06
  -3   3  -7   10.67    0.52
   3  -3   7    9.64    0.97
   3  -3   7   10.64    1.15
   3   3   7   11.29    1.26
  -3  -3  -8    6.70    0.91
  -3   3  -8    6.38    0.47
   3  -3   8    5.74    0.88
   3  -3   8    5.74    0.91
   3   3   8    7.21    1.20
  -3  -3  -9    0.35    0.38
  -3   3  -9    0.09    0.21
   3  -3   9    0.69    0.51
   3  -3   9    0.76    0.51
   3   3   9    0.40    0.58
  -3  -3 -10    0.27    0.40
  -3   3 -10    0.08    0.23
   3  -3  10    0.16    0.47
   3  -3  10    0.34    0.46
   3   3  10    0.65    0.72
  -3   3 -11    0.70    0.34
   3  -3  11    1.11    0.64
   3  -3  11    0.25    0.49
   3   3  11    1.13    0.83
   3  -3  12    0.59    0.66
   3  -3  12   -0.37    0.38
   3   3  12    0.25    0.77
   3  -3  13    0.01    0.53
   3  -3  13   -0.43    0.44
   3   3  13   -0.11    0.62
   3   3  13   -0.25    0.30
   3  -3  14    0.17    0.63
   3  -3  14    0.15    0.48
   3  -3  14    0.13    0.76
   3   3  14   -0.09    0.74
   3   3  14    0.36    0.45
   3  -3  15    0.25    0.56
   3  -3  15   -0.38    0.39
   3  -3  15   -0.36    0.88
   3   3  15   -0.61    0.70
   3  -3  16   -0.27    0.60
   3  -3  16    0.09    0.49
   3  -3  16    0.04    0.94
   3   3  16   -0.11    0.78
   3   3  16   -0.45    0.64
   3  -3  17    1.90    1.18
   3   3  17    1.02    1.04
   3   3  17    1.18    1.03
   3  -3  18    0.19    0.87
   3   3  18    0.27    0.94
   3   3  18    1.84    1.10
  -3  -4  18   -0.09    0.75
  -3  -4  18    0.10    0.55
  -3   4  18   -0.89    0.69
  -3   4  18    1.28    0.78
  -3  -4  17    0.15    0.67
  -3  -4  17   -0.45    0.49
  -3   4  17    0.16    0.88
  -3   4  17    1.61    0.90
  -3  -4  16    1.20    0.82
  -3  -4  16    1.28    1.01
  -3   4  16    0.89    0.93
  -3   4  16    1.66    1.07
   3  -4 -16    1.23    0.78
  -3  -4  15    0.37    0.54
  -3  -4  15    0.22    0.63
  -3   4  15    0.00    0.69
  -3   4  15    1.20    0.71
   3  -4 -15   -0.19    0.38
   3   4 -15    0.62    0.60
  -3  -4  14    1.19    0.80
  -3  -4  14    1.34    1.00
  -3   4  14    0.96    0.88
  -3   4  14    1.54    0.91
   3  -4 -14    1.08    0.66
   3   4 -14    0.79    0.61
  -3  -4  13    5.31    1.24
  -3  -4  13    5.23    1.09
  -3  -4  13    3.76    1.25
  -3   4  13    3.23    1.19
  -3   4  13    3.20    1.01
   3  -4 -13    6.47    1.18
   3   4 -13    4.91    1.06
  -3  -4  12    8.29    1.35
  -3  -4  12    8.24    1.22
  -3  -4  12    6.91    1.43
  -3   4  12    7.33    1.47
  -3   4  12    8.31    1.44
   3   4 -12    6.98    1.21
  -3  -4  11    1.50    0.74
  -3  -4  11    1.10    0.63
  -3  -4  11    0.72    0.77
  -3   4  11    1.63    0.92
  -3   4  11    0.70    0.67
   3   4 -11    1.23    0.66
  -3  -4  10    0.72    0.53
  -3  -4  10    0.51    0.55
  -3  -4  10    0.29    0.72
  -3   4  10    0.73    0.68
  -3   4  10   -0.12    0.52
   3   4 -10    0.12    0.43
  -3  -4   9    1.28    0.62
  -3  -4   9    1.44    0.56
  -3  -4   9    2.04    0.89
  -3   4   9    2.09    0.86
  -3   4   9    1.35    0.67
   3   4  -9    1.51    0.64
  -3  -4   8    4.05    0.79
  -3  -4   8    3.18    0.70
  -3  -4   8    2.64    0.85
  -3   4   8    3.16    0.86
  -3   4   8    3.17    0.78
   3   4  -8    3.53    0.78
  -3  -4   7    0.21    0.30
  -3  -4   7    0.19    0.36
  -3  -4   7    0.07    0.37
  -3   4   7   -0.05    0.38
  -3   4   7   -0.12    0.33
   3   4  -7    0.04    0.30
  -3  -4   6   22.96    1.43
  -3  -4   6   21.80    1.36
  -3  -4   6   20.57    1.51
  -3   4   6   22.20    1.62
  -3   4   6   21.61    1.37
   3   4  -6   22.75    1.52
  -3  -4   5   26.09    1.42
  -3  -4   5   28.12    1.47
  -3  -4   5   27.28    1.64
  -3   4   5   29.70    1.73
  -3   4   5   27.35    1.40
   3   4  -5   27.94    1.59
  -3  -4   4   19.34    1.18
  -3  -4   4   20.90    1.24
  -3  -4   4   18.65    1.26
  -3   4   4   20.36    1.34
  -3   4   4   19.31    1.07
   3  -4  -4   19.41    0.52
   3  -4  -4   20.64    0.53
   3   4  -4   19.08    1.26
  -3  -4   3    4.13    0.57
  -3  -4   3    3.83    0.62
  -3  -4   3    3.82    0.63
  -3   4   3    4.55    0.64
  -3   4   3    3.84    0.48
   3  -4  -3    3.93    0.38
   3  -4  -3    3.87    0.35
   3  -4  -3    3.59    0.49
   3   4  -3    4.09    0.68
  -3  -4   2    1.99    0.44
  -3  -4   2    1.78    0.47
  -3   4   2    2.27    0.53
   3  -4  -2    2.09    0.37
   3  -4  -2    2.36    0.39
   3   4  -2    1.87    0.51
  -3  -4   1    5.30    0.64
  -3  -4   1    4.41    0.66
  -3   4   1    4.84    0.58
   3  -4  -1    4.22    0.52
   3   4  -1    5.49    0.69
   3   4  -1    4.32    0.69
  -3  -4   0   41.60    1.63
  -3   4   0   38.42    1.20
   3  -4   0   37.65    1.40
   3   4   0   39.73    1.53
   3   4   0   39.45    1.57
  -3  -4  -1    4.08    0.60
  -3   4  -1    4.43    0.41
   3  -4   1    4.68    0.65
   3  -4   1    4.09    0.57
   3   4   1    4.57    0.71
   3   4   1    4.13    0.62
  -3  -4  -2    2.22    0.48
   3  -4   2    1.68    0.31
   3  -4   2    0.87    0.38
   3  -4   2    1.34    0.39
   3   4   2    1.86    0.54
   3   4   2    1.73    0.51
  -3  -4  -3    5.17    0.67
   3  -4   3    4.57    0.42
   3  -4   3    4.19    0.65
   3  -4   3    4.87    0.51
   3   4   3    4.85    0.78
   3   4   3    4.66    0.66
  -3  -4  -4    1.80    0.49
  -3   4  -4    1.83    0.33
   3  -4   4    1.97    0.39
   3  -4   4    2.38    0.56
   3  -4   4    2.03    0.34
   3   4   4    1.95    0.62
   3   4   4    1.46    0.42
  -3  -4  -5    2.25    0.51
  -3   4  -5    2.18    0.34
   3  -4   5    2.07    0.45
   3  -4   5    2.06    0.57
   3  -4   5    2.52    0.34
   3   4   5    2.73    0.70
   3   4   5    1.75    0.47
  -3  -4  -6    0.46    0.34
  -3   4  -6    0.23    0.19
   3  -4   6    0.50    0.32
   3  -4   6    0.40    0.40
   3  -4   6    0.35    0.19
   3   4   6    0.70    0.53
  -3  -4  -7    0.36    0.34
  -3   4  -7    0.39    0.21
   3  -4   7    0.53    0.37
   3  -4   7    0.91    0.53
   3  -4   7    0.14    0.16
   3   4   7    0.40    0.56
  -3  -4  -8    1.40    0.51
  -3   4  -8    1.69    0.39
   3  -4   8    2.29    0.63
   3  -4   8    0.91    0.56
   3   4   8    1.01    0.65
  -3  -4  -9    0.27    0.34
  -3   4  -9   -0.01    0.22
   3  -4   9   -0.37    0.29
   3  -4   9   -0.16    0.31
   3   4   9    0.14    0.62
  -3  -4 -10    0.53    0.47
  -3   4 -10    0.57    0.30
   3  -4  10    0.48    0.51
   3  -4  10   -0.15    0.43
   3   4  10    0.37    0.73
  -3  -4 -11    2.81    0.80
   3  -4  11    2.28    0.78
   3  -4  11    1.91    0.82
   3   4  11    1.07    0.81
   3  -4  12   -0.21    0.47
   3  -4  12   -0.32    0.43
   3   4  12    0.11    0.79
   3  -4  13    0.06    0.53
   3  -4  13    0.09    0.49
   3  -4  13   -0.31    0.72
   3   4  13    0.37    0.76
   3  -4  14    0.37    0.61
   3  -4  14    0.66    0.68
   3  -4  14    0.35    0.84
   3   4  14    0.17    0.81
   3  -4  15   -0.14    0.55
   3  -4  15   -0.40    0.49
   3  -4  15   -0.19    0.87
   3   4  15   -0.11    0.71
   3  -4  16    0.70    0.74
   3  -4  16    0.29    1.06
   3   4  16    0.94    1.02
   3   4  16    0.18    0.66
   3  -4  17    1.31    1.21
   3   4  17    1.66    1.08
   3   4  17    0.16    0.99
  -3  -5  17    0.49    0.73
  -3  -5  17    0.51    0.84
  -3   5  17    0.89    1.05
  -3   5  17    0.14    0.64
  -3  -5  16    1.60    0.89
  -3  -5  16    1.98    1.32
  -3   5  16    0.89    0.87
  -3   5  16    1.11    0.95
   3  -5 -16    1.88    0.86
  -3  -5  15    3.64    1.21
  -3  -5  15    2.93    1.39
  -3   5  15    3.90    1.37
  -3   5  15    4.54    1.26
   3  -5 -15    3.42    1.10
   3   5 -15    4.47    1.07
  -3  -5  14    0.41    0.62
  -3  -5  14   -0.04    0.46
  -3  -5  14    1.21    0.88
  -3   5  14    0.60    0.78
  -3   5  14    0.92    0.83
   3  -5 -14    0.69    0.64
   3   5 -14   -0.09    0.51
  -3  -5  13   -0.29    0.47
  -3  -5  13   -0.07    0.43
  -3  -5  13    0.38    0.74
  -3   5  13   -0.17    0.52
  -3   5  13   -0.16    0.54
   3   5 -13    0.20    0.48
  -3  -5  12    8.72    1.36
  -3  -5  12    9.11    1.32
  -3  -5  12    7.72    1.48
  -3   5  12   10.26    1.74
  -3   5  12   10.16    1.54
   3   5 -12   10.24    1.44
  -3  -5  11    0.43    0.51
  -3  -5  11    0.76    0.60
  -3  -5  11    0.42    0.78
  -3   5  11    0.78    0.66
  -3   5  11    0.48    0.62
   3   5 -11    0.09    0.48
  -3  -5  10    4.00    0.89
  -3  -5  10    5.51    1.03
  -3  -5  10    3.81    1.09
  -3   5  10    4.54    1.19
  -3   5  10    4.91    1.02
   3   5 -10    5.94    1.08
  -3  -5   9    0.00    0.34
  -3  -5   9   -0.16    0.34
  -3  -5   9   -0.05    0.55
  -3   5   9   -0.09    0.50
  -3   5   9   -0.22    0.40
   3   5  -9    0.06    0.37
  -3  -5   8   23.17    1.61
  -3  -5   8   22.95    1.59
  -3  -5   8   22.37    1.84
  -3   5   8   21.50    1.83
  -3   5   8   22.96    1.63
   3   5  -8   23.17    1.69
  -3  -5   7    2.10    0.61
  -3  -5   7    2.21    0.64
  -3  -5   7    1.86    0.69
  -3   5   7    1.88    0.67
  -3   5   7    2.21    0.66
   3   5  -7    1.63    0.60
  -3  -5   6   20.03    1.33
  -3  -5   6   18.17    1.34
  -3  -5   6   19.41    1.53
  -3   5   6   19.55    1.56
  -3   5   6   19.04    1.28
   3   5  -6   20.59    1.50
  -3  -5   5   12.55    1.03
  -3  -5   5   13.12    1.12
  -3  -5   5   12.53    1.16
  -3   5   5   13.11    1.23
  -3   5   5   12.83    0.96
   3   5  -5   13.67    1.20
  -3  -5   4    8.99    0.83
  -3  -5   4    8.93    0.92
  -3  -5   4    9.20    0.96
  -3   5   4    8.41    0.93
  -3   5   4    9.03    0.74
   3  -5  -4    8.99    0.49
   3  -5  -4    7.75    0.72
   3   5  -4    9.80    0.98
  -3  -5   3    0.44    0.27
  -3  -5   3    0.40    0.32
  -3  -5   3    0.25    0.32
  -3   5   3    0.34    0.33
   3  -5  -3    0.39    0.22
   3  -5  -3    0.45    0.27
   3   5  -3    0.04    0.25
  -3  -5   2    6.82    0.72
  -3  -5   2    6.87    0.81
  -3   5   2    7.83    0.77
   3  -5  -2    7.78    0.63
   3  -5  -2    8.41    0.56
   3   5  -2    7.52    0.87
  -3  -5   1    6.54    0.76
  -3   5   1    8.32    0.70
   3  -5  -1    7.76    0.68
   3   5  -1    7.49    0.78
   3   5  -1    7.52    0.82
  -3  -5   0    3.50    0.59
  -3   5   0    4.03    0.47
   3  -5   0    4.35    0.61
   3   5   0    4.03    0.63
   3   5   0    4.49    0.72
  -3  -5  -1    5.07    0.67
  -3   5  -1    5.72    0.44
   3  -5   1    5.68    0.71
   3   5   1    5.64    0.76
   3   5   1    4.91    0.72
  -3  -5  -2    0.22    0.26
   3  -5   2    0.36    0.17
   3  -5   2    0.38    0.29
   3  -5   2    0.35    0.28
   3   5   2    0.12    0.34
   3   5   2    0.29    0.33
  -3  -5  -3    0.19    0.26
  -3   5  -3   -0.01    0.19
   3  -5   3    0.10    0.14
   3  -5   3    0.16    0.29
   3  -5   3    0.15    0.24
   3   5   3    0.02    0.32
   3   5   3   -0.09    0.26
  -3  -5  -4    6.13    0.76
  -3   5  -4    6.16    0.57
   3  -5   4    5.54    0.47
   3  -5   4    5.92    0.83
   3  -5   4    5.83    0.57
   3   5   4    6.05    0.91
   3   5   4    6.10    0.76
  -3  -5  -5    7.26    0.83
  -3   5  -5    6.38    0.58
   3  -5   5    6.40    0.56
   3  -5   5    5.97    0.85
   3  -5   5    7.24    0.59
   3   5   5    7.04    0.99
   3   5   5    6.93    0.79
  -3  -5  -6   12.63    1.09
  -3   5  -6   12.89    0.77
   3  -5   6   13.25    0.89
   3  -5   6   13.48    1.28
   3  -5   6   13.48    0.77
   3   5   6   12.93    1.40
  -3  -5  -7    0.38    0.36
  -3   5  -7    0.24    0.24
   3  -5   7    0.16    0.28
   3  -5   7    0.22    0.42
   3  -5   7    0.35    0.22
   3   5   7    0.44    0.51
  -3  -5  -8    3.62    0.73
  -3   5  -8    4.26    0.55
   3  -5   8    3.97    0.71
   3  -5   8    4.18    0.91
   3  -5   8    4.39    0.52
   3   5   8    4.66    1.08
  -3  -5  -9    1.63    0.60
  -3   5  -9    1.93    0.47
   3  -5   9    1.47    0.53
   3  -5   9    1.39    0.74
   3   5   9    2.62    0.97
  -3  -5 -10    1.87    0.65
  -3   5 -10    1.40    0.42
   3  -5  10    1.53    0.66
   3  -5  10    0.82    0.66
   3   5  10    1.29    0.85
  -3  -5 -11    0.65    0.52
   3  -5  11    1.29    0.62
   3  -5  11   -0.55    0.45
   3   5  11    0.44    0.78
   3  -5  12    2.03    0.80
   3  -5  12    2.23    0.92
   3   5  12    1.45    0.98
   3  -5  13    0.50    0.56
   3  -5  13    0.45    0.55
   3  -5  13    0.45    0.79
   3   5  13    0.41    0.83
   3  -5  14    1.22    0.75
   3  -5  14    1.45    0.87
   3  -5  14    0.30    0.80
   3   5  14    0.82    0.95
   3  -5  15    0.17    0.69
   3  -5  15    1.40    1.09
   3   5  15    2.21    1.22
   3  -5  16    0.14    0.60
   3  -5  16   -0.14    0.76
   3   5  16   -0.03    0.85
   3   5  16    0.47    0.97
   3  -5  17    0.23    0.99
   3   5  17    0.04    0.86
   3   5  17    0.73    0.91
  -3  -6  17    0.17    0.78
  -3   6  17    0.47    0.95
  -3   6  17    1.01    0.85
  -3  -6  16   -0.31    0.49
  -3  -6  16   -0.90    0.48
  -3   6  16    0.39    0.78
  -3   6  16    0.11    0.66
   3  -6 -16   -0.29    0.46
  -3  -6  15    1.58    0.85
  -3  -6  15    0.15    0.85
  -3   6  15    0.49    0.83
  -3   6  15    1.99    1.00
   3  -6 -15    0.86    0.72
   3   6 -15    0.21    0.57
  -3  -6  14    0.18    0.51
  -3  -6  14   -0.06    0.45
  -3  -6  14   -0.16    0.49
  -3   6  14    0.07    0.69
  -3   6  14   -0.15    0.54
   3   6 -14    0.08    0.51
  -3  -6  13    0.08    0.50
  -3  -6  13    0.47    0.52
  -3  -6  13    0.05    0.76
  -3   6  13    0.27    0.60
  -3   6  13    0.08    0.54
   3   6 -13    0.89    0.58
  -3  -6  12    5.59    1.19
  -3  -6  12    7.21    1.23
  -3  -6  12    5.93    1.47
  -3   6  12    7.01    1.56
  -3   6  12    7.15    1.32
   3   6 -12    7.09    1.31
  -3  -6  11    0.00    0.40
  -3  -6  11   -0.19    0.45
  -3  -6  11    0.30    0.64
  -3   6  11    0.09    0.61
  -3   6  11    0.02    0.50
   3   6 -11   -0.30    0.39
  -3  -6  10   11.98    1.36
  -3  -6  10   11.81    1.42
  -3  -6  10   12.10    1.66
  -3   6  10   12.98    1.71
  -3   6  10   12.60    1.46
   3   6 -10   12.00    1.41
  -3  -6   9   16.72    1.47
  -3  -6   9   16.85    1.54
  -3  -6   9   14.84    1.69
  -3   6   9   16.12    1.79
  -3   6   9   15.97    1.48
   3   6  -9   18.82    1.62
  -3  -6   8    8.20    1.02
  -3  -6   8    8.38    1.12
  -3  -6   8    8.97    1.30
  -3   6   8    8.56    1.25
  -3   6   8    7.77    1.02
   3   6  -8    8.26    1.11
  -3  -6   7    0.81    0.43
  -3  -6   7    1.39    0.60
  -3  -6   7    1.65    0.72
  -3   6   7    1.52    0.65
  -3   6   7    1.78    0.57
   3   6  -7    1.67    0.65
  -3  -6   6   15.05    1.17
  -3  -6   6   16.21    1.35
  -3  -6   6   16.53    1.41
  -3   6   6   15.68    1.42
  -3   6   6   15.48    1.14
   3   6  -6   15.78    1.35
  -3  -6   5    2.57    0.55
  -3  -6   5    1.42    0.54
  -3  -6   5    1.94    0.64
  -3   6   5    2.60    0.75
  -3   6   5    2.13    0.28
  -3   6   5    1.32    0.44
   3  -6  -5    2.69    0.31
   3   6  -5    1.84    0.62
  -3  -6   4    0.39    0.29
  -3  -6   4    0.76    0.45
  -3  -6   4    0.39    0.39
  -3   6   4    0.46    0.37
  -3   6   4    0.65    0.23
  -3   6   4    0.56    0.28
   3  -6  -4    0.64    0.25
   3  -6  -4    0.67    0.35
   3   6  -4    0.22    0.31
  -3  -6   3    2.04    0.49
  -3  -6   3    1.22    0.48
  -3  -6   3    1.43    0.47
  -3   6   3    1.68    0.55
   3  -6  -3    1.72    0.38
   3  -6  -3    1.51    0.34
   3   6  -3    1.78    0.58
  -3  -6   2    0.53    0.39
  -3   6   2    0.80    0.36
   3  -6  -2    1.43    0.42
   3  -6  -2    0.78    0.25
   3   6  -2    0.99    0.39
   3   6  -2    1.69    0.55
  -3  -6   1    0.63    0.36
  -3   6   1    0.26    0.25
   3  -6  -1    0.49    0.31
   3   6  -1    0.29    0.29
   3   6  -1    0.50    0.38
  -3  -6   0    0.13    0.29
  -3   6   0   -0.11    0.14
   3  -6   0   -0.24    0.20
   3   6   0    0.06    0.26
   3   6   0   -0.13    0.27
  -3  -6  -1    3.26    0.60
  -3   6  -1    2.68    0.34
   3  -6   1    2.91    0.57
   3   6   1    2.94    0.65
   3   6   1    2.44    0.63
  -3  -6  -2    1.25    0.45
  -3   6  -2    1.33    0.21
  -3   6  -2    1.66    0.47
   3  -6   2    1.43    0.52
   3   6   2    0.79    0.45
   3   6   2    0.73    0.42
  -3  -6  -3    1.73    0.51
  -3   6  -3    1.05    0.36
   3  -6   3    0.85    0.46
   3   6   3    1.02    0.52
   3   6   3    0.85    0.42
  -3  -6  -4   -0.23    0.20
  -3   6  -4    0.24    0.23
   3  -6   4    0.20    0.14
   3  -6   4    0.04    0.29
   3   6   4    0.04    0.38
   3   6   4    0.12    0.29
  -3  -6  -5    2.64    0.61
  -3   6  -5    2.88    0.50
   3  -6   5    2.69    0.38
   3  -6   5    2.57    0.70
   3   6   5    2.91    0.82
   3   6   5    2.61    0.66
  -3  -6  -6    0.27    0.34
  -3   6  -6    0.38    0.27
   3  -6   6    0.42    0.26
   3  -6   6    0.22    0.38
   3   6   6    0.00    0.46
   3   6   6    0.22    0.31
  -3  -6  -7    0.13    0.30
  -3   6  -7   -0.14    0.22
   3  -6   7    0.13    0.25
   3  -6   7   -0.13    0.37
   3   6   7    0.32    0.49
  -3  -6  -8    0.02    0.33
  -3   6  -8    0.25    0.27
   3  -6   8    0.54    0.35
   3  -6   8   -0.14    0.37
   3   6   8   -0.38    0.56
  -3  -6  -9    0.99    0.50
  -3   6  -9    0.57    0.36
   3  -6   9    1.32    0.50
   3  -6   9    0.31    0.55
   3   6   9    1.17    0.78
  -3  -6 -10    2.82    0.77
  -3   6 -10    2.73    0.60
   3  -6  10    2.76    0.75
   3  -6  10    2.63    0.97
   3   6  10    2.12    1.06
  -3  -6 -11    0.65    0.57
   3  -6  11    1.58    0.70
   3  -6  11    1.67    0.84
   3   6  11    1.40    1.00
  -3  -6 -12    2.35    0.78
   3  -6  12    3.68    0.98
   3  -6  12    3.32    1.10
   3  -6  12    3.38    1.30
   3   6  12    2.51    1.17
   3  -6  13    0.68    0.64
   3  -6  13    0.59    0.69
   3  -6  13    0.80    0.86
   3   6  13    0.46    0.86
   3  -6  14    2.44    1.05
   3  -6  14    1.33    1.05
   3   6  14    2.03    1.17
   3  -6  15    3.00    1.19
   3  -6  15    1.98    1.33
   3   6  15    1.80    1.15
   3  -6  16    1.73    1.00
   3  -6  16    0.56    1.08
   3   6  16    0.71    1.16
   3   6  16    2.02    1.29
   3  -6  17    0.47    0.74
   3  -6  17    0.22    0.83
   3   6  17   -0.04    0.86
   3   6  17    0.57    0.90
  -3  -7  17    1.30    1.10
  -3   7  17    2.30    1.30
  -3   7  17    1.22    0.85
  -3  -7  16    1.30    1.13
  -3   7  16    0.96    1.01
  -3   7  16    1.32    0.89
   3  -7 -16    0.95    0.74
  -3  -7  15    0.30    0.62
  -3  -7  15   -0.32    0.65
  -3   7  15    0.11    0.75
  -3   7  15    0.20    0.60
   3   7 -15    0.36    0.60
  -3  -7  14    0.64    0.65
  -3  -7  14    0.67    0.53
  -3  -7  14    0.90    0.96
  -3   7  14    1.54    1.08
  -3   7  14    1.56    0.89
   3   7 -14    1.21    0.69
  -3  -7  13    0.37    0.51
  -3  -7  13   -0.07    0.47
  -3  -7  13    0.20    0.76
  -3   7  13    0.35    0.76
  -3   7  13    0.28    0.56
   3   7 -13   -0.43    0.41
  -3  -7  12    1.06    0.68
  -3  -7  12    1.27    0.67
  -3  -7  12    1.36    0.88
  -3   7  12    0.67    0.74
  -3   7  12    1.30    0.81
   3   7 -12    0.74    0.60
  -3  -7  11    1.27    0.65
  -3  -7  11    1.81    0.80
  -3  -7  11    0.50    0.75
  -3   7  11   -0.32    0.53
  -3   7  11    1.51    0.81
   3   7 -11    0.77    0.65
  -3  -7  10    1.48    0.62
  -3  -7  10    1.07    0.67
  -3  -7  10    0.25    0.69
  -3   7  10    0.71    0.75
  -3   7  10    1.60    0.76
   3   7 -10    0.88    0.63
  -3  -7   9    4.07    0.84
  -3  -7   9    4.69    1.06
  -3  -7   9    3.74    1.15
  -3   7   9    4.79    1.12
  -3   7   9    4.69    0.90
   3   7  -9    4.73    0.98
  -3  -7   8   20.05    1.49
  -3  -7   8   18.65    1.63
  -3  -7   8   18.40    1.74
  -3   7   8   17.40    1.71
  -3   7   8   19.98    1.50
   3   7  -8   20.61    1.70
  -3  -7   7   28.41    1.65
  -3  -7   7   27.34    1.85
  -3  -7   7   27.96    1.97
  -3   7   7   28.52    2.04
  -3   7   7   26.04    1.55
   3   7  -7   28.85    1.91
  -3  -7   6    3.84    0.66
  -3  -7   6    3.53    0.82
  -3  -7   6    3.02    0.78
  -3   7   6    2.90    0.82
  -3   7   6    3.65    0.35
  -3   7   6    4.00    0.65
   3  -7  -6    3.53    0.35
   3   7  -6    5.02    0.90
  -3  -7   5   14.37    1.11
  -3  -7   5   15.65    1.39
  -3  -7   5   15.55    1.34
  -3   7   5   14.57    1.36
  -3   7   5   16.44    0.78
  -3   7   5   16.68    1.02
   3  -7  -5   16.86    0.79
   3   7  -5   15.23    1.38
  -3  -7   4   -0.10    0.17
  -3  -7   4   -0.09    0.36
  -3  -7   4   -0.06    0.30
  -3   7   4   -0.18    0.28
  -3   7   4    0.11    0.20
   3  -7  -4   -0.02    0.18
   3   7  -4    0.41    0.37
  -3  -7   3    2.10    0.50
  -3  -7   3    1.00    0.46
  -3   7   3    1.74    0.54
   3  -7  -3    1.66    0.43
   3  -7  -3    1.86    0.35
   3   7  -3    1.60    0.50
   3   7  -3    1.92    0.60
  -3  -7   2    0.13    0.34
  -3   7   2    0.14    0.26
   3  -7  -2   -0.01    0.22
   3  -7  -2    0.20    0.16
   3   7  -2    0.22    0.25
   3   7  -2    0.00    0.31
  -3  -7   1   14.18    1.17
  -3   7   1   15.07    0.95
   3  -7  -1   14.31    1.04
   3   7  -1   14.78    1.08
   3   7  -1   12.69    1.14
  -3  -7   0    0.58    0.41
  -3   7   0    1.10    0.32
   3  -7   0    1.06    0.43
   3   7   0    1.11    0.44
   3   7   0    0.41    0.37
  -3  -7  -1    2.51    0.57
  -3   7  -1    2.92    0.35
   3  -7   1    2.91    0.60
   3   7   1    2.36    0.61
   3   7   1    2.90    0.71
  -3  -7  -2    2.79    0.58
  -3   7  -2    3.45    0.27
  -3   7  -2    2.98    0.58
   3  -7   2    2.67    0.67
   3   7   2    3.27    0.70
   3   7   2    2.79    0.71
  -3  -7  -3    0.24    0.31
  -3   7  -3    0.31    0.29
   3  -7   3    0.46    0.40
   3   7   3    0.47    0.42
   3   7   3    0.13    0.36
  -3  -7  -4    0.03    0.24
  -3   7  -4    0.07    0.27
   3  -7   4    0.33    0.42
   3   7   4    0.20    0.39
   3   7   4    0.45    0.39
  -3  -7  -5   10.51    1.04
  -3   7  -5   12.06    0.95
   3  -7   5   11.04    1.25
   3   7   5   10.00    1.24
   3   7   5   11.91    1.14
  -3  -7  -6    9.25    1.00
  -3   7  -6    7.69    0.79
   3  -7   6    7.54    0.55
   3  -7   6    8.91    1.15
   3   7   6    6.67    1.22
   3   7   6    8.57    1.01
  -3  -7  -7    8.82    1.00
  -3   7  -7    8.21    0.82
   3  -7   7    7.88    0.68
   3  -7   7    8.12    1.15
   3   7   7    7.54    1.34
  -3  -7  -8    1.96    0.64
  -3   7  -8    2.70    0.59
   3  -7   8    2.66    0.57
   3  -7   8    3.00    0.86
   3   7   8    2.18    0.97
  -3  -7  -9    2.89    0.77
  -3   7  -9    2.25    0.61
   3  -7   9    2.45    0.64
   3  -7   9    2.89    0.96
   3   7   9    3.80    1.21
  -3  -7 -10    0.05    0.40
  -3   7 -10    0.30    0.38
   3  -7  10   -0.02    0.38
   3  -7  10    0.50    0.56
   3   7  10    0.30    0.78
  -3  -7 -11    0.33    0.42
   3  -7  11    0.00    0.41
   3  -7  11    0.37    0.58
   3  -7  11   -0.02    0.82
   3   7  11    0.02    0.71
  -3  -7 -12    2.00    0.74
   3  -7  12    1.76    0.87
   3  -7  12    3.29    1.33
   3   7  12    4.97    1.58
   3  -7  13   -0.36    0.50
   3  -7  13   -0.59    0.61
   3   7  13    0.29    0.82
   3  -7  14   -0.31    0.57
   3  -7  14   -0.18    0.87
   3   7  14    0.24    0.79
   3  -7  15    0.21    0.67
   3  -7  15    0.70    1.02
   3   7  15    0.81    1.01
   3  -7  16    0.19    0.67
   3  -7  16    0.57    1.14
   3   7  16    1.98    1.24
   3   7  16    1.24    0.96
   3  -7  17   -0.29    0.60
   3  -7  17    0.48    1.17
   3   7  17   -0.09    1.07
   3   7  17    0.20    0.89
  -3  -8  17    1.21    1.09
  -3   8  17    1.82    1.25
  -3   8  17    0.09    0.58
  -3  -8  16    0.65    0.87
  -3   8  16   -0.01    0.76
  -3   8  16    0.74    0.68
  -3  -8  15    1.94    1.24
  -3   8  15    2.18    1.19
  -3   8  15    2.34    1.05
  -3  -8  14    0.41    0.60
  -3  -8  14    0.23    0.57
  -3  -8  14    1.31    0.91
  -3   8  14    0.43    0.74
  -3   8  14    0.19    0.59
   3   8 -14   -0.03    0.55
  -3  -8  13    0.30    0.53
  -3  -8  13    0.16    0.52
  -3  -8  13    0.46    0.67
  -3   8  13    0.30    0.66
  -3   8  13    0.07    0.56
   3   8 -13   -0.04    0.51
  -3  -8  12    0.15    0.43
  -3  -8  12    0.35    0.55
  -3  -8  12    1.00    0.77
  -3   8  12    0.30    0.62
  -3   8  12    1.24    0.74
   3   8 -12    1.22    0.69
  -3  -8  11    0.37    0.48
  -3  -8  11    0.58    0.61
  -3  -8  11    0.09    0.60
  -3   8  11    0.02    0.66
  -3   8  11    0.61    0.65
   3   8 -11    0.78    0.63
  -3  -8  10    6.20    1.02
  -3  -8  10    4.70    1.13
  -3  -8  10    3.12    1.10
  -3   8  10    4.77    1.26
  -3   8  10    5.36    1.06
   3   8 -10    4.60    1.14
  -3  -8   9   11.57    1.23
  -3  -8   9   11.07    1.41
  -3  -8   9   11.06    1.55
  -3   8   9   10.65    1.51
  -3   8   9   11.25    1.27
   3   8  -9   12.14    1.44
  -3  -8   8    3.71    0.75
  -3  -8   8    3.26    0.93
  -3  -8   8    3.29    1.06
  -3   8   8    3.63    0.98
  -3   8   8    3.93    0.81
   3   8  -8    3.17    0.91
  -3  -8   7    5.90    0.82
  -3  -8   7    6.57    1.10
  -3  -8   7    6.37    1.03
  -3   8   7    5.59    1.09
  -3   8   7    6.92    0.46
  -3   8   7    7.27    0.88
   3  -8  -7    6.50    0.45
   3   8  -7    7.59    1.13
  -3  -8   6    1.83    0.54
  -3  -8   6    1.18    0.58
  -3  -8   6    1.45    0.65
  -3   8   6    1.07    0.59
  -3   8   6    2.72    0.56
   3  -8  -6    1.67    0.34
   3   8  -6    2.85    0.79
  -3  -8   5   14.19    1.10
  -3  -8   5   14.74    1.38
  -3  -8   5   14.17    1.30
  -3   8   5   14.59    1.38
  -3   8   5   16.40    0.99
   3  -8  -5   14.95    0.87
   3   8  -5   14.65    1.41
  -3  -8   4   -0.04    0.21
  -3  -8   4   -0.02    0.40
  -3  -8   4   -0.24    0.27
  -3   8   4    0.09    0.36
  -3   8   4    0.20    0.20
   3  -8  -4   -0.07    0.22
   3   8  -4   -0.07    0.32
  -3  -8   3    1.12    0.54
  -3   8   3    1.96    0.61
   3  -8  -3    1.56    0.46
   3   8  -3    1.75    0.53
   3   8  -3    0.88    0.50
  -3  -8   2    2.23    0.63
  -3   8   2    1.31    0.45
   3  -8  -2    1.57    0.52
   3  -8  -2    1.65    0.24
   3   8  -2    2.45    0.59
   3   8  -2    1.14    0.54
  -3  -8   1    1.03    0.46
  -3   8   1    1.84    0.47
   3  -8  -1    1.52    0.48
   3  -8  -1    1.52    0.21
   3   8  -1    1.63    0.51
   3   8  -1    0.78    0.44
  -3  -8   0    1.95    0.57
  -3   8   0    1.73    0.38
   3  -8   0    1.91    0.58
   3   8   0    2.01    0.57
   3   8   0    2.32    0.70
  -3  -8  -1    2.03    0.61
  -3   8  -1    1.87    0.32
   3  -8   1    2.26    0.62
   3   8   1    1.53    0.55
   3   8   1    1.66    0.61
  -3  -8  -2    0.34    0.34
  -3   8  -2    0.42    0.13
  -3   8  -2    0.35    0.36
   3  -8   2    0.28    0.36
   3   8   2    0.29    0.37
   3   8   2    0.46    0.41
  -3  -8  -3    0.07    0.31
  -3   8  -3    0.10    0.31
   3  -8   3    0.20    0.35
   3   8   3    0.13    0.38
   3   8   3    0.04    0.38
  -3  -8  -4    0.66    0.42
  -3   8  -4    0.05    0.31
   3  -8   4    0.26    0.41
   3   8   4    0.48    0.50
   3   8   4    1.01    0.52
  -3  -8  -5    0.13    0.31
  -3   8  -5    0.21    0.31
   3  -8   5    0.30    0.39
   3   8   5    0.02    0.50
   3   8   5   -0.18    0.31
  -3  -8  -6    0.60    0.42
  -3   8  -6    0.37    0.34
   3  -8   6    1.20    0.67
   3   8   6    1.37    0.72
   3   8   6    0.82    0.52
  -3  -8  -7    5.34    0.88
  -3   8  -7    4.33    0.73
   3  -8   7    5.52    0.50
   3  -8   7    4.52    0.98
   3   8   7    5.69    1.32
  -3  -8  -8    0.75    0.49
  -3   8  -8    1.01    0.46
   3  -8   8    1.07    0.35
   3  -8   8    0.93    0.70
   3   8   8    0.85    0.71
  -3  -8  -9    0.39    0.43
  -3   8  -9    0.55    0.41
   3  -8   9    0.49    0.34
   3  -8   9    0.28    0.63
   3   8   9    0.38    0.77
  -3  -8 -10    1.42    0.60
  -3   8 -10    1.14    0.51
   3  -8  10    0.68    0.61
   3  -8  10    1.65    1.02
   3   8  10    1.80    1.08
  -3  -8 -11    0.17    0.44
   3  -8  11    0.80    0.73
   3  -8  11    0.21    0.81
   3   8  11    0.29    0.85
  -3  -8 -12    1.94    0.76
   3  -8  12    2.38    0.95
   3  -8  12    2.58    1.23
   3   8  12    2.41    1.14
   3  -8  13    0.95    0.84
   3  -8  13    0.09    0.87
   3   8  13    1.18    1.00
   3  -8  14    0.70    0.77
   3  -8  14    0.03    0.83
   3   8  14    0.18    0.82
   3  -8  15   -0.14    0.63
   3  -8  15   -0.05    0.81
   3   8  15    0.16    0.93
   3  -8  16   -0.22    0.66
   3  -8  16    0.48    0.96
   3   8  16   -0.69    0.83
   3   8  16   -0.94    0.61
   3  -8  17    0.98    0.91
   3  -8  17    2.02    1.47
   3   8  17    0.37    1.06
   3   8  17    1.43    1.18
  -3  -9  16    0.66    0.88
  -3   9  16   -0.45    0.64
  -3   9  16    0.68    0.63
  -3  -9  15    1.41    0.73
  -3  -9  15   -0.29    0.65
  -3   9  15    0.20    0.69
  -3   9  15   -0.10    0.43
  -3  -9  14   -0.25    0.50
  -3  -9  14    0.02    0.72
  -3   9  14    0.05    0.56
  -3   9  14    0.41    0.58
   3   9 -14   -0.66    0.44
  -3  -9  13   -0.18    0.48
  -3  -9  13    0.51    0.58
  -3  -9  13   -0.27    0.69
  -3   9  13   -0.18    0.46
  -3   9  13    0.19    0.53
   3   9 -13   -0.36    0.43
  -3  -9  12    0.01    0.47
  -3  -9  12   -0.13    0.46
  -3  -9  12   -0.58    0.47
  -3   9  12   -0.12    0.61
  -3   9  12    0.18    0.45
   3   9 -12   -0.33    0.43
  -3  -9  11    2.24    0.77
  -3  -9  11    3.60    1.13
  -3  -9  11    3.87    1.30
  -3   9  11    2.64    1.10
  -3   9  11    2.93    0.87
   3   9 -11    2.75    0.95
  -3  -9  10    0.94    0.55
  -3  -9  10    0.71    0.67
  -3  -9  10   -0.05    0.59
  -3   9  10    0.46    0.73
  -3   9  10    0.38    0.53
   3   9 -10    1.46    0.68
  -3  -9   9    1.98    0.66
  -3  -9   9    3.36    1.03
  -3  -9   9    3.19    1.05
  -3   9   9    2.40    0.99
  -3   9   9    3.18    0.83
   3   9  -9    3.07    0.98
  -3  -9   8    9.07    1.04
  -3  -9   8    8.20    1.23
  -3  -9   8    7.79    1.29
  -3   9   8    7.29    1.33
  -3   9   8    9.41    1.08
   3  -9  -8    8.84    0.53
   3   9  -8   11.14    1.42
  -3  -9   7    6.22    0.86
  -3  -9   7    7.75    1.23
  -3  -9   7    6.54    1.10
  -3   9   7    7.72    1.24
  -3   9   7    7.03    0.86
   3  -9  -7    7.55    0.59
   3   9  -7    7.21    1.10
  -3  -9   6    0.07    0.25
  -3  -9   6    0.11    0.45
  -3  -9   6    0.34    0.40
  -3   9   6    0.40    0.43
  -3   9   6    0.16    0.31
   3  -9  -6    0.21    0.23
   3   9  -6    0.37    0.46
  -3  -9   5    2.30    0.56
  -3  -9   5    3.45    0.91
  -3  -9   5    2.48    0.71
  -3   9   5    3.42    0.84
  -3   9   5    3.10    0.49
   3  -9  -5    2.98    0.53
   3   9  -5    3.09    0.80
  -3  -9   4    3.08    0.84
  -3  -9   4    2.87    0.69
  -3   9   4    2.79    0.72
   3  -9  -4    2.80    0.57
   3   9  -4    3.05    0.65
   3   9  -4    3.24    0.80
  -3  -9   3    0.17    0.43
  -3   9   3   -0.07    0.27
   3  -9  -3   -0.11    0.27
   3   9  -3    0.13    0.29
   3   9  -3    0.49    0.47
  -3  -9   2    0.88    0.49
  -3   9   2    0.82    0.43
   3  -9  -2    1.21    0.50
   3   9  -2    1.09    0.44
   3   9  -2    1.55    0.62
  -3  -9   1    0.50    0.46
  -3   9   1    0.61    0.33
   3  -9  -1    0.25    0.39
   3   9  -1    0.22    0.33
   3   9  -1    0.61    0.53
  -3  -9   0    7.57    0.99
  -3   9   0    8.27    0.70
   3  -9   0    8.02    0.97
   3   9   0    8.23    0.96
   3   9   0    7.54    1.07
  -3  -9  -1    0.25    0.40
  -3   9  -1    0.44    0.22
  -3   9  -1    0.84    0.48
   3  -9   1    1.08    0.52
   3   9   1    0.46    0.43
   3   9   1    0.69    0.49
  -3  -9  -2    2.90    0.69
  -3   9  -2    3.86    0.30
  -3   9  -2    4.17    0.78
   3  -9   2    2.99    0.74
   3   9   2    4.27    0.85
   3   9   2    3.77    0.88
  -3  -9  -3    2.61    0.67
  -3   9  -3    1.81    0.57
   3  -9   3    2.74    0.79
   3   9   3    2.02    0.70
   3   9   3    2.91    0.82
  -3  -9  -4   -0.09    0.25
  -3   9  -4   -0.08    0.26
   3  -9   4    0.09    0.43
   3   9   4    0.26    0.47
   3   9   4    0.37    0.47
  -3  -9  -5    0.10    0.34
  -3   9  -5    0.06    0.31
   3  -9   5   -0.05    0.47
   3   9   5    0.07    0.52
   3   9   5    0.02    0.40
  -3  -9  -6    0.44    0.43
  -3   9  -6    1.41    0.52
   3  -9   6    1.95    0.77
   3   9   6    1.13    0.74
   3   9   6    0.80    0.52
  -3  -9  -7    0.44    0.41
  -3   9  -7    0.35    0.39
   3  -9   7    0.86    0.64
   3   9   7   -0.10    0.68
  -3  -9  -8    6.67    1.02
  -3   9  -8    6.93    0.94
   3  -9   8    6.15    1.20
   3  -9   8    6.50    1.27
   3   9   8    6.31    1.38
  -3  -9  -9    2.31    0.72
  -3   9  -9    1.68    0.60
   3  -9   9    2.07    0.94
   3  -9   9    3.04    1.14
   3   9   9    1.97    0.96
  -3  -9 -10   -0.11    0.41
  -3   9 -10    0.57    0.47
   3  -9  10   -0.05    0.63
   3  -9  10    0.05    0.66
   3   9  10   -0.34    0.71
  -3  -9 -11    0.86    0.57
   3  -9  11    1.54    0.91
   3  -9  11    1.07    0.96
   3   9  11    1.74    1.10
   3  -9  12   -0.62    0.44
   3  -9  12   -0.25    0.72
   3   9  12    0.56    0.76
   3  -9  13    1.56    1.01
   3  -9  13    2.21    1.14
   3   9  13    1.50    1.02
   3  -9  14    0.26    0.68
   3  -9  14    0.30    0.88
   3   9  14    0.32    0.90
   3  -9  15   -0.12    0.61
   3  -9  15   -0.60    0.69
   3   9  15    0.64    0.94
   3  -9  16   -0.27    0.64
   3  -9  16    0.28    0.89
   3   9  16    1.66    1.30
   3   9  16    0.24    0.89
  -3 -10  16    0.41    0.71
  -3  10  16    0.16    0.95
  -3 -10  15    0.02    0.52
  -3 -10  15    0.26    0.75
  -3  10  15   -0.44    0.70
  -3  10  15    0.62    0.63
  -3 -10  14    0.45    0.64
  -3 -10  14    0.06    0.74
  -3  10  14    0.07    0.66
  -3  10  14    0.67    0.65
   3  10 -14    0.01    0.54
  -3 -10  13   -0.40    0.41
  -3 -10  13   -0.17    0.66
  -3  10  13    0.10    0.65
  -3  10  13    0.25    0.46
   3  10 -13   -0.31    0.43
  -3 -10  12    1.09    0.74
  -3 -10  12    2.35    1.17
  -3  10  12    0.63    0.73
  -3  10  12    1.72    0.76
   3  10 -12    0.66    0.61
  -3 -10  11    3.33    0.89
  -3 -10  11    3.67    1.17
  -3 -10  11    4.12    1.22
  -3  10  11    2.69    1.10
  -3  10  11    3.77    1.02
   3  10 -11    3.05    1.00
  -3 -10  10    5.56    0.96
  -3 -10  10    5.06    1.23
  -3 -10  10    3.83    1.12
  -3  10  10    5.13    1.34
  -3  10  10    5.39    1.02
   3  10 -10    6.10    1.31
  -3 -10   9    4.89    0.88
  -3 -10   9    3.32    1.05
  -3 -10   9    3.88    1.05
  -3  10   9    4.36    1.14
  -3  10   9    4.98    0.95
   3  10  -9    4.96    1.15
  -3 -10   8    5.03    0.85
  -3 -10   8    4.65    1.16
  -3 -10   8    4.44    1.10
  -3  10   8    6.04    1.27
  -3  10   8    4.62    0.86
   3  10  -8    4.84    1.13
  -3 -10   7    1.25    0.49
  -3 -10   7    1.35    0.72
  -3 -10   7    0.90    0.70
  -3  10   7    0.51    0.52
  -3  10   7    1.64    0.54
   3 -10  -7    0.60    0.31
   3  10  -7    0.57    0.59
  -3 -10   6   20.30    1.36
  -3 -10   6   16.94    1.65
  -3 -10   6   19.62    1.66
  -3  10   6   18.96    1.73
  -3  10   6   19.91    1.13
   3 -10  -6   19.95    1.12
   3  10  -6   21.39    1.83
  -3 -10   5    1.96    0.54
  -3 -10   5    1.49    0.67
  -3 -10   5    2.30    0.73
  -3  10   5    1.51    0.64
  -3  10   5    1.80    0.39
   3 -10  -5    1.93    0.53
   3  10  -5    1.96    0.63
   3  10  -5    1.32    0.62
  -3 -10   4    0.02    0.42
  -3 -10   4   -0.21    0.28
  -3  10   4    0.22    0.36
   3 -10  -4    0.23    0.32
   3  10  -4    0.04    0.29
   3  10  -4    0.21    0.45
  -3 -10   3    0.21    0.41
  -3  10   3    0.08    0.34
   3 -10  -3    0.12    0.35
   3  10  -3    0.35    0.36
   3  10  -3    0.33    0.52
  -3 -10   2    0.55    0.50
  -3  10   2    1.22    0.48
   3 -10  -2    0.97    0.50
   3  10  -2    1.01    0.44
   3  10  -2    0.46    0.44
  -3 -10   1    0.11    0.38
  -3  10   1    0.35    0.31
   3 -10  -1    0.56    0.45
   3  10  -1    0.53    0.40
   3  10  -1    0.55    0.51
  -3 -10   0    0.68    0.54
  -3  10   0    0.62    0.33
   3 -10   0    0.78    0.48
   3 -10   0    1.19    0.23
   3  10   0    1.04    0.49
   3  10   0    0.77    0.55
  -3 -10  -1   -0.22    0.31
  -3  10  -1    0.11    0.17
  -3  10  -1    0.07    0.35
   3 -10   1    0.02    0.39
   3 -10   1    0.16    0.24
   3  10   1    0.23    0.37
   3  10   1    0.23    0.43
  -3 -10  -2   -0.01    0.34
  -3  10  -2    0.73    0.20
  -3  10  -2    0.06    0.36
   3 -10   2    0.29    0.46
   3  10   2    0.41    0.48
   3  10   2    0.49    0.48
  -3 -10  -3    7.08    1.02
  -3  10  -3    7.98    1.04
   3 -10   3    6.53    1.08
   3  10   3    5.99    1.06
   3  10   3    6.76    1.08
  -3 -10  -4   -0.03    0.33
  -3  10  -4   -0.21    0.27
   3 -10   4    0.00    0.45
   3  10   4   -0.14    0.46
   3  10   4    0.07    0.44
  -3 -10  -5   -0.12    0.29
  -3  10  -5   -0.05    0.35
   3 -10   5   -0.29    0.39
   3  10   5    0.11    0.53
   3  10   5    0.09    0.41
  -3 -10  -6    3.81    0.84
  -3  10  -6    3.70    0.82
   3 -10   6    2.96    0.97
   3 -10   6    4.29    0.93
   3  10   6    3.39    1.05
   3  10   6    4.44    1.02
  -3 -10  -7    0.22    0.44
  -3  10  -7    0.68    0.48
   3 -10   7    0.55    0.63
   3 -10   7    0.56    0.64
   3  10   7    0.45    0.73
  -3 -10  -8    0.41    0.46
  -3  10  -8    1.44    0.62
   3 -10   8    0.22    0.56
   3 -10   8    0.91    0.78
   3  10   8    0.42    0.79
  -3 -10  -9    0.68    0.50
  -3  10  -9    0.40    0.49
   3 -10   9   -0.28    0.46
   3 -10   9    0.22    0.72
   3  10   9   -0.11    0.78
  -3 -10 -10   -0.20    0.35
  -3  10 -10    0.35    0.46
   3 -10  10   -0.18    0.57
   3 -10  10   -0.12    0.77
   3  10  10   -0.22    0.71
  -3 -10 -11    1.49    0.65
   3 -10  11    1.40    0.82
   3 -10  11    3.30    1.20
   3  10  11    0.81    0.84
   3 -10  12   -0.45    0.40
   3 -10  12   -0.45    0.71
   3  10  12   -0.38    0.65
   3 -10  13    0.83    0.86
   3 -10  13   -0.06    0.80
   3  10  13    0.38    0.88
   3 -10  14   -0.03    0.73
   3 -10  14    0.78    0.95
   3  10  14    1.20    1.07
   3 -10  15    1.38    1.06
   3 -10  15    2.92    1.46
   3  10  15    2.13    1.23
   3  10  15    2.51    1.36
   3 -10  16    1.18    0.90
   3 -10  16    1.86    1.21
   3  10  16    1.59    1.27
   3  10  16    0.97    0.96
  -3 -11  16   -0.20    0.65
  -3  11  16    0.14    0.81
  -3 -11  15    0.85    0.75
  -3 -11  15    0.31    0.79
  -3  11  15   -0.22    0.70
  -3 -11  14    0.93    0.81
  -3 -11  14    0.08    0.66
  -3  11  14    0.04    0.60
   3  11 -14   -0.21    0.55
  -3 -11  13    0.51    0.73
  -3 -11  13    0.77    0.82
  -3  11  13    0.26    0.63
   3  11 -13    0.27    0.66
  -3 -11  12    0.95    0.79
  -3 -11  12    2.16    1.06
  -3  11  12    1.62    0.92
  -3  11  12    2.06    0.80
   3  11 -12    1.34    0.77
  -3 -11  11   -0.48    0.42
  -3 -11  11    0.37    0.74
  -3  11  11   -0.09    0.50
  -3  11  11    0.03    0.39
   3  11 -11   -0.01    0.55
  -3 -11  10   -0.13    0.35
  -3 -11  10    0.04    0.54
  -3 -11  10   -0.31    0.52
  -3  11  10   -0.08    0.57
  -3  11  10    0.28    0.48
   3  11 -10    0.28    0.58
  -3 -11   9    0.16    0.36
  -3 -11   9   -0.39    0.54
  -3 -11   9    0.48    0.67
  -3  11   9    0.10    0.57
  -3  11   9   -0.32    0.37
   3  11  -9    0.12    0.59
  -3 -11   8    2.85    0.72
  -3 -11   8    3.67    1.15
  -3 -11   8    2.84    1.06
  -3  11   8    2.67    1.04
  -3  11   8    2.80    0.72
   3  11  -8    3.58    1.08
  -3 -11   7    8.29    0.97
  -3 -11   7    6.92    1.31
  -3 -11   7    8.53    1.26
  -3  11   7    8.41    1.35
  -3  11   7    9.73    0.92
   3 -11  -7    7.64    0.79
   3  11  -7    7.71    1.33
  -3 -11   6    0.11    0.31
  -3 -11   6    0.09    0.53
  -3 -11   6    0.12    0.49
  -3  11   6    0.09    0.54
  -3  11   6    0.56    0.32
   3 -11  -6    0.10    0.30
   3  11  -6   -0.10    0.37
   3  11  -6    0.32    0.57
  -3 -11   5    5.56    1.08
  -3 -11   5    3.96    0.88
  -3  11   5    3.97    0.95
   3 -11  -5    3.55    0.68
   3  11  -5    3.28    0.71
   3  11  -5    3.68    1.03
  -3 -11   4    3.47    0.93
  -3  11   4    1.11    0.58
   3 -11  -4    1.51    0.54
   3  11  -4    1.43    0.50
   3  11  -4    1.66    0.72
  -3 -11   3   -0.17    0.34
  -3  11   3    0.09    0.34
   3 -11  -3    0.29    0.41
   3  11  -3   -0.17    0.26
   3  11  -3   -0.31    0.38
  -3 -11   2    5.11    1.04
  -3  11   2    3.81    0.72
   3 -11  -2    4.46    0.85
   3  11  -2    4.32    0.79
   3  11  -2    4.69    0.96
  -3 -11   1    2.99    0.84
  -3  11   1    2.36    0.58
   3 -11  -1    2.60    0.76
   3  11  -1    2.91    0.70
   3  11  -1    1.93    0.75
  -3 -11   0    0.05    0.36
  -3  11   0    0.21    0.26
   3 -11   0    0.03    0.41
   3  11   0    0.06    0.36
   3  11   0    0.22    0.43
  -3 -11  -1    1.14    0.62
  -3  11  -1    0.88    0.30
  -3  11  -1    0.23    0.41
   3 -11   1    0.61    0.55
   3 -11   1    1.00    0.30
   3  11   1    1.10    0.55
   3  11   1    0.99    0.59
  -3 -11  -2    0.79    0.53
  -3  11  -2    1.05    0.24
  -3  11  -2    1.44    0.64
   3 -11   2    1.12    0.58
   3 -11   2    1.04    0.40
   3  11   2    0.83    0.57
   3  11   2    0.78    0.57
  -3 -11  -3    2.64    0.76
  -3  11  -3    2.71    0.77
   3 -11   3    2.49    0.81
   3 -11   3    2.13    0.58
   3  11   3    2.82    0.91
   3  11   3    1.64    0.73
  -3 -11  -4    5.38    0.94
  -3  11  -4    4.56    0.89
   3 -11   4    4.33    1.05
   3 -11   4    4.69    0.82
   3  11   4    4.24    1.11
   3  11   4    2.65    0.86
  -3 -11  -5    0.46    0.44
  -3  11  -5    0.18    0.37
   3 -11   5    0.34    0.61
   3 -11   5    0.29    0.50
   3  11   5    0.77    0.67
   3  11   5    0.33    0.48
  -3 -11  -6    0.94    0.56
  -3  11  -6    0.35    0.49
   3 -11   6    0.62    0.66
   3 -11   6    1.34    0.74
   3  11   6    1.44    0.78
   3  11   6    1.22    0.70
  -3 -11  -7    3.27    0.81
  -3  11  -7    4.05    0.92
   3 -11   7    3.47    1.12
   3 -11   7    2.94    1.02
   3  11   7    3.21    1.13
  -3 -11  -8   -0.06    0.38
  -3  11  -8    0.44    0.47
   3 -11   8    0.26    0.68
   3 -11   8    0.03    0.71
   3  11   8    0.34    0.79
  -3 -11  -9    1.58    0.68
  -3  11  -9    1.03    0.59
   3 -11   9    1.42    0.88
   3 -11   9    0.79    0.84
   3  11   9    1.43    1.03
  -3 -11 -10    4.11    0.97
  -3  11 -10    4.08    0.91
   3 -11  10    3.83    1.26
   3 -11  10    5.43    1.36
   3  11  10    3.74    1.33
  -3 -11 -11    0.35    0.47
   3 -11  11    0.78    0.77
   3 -11  11    0.05    0.64
   3  11  11    0.31    0.74
   3 -11  12   -0.17    0.57
   3 -11  12    0.68    0.86
   3  11  12   -0.23    0.52
   3 -11  13    0.31    0.76
   3 -11  13    0.36    0.95
   3  11  13    0.70    0.86
   3 -11  14    0.62    0.92
   3 -11  14    0.85    1.13
   3  11  14    1.63    1.15
   3 -11  15   -0.10    0.68
   3 -11  15   -0.88    0.71
   3  11  15    0.28    0.92
   3  11  15    0.20    0.84
   3 -11  16   -0.11    0.67
   3 -11  16    0.71    0.81
   3  11  16    0.27    0.92
   3  11  16    0.49    0.75
  -3 -12  15    3.60    1.32
  -3 -12  15    3.28    1.42
  -3  12  15    1.18    1.02
  -3 -12  14    0.06    0.53
  -3 -12  14    1.04    0.93
  -3  12  14   -0.03    0.60
   3  12 -14    0.08    0.56
  -3 -12  13    0.48    0.66
  -3 -12  13   -0.35    0.42
  -3  12  13   -0.70    0.58
   3  12 -13   -0.03    0.58
  -3 -12  12    0.64    0.69
  -3 -12  12    1.06    0.79
  -3  12  12    0.78    0.75
   3  12 -12    0.17    0.61
  -3 -12  11    0.55    0.68
  -3 -12  11    1.09    0.91
  -3  12  11    0.82    0.79
   3  12 -11    0.90    0.73
  -3 -12  10    4.76    1.25
  -3 -12  10    3.16    0.96
  -3  12  10    3.75    1.16
   3  12 -10    4.19    1.16
  -3 -12   9    0.84    0.78
  -3 -12   9    1.11    0.79
  -3  12   9    1.17    0.74
  -3  12   9    1.49    0.70
   3  12  -9    0.89    0.70
  -3 -12   8    0.74    0.46
  -3 -12   8    0.12    0.60
  -3 -12   8    0.58    0.67
  -3  12   8    1.23    0.78
  -3  12   8    0.66    0.46
   3  12  -8    0.45    0.71
  -3 -12   7    1.46    0.54
  -3 -12   7    1.51    0.83
  -3 -12   7    1.46    0.78
  -3  12   7    0.24    0.58
  -3  12   7    1.69    0.53
   3 -12  -7    1.77    0.54
   3  12  -7    1.31    0.63
   3  12  -7    1.82    0.83
  -3 -12   6    0.34    0.64
  -3 -12   6    1.03    0.65
  -3  12   6    0.98    0.68
  -3  12   6    0.71    0.33
   3 -12  -6    0.96    0.47
   3  12  -6    0.34    0.45
   3  12  -6    0.83    0.70
  -3 -12   5   10.42    1.43
  -3 -12   5    9.46    1.17
  -3  12   5   10.31    1.34
   3 -12  -5   10.30    1.08
   3  12  -5    9.46    1.04
   3  12  -5   11.42    1.54
  -3 -12   4    1.18    0.71
  -3  12   4    1.58    0.63
   3 -12  -4    1.83    0.66
   3  12  -4    0.73    0.45
   3  12  -4    1.33    0.72
  -3 -12   3    2.06    0.87
  -3  12   3    3.75    0.83
   3 -12  -3    2.77    0.78
   3  12  -3    2.90    0.73
   3  12  -3    2.23    0.81
  -3 -12   2   -0.40    0.34
  -3  12   2   -0.07    0.31
   3 -12  -2    0.14    0.39
   3  12  -2   -0.24    0.31
   3  12  -2    0.15    0.46
  -3 -12   1    1.81    0.77
  -3  12   1    2.28    0.61
   3 -12  -1    2.23    0.75
   3  12  -1    2.12    0.69
   3  12  -1    2.09    0.81
  -3 -12   0    2.61    0.79
  -3  12   0    2.55    0.56
   3 -12   0    2.59    0.83
   3  12   0    3.65    0.85
   3  12   0    2.24    0.89
  -3 -12  -1   -0.04    0.40
  -3  12  -1    0.10    0.20
  -3  12  -1    0.55    0.45
   3 -12   1    0.18    0.50
   3 -12   1    0.15    0.20
   3  12   1    0.08    0.44
   3  12   1   -0.38    0.37
  -3 -12  -2    3.92    0.93
  -3  12  -2    3.36    0.37
  -3  12  -2    4.15    0.91
   3 -12   2    2.70    0.90
   3 -12   2    2.67    0.51
   3  12   2    2.95    0.96
   3  12   2    2.28    0.85
  -3 -12  -3    0.30    0.47
  -3  12  -3    0.32    0.43
   3 -12   3   -0.34    0.45
   3 -12   3    0.32    0.39
   3  12   3   -0.15    0.45
   3  12   3   -0.22    0.47
  -3 -12  -4    2.14    0.77
  -3  12  -4    2.99    0.85
   3 -12   4    3.61    0.99
   3 -12   4    3.09    0.73
   3  12   4    2.15    0.88
   3  12   4    2.98    1.01
  -3 -12  -5    0.77    0.54
  -3  12  -5    0.10    0.44
   3 -12   5   -0.01    0.60
   3 -12   5    0.19    0.53
   3  12   5    0.05    0.64
   3  12   5   -0.48    0.48
  -3 -12  -6    0.32    0.47
  -3  12  -6   -0.37    0.37
   3 -12   6    0.24    0.61
   3 -12   6    0.32    0.61
   3  12   6    0.31    0.72
   3  12   6    0.13    0.56
  -3 -12  -7    2.11    0.74
  -3  12  -7    3.29    0.90
   3 -12   7    2.59    1.01
   3 -12   7    3.63    1.08
   3  12   7    3.00    1.13
   3  12   7    2.58    0.95
  -3 -12  -8    6.09    1.12
  -3  12  -8    6.22    1.07
   3 -12   8    6.41    1.37
   3 -12   8    6.23    1.33
   3  12   8    3.91    1.34
  -3 -12  -9    0.76    0.59
  -3  12  -9    1.07    0.60
   3 -12   9    0.77    0.80
   3 -12   9    1.88    1.01
   3  12   9    0.96    0.87
  -3 -12 -10    7.97    1.19
   3 -12  10    7.22    1.52
   3 -12  10    7.43    1.47
   3  12  10    7.70    1.67
   3 -12  11    0.68    0.77
   3 -12  11    0.55    0.81
   3  12  11    0.56    0.78
   3 -12  12    0.35    0.65
   3 -12  12    0.01    0.76
   3  12  12   -0.22    0.66
   3 -12  13    0.62    0.88
   3 -12  13    1.00    1.09
   3  12  13    0.57    0.82
   3 -12  14    0.09    0.73
   3 -12  14    0.84    0.98
   3  12  14    0.09    0.81
   3 -12  15    1.68    1.03
   3 -12  15   -0.79    0.69
   3  12  15    1.24    1.13
  -3 -13  15    1.04    0.74
  -3 -13  15    0.21    0.76
  -3  13  15    1.01    0.79
  -3 -13  14    0.03    0.60
  -3 -13  14    0.47    0.76
  -3  13  14    0.38    0.82
  -3 -13  13    0.27    0.68
  -3 -13  13   -0.06    0.58
  -3  13  13    0.41    0.68
   3  13 -13   -0.10    0.55
  -3 -13  12    0.20    0.62
  -3 -13  12    0.59    0.72
  -3  13  12    0.72    0.65
   3  13 -12   -0.43    0.50
  -3 -13  11    0.89    0.84
  -3 -13  11    0.84    0.74
  -3  13  11   -0.14    0.58
   3  13 -11    0.51    0.69
  -3 -13  10    0.40    0.64
  -3 -13  10    0.87    0.81
  -3  13  10    1.36    0.84
   3  13 -10    1.11    0.71
  -3 -13   9    0.11    0.56
  -3 -13   9    0.74    0.68
  -3  13   9   -0.45    0.41
   3  13  -9    1.04    0.70
  -3 -13   8   -0.18    0.52
  -3 -13   8    0.36    0.58
  -3  13   8   -0.15    0.58
   3  13  -8    0.77    0.70
  -3 -13   7    5.72    1.36
  -3 -13   7    5.42    1.09
  -3  13   7    6.16    1.29
   3 -13  -7    5.67    0.85
   3  13  -7    7.95    1.04
   3  13  -7    6.57    1.41
  -3 -13   6    0.84    0.73
  -3 -13   6    0.96    0.66
  -3  13   6    1.09    0.71
   3 -13  -6    0.30    0.40
   3  13  -6    0.40    0.44
   3  13  -6    0.53    0.59
  -3 -13   5   -0.79    0.42
  -3  13   5   -0.11    0.43
   3 -13  -5    0.26    0.40
   3  13  -5   -0.22    0.31
   3  13  -5    0.04    0.57
  -3 -13   4   -0.18    0.49
  -3  13   4    0.48    0.54
   3 -13  -4    0.35    0.50
   3  13  -4   -0.08    0.37
   3  13  -4   -0.27    0.45
  -3 -13   3    0.79    0.67
  -3  13   3    1.13    0.57
   3 -13  -3    1.00    0.60
   3  13  -3    1.56    0.63
   3  13  -3    0.90    0.66
  -3 -13   2    0.25    0.60
  -3  13   2    0.17    0.37
   3 -13  -2   -0.27    0.40
   3  13  -2   -0.32    0.35
   3  13  -2    0.31    0.59
  -3 -13   1    0.26    0.49
  -3  13   1    0.22    0.33
   3 -13  -1    0.04    0.47
   3  13  -1   -0.30    0.36
   3  13  -1   -0.23    0.46
  -3 -13   0   -0.44    0.39
  -3  13   0   -0.03    0.27
   3 -13   0    0.29    0.54
   3  13   0   -0.07    0.38
   3  13   0    0.68    0.65
  -3 -13  -1    3.58    0.97
  -3  13  -1    3.96    0.58
  -3  13  -1    3.51    0.98
   3 -13   1    3.46    1.01
   3 -13   1    3.25    0.35
   3  13   1    4.59    1.06
   3  13   1    2.19    0.84
  -3 -13  -2    0.18    0.50
  -3  13  -2    0.27    0.19
  -3  13  -2    0.75    0.59
   3 -13   2   -0.23    0.49
   3 -13   2    0.07    0.29
   3  13   2    0.41    0.54
   3  13   2    0.27    0.58
  -3 -13  -3    1.19    0.69
  -3  13  -3    2.39    0.86
   3 -13   3    3.07    1.03
   3 -13   3    2.38    0.61
   3  13   3    2.71    0.93
   3  13   3    2.24    0.86
  -3 -13  -4    0.14    0.42
  -3  13  -4    0.38    0.48
   3 -13   4   -0.01    0.55
   3 -13   4    0.04    0.42
   3  13   4   -0.07    0.60
   3  13   4    0.31    0.66
  -3 -13  -5    4.03    0.97
  -3  13  -5    5.30    1.04
   3 -13   5    4.19    1.22
   3 -13   5    4.72    0.94
   3  13   5    4.26    1.22
   3  13   5    3.27    1.02
  -3 -13  -6    0.28    0.48
  -3  13  -6    0.06    0.41
   3 -13   6    0.75    0.72
   3 -13   6   -0.04    0.60
   3  13   6    0.52    0.77
   3  13   6    0.46    0.60
  -3 -13  -7    3.29    0.90
  -3  13  -7    5.49    1.11
   3 -13   7    3.95    1.28
   3 -13   7    3.80    1.03
   3  13   7    5.09    1.55
   3  13   7    3.79    1.24
  -3 -13  -8    0.36    0.52
  -3  13  -8    0.54    0.57
   3 -13   8    1.38    0.89
   3 -13   8    0.26    0.67
   3  13   8    0.70    0.90
  -3 -13  -9    0.85    0.55
  -3  13  -9    0.75    0.54
   3 -13   9    1.11    0.87
   3 -13   9    0.99    0.79
   3  13   9    0.32    0.78
  -3 -13 -10    0.44    0.50
   3 -13  10    0.61    0.67
   3 -13  10   -0.15    0.68
   3  13  10    0.04    0.71
   3 -13  11   -0.28    0.55
   3 -13  11    0.80    0.87
   3  13  11    0.42    0.81
   3 -13  12   -0.34    0.62
   3 -13  12    0.44    0.83
   3  13  12   -0.12    0.76
   3 -13  13    0.00    0.69
   3 -13  13    0.06    0.83
   3  13  13    0.27    0.91
   3 -13  14   -0.34    0.71
   3 -13  14   -0.14    0.72
   3  13  14    0.29    0.85
   3 -13  15    0.36    0.66
   3 -13  15    1.19    1.06
   3  13  15   -0.33    0.71
  -3 -14  14    1.03    0.83
  -3 -14  14    1.46    0.98
  -3  14  14    0.95    0.94
  -3 -14  13    1.00    0.90
  -3 -14  13   -0.12    0.60
  -3  14  13    1.23    0.97
   3  14 -13    0.22    0.66
  -3 -14  12    1.01    0.85
  -3 -14  12   -0.10    0.64
  -3  14  12    0.28    0.74
   3  14 -12    1.82    0.97
  -3 -14  11    0.76    0.80
  -3 -14  11    0.78    0.70
  -3  14  11   -0.47    0.44
   3  14 -11    0.11    0.62
  -3 -14  10    0.73    0.73
  -3 -14  10    1.23    0.81
  -3  14  10    1.06    0.80
   3  14 -10    0.36    0.63
  -3 -14   9    1.00    0.77
  -3 -14   9    1.24    0.81
  -3  14   9    0.61    0.73
   3  14  -9    1.47    0.83
  -3 -14   8    4.17    1.27
  -3 -14   8    5.08    1.12
  -3  14   8    5.82    1.32
   3  14  -8    5.95    1.29
  -3 -14   7    0.54    0.67
  -3 -14   7    0.51    0.59
  -3  14   7    0.97    0.72
   3  14  -7    0.47    0.69
  -3 -14   6    0.91    0.80
  -3 -14   6    1.76    0.78
  -3  14   6    0.97    0.73
   3 -14  -6    1.01    0.56
   3  14  -6    0.94    0.56
   3  14  -6    0.95    0.76
  -3 -14   5    6.55    1.31
  -3  14   5    7.35    1.25
   3 -14  -5    6.74    1.05
   3  14  -5    6.92    0.96
   3  14  -5    7.99    1.52
  -3 -14   4    0.12    0.52
  -3  14   4   -0.18    0.40
   3 -14  -4   -0.28    0.37
   3  14  -4   -0.22    0.42
   3  14  -4   -0.27    0.60
  -3 -14   3    0.22    0.65
  -3  14   3    1.00    0.59
   3 -14  -3    0.67    0.59
   3  14  -3    1.47    0.58
   3  14  -3    0.73    0.74
  -3 -14   2    0.59    0.66
  -3  14   2    0.10    0.38
   3 -14  -2    0.57    0.62
   3  14  -2    0.10    0.43
   3  14  -2    0.41    0.60
  -3 -14   1    0.04    0.52
  -3  14   1    0.52    0.39
   3 -14  -1    0.60    0.62
   3  14  -1    0.61    0.53
   3  14  -1    0.94    0.80
  -3 -14   0    6.15    1.17
  -3  14   0    6.74    0.83
   3 -14   0    6.91    1.24
   3  14   0    8.34    1.23
   3  14   0    5.83    1.37
  -3 -14  -1    1.04    0.69
  -3  14  -1    1.64    0.46
  -3  14  -1    2.13    0.77
   3 -14   1    1.51    0.78
   3  14   1    2.10    0.82
   3  14   1    1.37    0.82
  -3 -14  -2    0.82    0.65
  -3  14  -2    0.93    0.68
   3 -14   2    0.94    0.78
   3 -14   2    1.13    0.40
   3  14   2    1.27    0.75
   3  14   2    0.75    0.71
  -3 -14  -3    0.05    0.51
  -3  14  -3    0.97    0.68
   3 -14   3    1.45    0.88
   3 -14   3    1.30    0.49
   3  14   3    1.15    0.80
   3  14   3    1.73    0.86
  -3 -14  -4    5.81    1.21
  -3  14  -4    5.66    1.18
   3 -14   4    4.32    1.17
   3 -14   4    5.40    0.87
   3  14   4    5.20    1.32
   3  14   4    5.13    1.30
  -3 -14  -5    0.11    0.49
  -3  14  -5    0.37    0.57
   3 -14   5    0.35    0.76
   3 -14   5    0.63    0.57
   3  14   5   -0.10    0.71
   3  14   5    0.54    0.68
  -3 -14  -6   -0.06    0.50
  -3  14  -6   -0.19    0.50
   3 -14   6    0.33    0.71
   3 -14   6    0.50    0.60
   3  14   6   -0.39    0.73
   3  14   6   -0.23    0.63
  -3 -14  -7    0.63    0.62
  -3  14  -7    0.75    0.62
   3 -14   7   -0.17    0.54
   3 -14   7    1.40    0.79
   3  14   7    1.03    0.91
   3  14   7    0.44    0.67
  -3 -14  -8    0.07    0.50
  -3  14  -8    0.60    0.53
   3 -14   8   -0.08    0.53
   3 -14   8    0.23    0.59
   3  14   8    0.06    0.68
  -3 -14  -9    1.24    0.69
  -3  14  -9    0.69    0.54
   3 -14   9    1.54    0.90
   3 -14   9    1.13    0.83
   3  14   9   -0.23    0.71
   3 -14  10    0.47    0.82
   3 -14  10    0.01    0.69
   3  14  10    0.00    0.73
   3 -14  11    0.81    0.85
   3 -14  11    0.40    0.80
   3  14  11    0.00    0.74
   3 -14  12    0.45    0.64
   3 -14  12    0.65    0.90
   3  14  12    1.19    1.08
   3 -14  13   -0.53    0.58
   3 -14  13    0.70    0.86
   3  14  13    0.78    0.92
   3 -14  14   -0.30    0.59
   3 -14  14    0.05    0.72
   3  14  14   -0.94    0.53
  -3 -15  14    0.42    0.72
  -3 -15  14    0.13    0.73
  -3  15  14    0.17    0.73
  -3 -15  13    1.31    0.76
  -3 -15  13    0.36    0.68
  -3  15  13   -0.54    0.60
   3  15 -13    0.37    0.79
  -3 -15  12   -0.37    0.60
  -3 -15  12   -0.08    0.59
  -3  15  12   -0.19    0.60
   3  15 -12    0.17    0.64
  -3 -15  11    0.52    0.63
  -3 -15  11    0.50    0.70
  -3  15  11    0.26    0.68
   3  15 -11   -0.35    0.66
  -3 -15  10    0.27    0.69
  -3 -15  10    0.64    0.72
  -3  15  10    0.56    0.72
   3  15 -10    0.79    0.69
  -3 -15   9    0.28    0.63
  -3 -15   9    0.53    0.64
  -3  15   9    0.80    0.76
   3  15  -9    0.47    0.69
  -3 -15   8    1.09    0.87
  -3 -15   8    1.46    0.80
  -3  15   8    0.54    0.65
   3  15  -8    1.86    0.95
  -3 -15   7    1.74    0.90
  -3 -15   7    3.20    0.91
  -3  15   7    3.09    1.02
   3  15  -7    1.97    0.99
  -3 -15   6    6.61    1.35
  -3  15   6    5.68    1.24
   3 -15  -6    4.77    0.92
   3  15  -6    4.90    1.36
  -3 -15   5    1.18    0.80
  -3  15   5    1.03    0.75
   3 -15  -5    0.62    0.55
   3  15  -5    0.40    0.74
  -3 -15   4    2.08    1.03
  -3  15   4    3.66    1.00
   3 -15  -4    3.65    1.03
   3  15  -4    2.86    0.79
   3  15  -4    4.10    1.18
  -3 -15   3    0.84    0.72
  -3  15   3    0.79    0.59
   3 -15  -3    0.52    0.63
   3  15  -3    0.93    0.56
   3  15  -3    1.04    0.88
  -3 -15   2    0.35    0.66
  -3  15   2    0.13    0.44
   3 -15  -2    0.63    0.62
   3  15  -2    0.30    0.48
   3  15  -2    0.20    0.63
  -3 -15   1    0.57    0.63
  -3  15   1    0.45    0.46
   3 -15  -1    0.92    0.76
   3  15  -1    0.78    0.57
   3  15  -1    0.32    0.66
  -3 -15   0   -0.20    0.54
  -3  15   0   -0.19    0.30
   3 -15   0    0.07    0.56
   3  15   0    0.13    0.55
   3  15   0   -0.20    0.61
  -3 -15  -1    1.72    0.83
  -3  15  -1    1.14    0.69
   3 -15   1    0.52    0.75
   3  15   1    1.05    0.72
   3  15   1    0.76    0.77
  -3 -15  -2    7.87    1.35
  -3  15  -2    7.70    1.37
   3 -15   2    7.27    1.43
   3  15   2    7.24    1.35
   3  15   2    7.25    1.52
  -3 -15  -3    0.51    0.60
  -3  15  -3    0.30    0.54
   3 -15   3    0.54    0.80
   3  15   3    0.85    0.77
   3  15   3    0.58    0.72
  -3 -15  -4    0.67    0.69
  -3  15  -4    1.30    0.74
   3 -15   4    1.58    1.03
   3 -15   4    1.73    0.62
   3  15   4    0.83    0.82
   3  15   4    1.92    0.95
  -3 -15  -5    1.84    0.86
  -3  15  -5    3.44    1.05
   3 -15   5    3.96    1.23
   3 -15   5    2.96    0.80
   3  15   5    2.24    1.02
   3  15   5    2.07    0.99
  -3 -15  -6   -0.17    0.40
  -3  15  -6    0.37    0.60
   3 -15   6   -0.44    0.67
   3 -15   6   -0.21    0.48
   3  15   6    0.26    0.85
   3  15   6   -0.15    0.65
  -3 -15  -7   -0.11    0.46
  -3  15  -7   -0.02    0.40
   3 -15   7   -0.22    0.64
   3 -15   7    0.71    0.62
   3  15   7    0.36    0.75
  -3 -15  -8    0.20    0.49
  -3  15  -8    0.08    0.48
   3 -15   8    0.18    0.75
   3 -15   8   -0.43    0.44
   3  15   8   -0.30    0.65
  -3 -15  -9    0.39    0.58
  -3  15  -9    0.80    0.52
   3 -15   9    1.46    0.91
   3 -15   9    0.37    0.66
   3  15   9    0.56    0.76
   3 -15  10    2.69    1.23
   3 -15  10    1.58    1.01
   3  15  10    1.88    1.16
   3 -15  11   -0.16    0.54
   3 -15  11    0.10    0.67
   3  15  11    0.14    0.76
   3 -15  12   -0.46    0.61
   3 -15  12    0.24    0.65
   3  15  12   -0.59    0.62
   3 -15  13    0.30    0.83
   3 -15  13    1.05    0.90
   3  15  13   -0.27    0.65
   3 -15  14    0.52    0.82
   3 -15  14    0.83    0.95
   3  15  14    0.57    0.94
  -3 -16  13   -0.58    0.47
  -3 -16  13    0.56    0.80
  -3  16  13    0.18    0.85
   3  16 -13   -0.08    0.63
  -3 -16  12    0.18    0.73
  -3 -16  12    0.08    0.70
  -3  16  12   -0.18    0.62
   3  16 -12    0.75    0.70
  -3 -16  11    1.40    0.88
  -3 -16  11    1.35    0.93
  -3  16  11    1.25    0.89
   3  16 -11    1.24    0.91
  -3 -16  10    0.65    0.73
  -3 -16  10    1.18    0.85
  -3  16  10    0.56    0.77
   3  16 -10    0.42    0.82
  -3 -16   9    0.19    0.61
  -3 -16   9    0.41    0.59
  -3  16   9   -0.61    0.42
   3  16  -9   -0.32    0.60
  -3 -16   8    2.76    1.18
  -3 -16   8    2.79    1.01
  -3  16   8    2.18    0.98
   3  16  -8    1.79    0.93
  -3 -16   7   -0.05    0.68
  -3  16   7    0.34    0.51
   3  16  -7    0.99    0.79
  -3 -16   6    0.05    0.56
  -3  16   6   -0.13    0.46
   3 -16  -6   -0.27    0.35
   3  16  -6   -0.12    0.48
  -3 -16   5    5.02    1.30
  -3  16   5    6.16    1.27
   3 -16  -5    6.08    1.08
   3  16  -5    5.66    1.43
  -3 -16   4   -0.02    0.66
  -3  16   4    0.37    0.50
   3 -16  -4   -0.01    0.54
   3  16  -4    0.00    0.66
  -3 -16   3    2.62    1.13
  -3  16   3    2.89    0.91
   3 -16  -3    1.89    0.87
   3  16  -3    3.02    0.89
   3  16  -3    3.05    1.17
  -3 -16   2    0.50    0.82
  -3  16   2    0.53    0.49
   3 -16  -2    0.16    0.64
   3  16  -2    0.73    0.60
   3  16  -2    0.26    0.74
  -3 -16   1    0.71    0.83
  -3  16   1    0.49    0.47
   3 -16  -1    0.37    0.65
   3  16  -1    0.29    0.58
   3  16  -1    1.36    0.94
  -3 -16   0    2.23    1.00
   3 -16   0    1.42    0.86
   3  16   0    1.68    0.82
   3  16   0    0.72    0.85
  -3 -16  -1    0.11    0.60
  -3  16  -1   -0.06    0.61
   3 -16   1   -0.13    0.65
   3  16   1    0.16    0.64
   3  16   1    0.02    0.65
  -3 -16  -2    0.23    0.64
  -3  16  -2   -0.48    0.51
   3 -16   2    0.64    0.84
   3  16   2    0.33    0.69
   3  16   2    0.53    0.73
  -3 -16  -3    1.73    0.92
  -3  16  -3    1.93    0.91
   3 -16   3    1.82    1.00
   3  16   3    2.11    1.00
   3  16   3   -0.14    0.71
  -3 -16  -4   10.13    1.54
  -3  16  -4   10.23    1.56
   3 -16   4    9.30    1.61
   3  16   4   13.32    1.84
   3  16   4   10.30    1.80
  -3 -16  -5    0.68    0.67
  -3  16  -5    1.68    0.83
   3 -16   5    1.00    0.92
   3  16   5    0.65    0.77
   3  16   5    0.71    0.83
  -3 -16  -6    0.96    0.72
  -3  16  -6    0.66    0.63
   3 -16   6    2.12    1.07
   3  16   6    1.81    0.99
   3  16   6    1.38    0.89
  -3 -16  -7   -0.56    0.41
  -3  16  -7    0.01    0.50
   3 -16   7   -0.63    0.64
   3  16   7    0.27    0.75
  -3 -16  -8    6.44    1.28
  -3  16  -8    8.17    1.37
   3 -16   8    5.60    1.50
   3 -16   8    6.44    1.27
   3  16   8    8.21    1.78
  -3 -16  -9   -0.01    0.50
  -3  16  -9    0.68    0.57
   3 -16   9    0.21    0.82
   3 -16   9    0.34    0.65
   3  16   9    0.88    0.89
   3 -16  10    0.49    0.73
   3 -16  10    0.56    0.76
   3  16  10    0.60    0.91
   3 -16  11    0.04    0.73
   3 -16  11    0.84    0.82
   3  16  11    1.04    0.83
   3 -16  12    2.32    1.15
   3 -16  12    2.01    1.13
   3  16  12    0.98    1.02
   3 -16  13    0.14    0.61
   3 -16  13   -0.28    0.58
   3  16  13   -0.76    0.71
  -3 -17  12   -0.11    0.65
  -3 -17  12   -0.03    0.64
  -3  17  12    0.73    0.85
   3  17 -12   -0.23    0.65
  -3 -17  11    0.84    0.85
  -3 -17  11    0.47    0.71
  -3  17  11   -0.41    0.51
   3  17 -11   -0.13    0.60
  -3 -17  10    0.31    0.67
  -3 -17  10    0.15    0.65
  -3  17  10    0.02    0.61
   3  17 -10    0.38    0.66
  -3 -17   9    0.73    0.74
  -3 -17   9    0.57    0.65
  -3  17   9    2.11    1.00
   3  17  -9    0.60    0.78
  -3 -17   8    0.73    0.67
  -3  17   8    0.33    0.62
   3  17  -8   -0.30    0.61
  -3 -17   7    2.96    1.17
  -3  17   7    2.48    1.00
   3  17  -7    1.33    0.94
  -3 -17   6   -0.10    0.52
  -3  17   6    0.16    0.53
   3  17  -6    0.13    0.60
  -3 -17   5    0.98    0.81
  -3  17   5    1.10    0.66
   3 -17  -5    1.94    0.81
   3  17  -5    2.98    1.12
  -3 -17   4    1.44    0.92
  -3  17   4    2.92    0.96
   3 -17  -4    4.91    1.12
   3  17  -4    2.42    1.04
  -3 -17   3   -0.30    0.55
  -3  17   3   -0.22    0.38
   3 -17  -3   -0.08    0.46
   3  17  -3   -0.58    0.59
  -3 -17   2    0.08    0.62
  -3  17   2    0.23    0.44
   3 -17  -2    0.00    0.56
   3  17  -2   -0.10    0.52
   3  17  -2   -0.19    0.51
  -3 -17   1    2.37    1.06
   3 -17  -1    3.80    1.18
   3  17  -1    5.59    1.22
   3  17  -1    4.20    1.33
  -3 -17   0    6.46    1.40
   3 -17   0    5.45    1.37
   3  17   0    6.09    1.32
   3  17   0    6.87    1.47
  -3 -17  -1    8.00    1.51
  -3  17  -1    7.57    1.43
   3 -17   1    6.70    1.49
   3  17   1    6.48    1.36
   3  17   1    5.89    1.46
  -3 -17  -2    4.78    1.28
  -3  17  -2    6.91    1.41
   3 -17   2    3.80    1.24
   3  17   2    5.34    1.30
   3  17   2    4.92    1.49
  -3 -17  -3    0.65    0.69
  -3  17  -3   -0.05    0.54
   3 -17   3    0.66    0.80
   3  17   3   -0.07    0.66
   3  17   3    0.01    0.65
  -3 -17  -4    0.08    0.53
  -3  17  -4   -0.33    0.49
   3 -17   4   -0.10    0.56
   3  17   4   -0.22    0.62
   3  17   4    0.89    0.80
  -3 -17  -5    6.55    1.31
  -3  17  -5    7.50    1.37
   3 -17   5    5.23    1.47
   3  17   5    4.44    1.33
   3  17   5    7.94    1.58
  -3 -17  -6    2.64    1.02
  -3  17  -6    4.65    1.20
   3 -17   6    2.69    1.20
   3  17   6    2.69    1.09
   3  17   6    2.60    1.02
  -3 -17  -7    0.23    0.56
  -3  17  -7    0.35    0.61
   3 -17   7   -0.17    0.64
   3  17   7    0.18    0.77
  -3 -17  -8    0.69    0.61
  -3  17  -8    0.28    0.48
   3 -17   8   -0.29    0.65
   3  17   8    0.51    0.87
   3 -17   9    0.48    0.82
   3  17   9    0.31    0.77
   3 -17  10    0.22    0.62
   3  17  10   -0.31    0.79
   3 -17  11    0.52    0.83
   3  17  11    0.83    0.95
   3 -17  12    0.44    0.79
   3  17  12    0.34    0.83
  -3 -18  12    0.53    0.91
  -3 -18  12   -0.08    0.69
   3  18 -12   -0.59    0.47
  -3 -18  11   -0.20    0.59
  -3 -18  11    0.36    0.67
  -3  18  11    0.69    0.80
   3  18 -11   -0.78    0.47
  -3 -18  10    0.32    0.66
  -3  18  10    0.79    0.80
   3  18 -10    0.95    0.86
  -3 -18   9    0.93    0.78
  -3  18   9    0.75    0.76
   3  18  -9    0.91    0.85
  -3 -18   8    0.66    0.76
  -3  18   8    0.57    0.60
   3  18  -8    0.16    0.74
  -3 -18   7   -0.07    0.55
  -3  18   7    0.36    0.57
   3  18  -7    0.48    0.86
  -3 -18   6    0.67    0.71
  -3  18   6   -0.53    0.43
   3  18  -6    0.27    0.69
  -3 -18   5   -0.27    0.63
  -3  18   5    0.21    0.53
   3 -18  -5    0.41    0.56
   3  18  -5    1.41    0.88
  -3 -18   4    1.06    0.89
  -3  18   4    0.94    0.63
   3 -18  -4    1.80    0.79
   3  18  -4    2.65    1.11
  -3 -18   3    0.81    0.76
  -3  18   3    0.83    0.55
   3 -18  -3    0.57    0.67
   3  18  -3   -0.29    0.62
  -3 -18   2    0.19    0.59
   3 -18  -2    0.13    0.62
   3  18  -2   -0.17    0.52
  -3 -18   1    0.25    0.68
   3 -18  -1    0.26    0.61
   3  18  -1   -0.21    0.51
   3  18  -1    0.27    0.68
  -3 -18   0    0.45    0.74
   3 -18   0    0.45    0.68
   3  18   0    0.04    0.60
   3  18   0   -0.07    0.61
  -3 -18  -1    2.01    0.95
  -3  18  -1    1.75    0.87
   3 -18   1    1.58    0.86
   3  18   1    2.28    0.95
   3  18   1    2.05    1.07
  -3 -18  -2    1.13    0.81
  -3  18  -2    1.99    0.94
   3 -18   2    2.27    1.08
   3  18   2    0.76    0.73
   3  18   2    1.94    1.00
  -3 -18  -3    5.39    1.28
  -3  18  -3    6.08    1.36
   3 -18   3    4.31    1.43
   3  18   3    4.36    1.30
   3  18   3    5.11    1.39
  -3 -18  -4    0.37    0.61
  -3  18  -4   -0.33    0.56
   3 -18   4   -0.03    0.67
   3  18   4   -0.14    0.64
   3  18   4   -0.45    0.60
  -3 -18  -5    0.71    0.70
  -3  18  -5    1.64    0.76
   3 -18   5    1.24    0.90
   3  18   5    1.99    0.97
   3  18   5    1.02    0.91
  -3 -18  -6    0.13    0.57
  -3  18  -6   -0.13    0.51
   3 -18   6   -0.73    0.46
   3  18   6    0.09    0.74
   3  18   6   -0.13    0.56
  -3 -18  -7    3.15    1.11
  -3  18  -7    3.56    1.13
   3 -18   7    2.71    1.17
   3  18   7    0.98    0.96
  -3 -18  -8   -0.29    0.48
  -3  18  -8    0.70    0.66
   3 -18   8    0.61    0.82
   3  18   8    0.73    0.85
   3 -18   9    0.02    0.76
   3  18   9   -0.60    0.63
   3 -18  10   -0.93    0.46
   3  18  10    0.68    0.90
   3 -18  11    0.15    0.82
   3  18  11   -0.14    0.74
  -3 -19  11   -0.67    0.57
  -3  19  11    0.38    0.83
   3  19 -11    1.02    0.83
  -3 -19  10   -0.43    0.51
  -3  19  10   -0.15    0.59
   3  19 -10    0.36    0.78
  -3 -19   9   -0.02    0.51
  -3  19   9   -0.35    0.49
   3  19  -9    0.83    0.77
  -3 -19   8   -0.10    0.57
  -3  19   8    0.20    0.59
   3  19  -8    0.18    0.76
  -3 -19   7    0.71    0.81
  -3  19   7    0.19    0.59
   3  19  -7   -0.20    0.63
  -3 -19   6    1.55    0.95
  -3  19   6    2.21    1.09
   3  19  -6    1.96    1.06
  -3 -19   5   -0.03    0.64
  -3  19   5    0.55    0.56
   3  19  -5   -0.21    0.60
  -3 -19   4    0.64    0.83
  -3  19   4   -0.30    0.35
   3 -19  -4    0.48    0.60
   3  19  -4    0.20    0.75
  -3 -19   3    0.44    0.72
   3 -19  -3    0.38    0.66
   3  19  -3    1.05    0.92
  -3 -19   2    0.62    0.84
   3 -19  -2    0.21    0.65
   3  19  -2    1.11    0.79
  -3 -19   1    1.47    0.92
   3 -19  -1    0.88    0.79
   3  19  -1    1.14    0.76
  -3 -19   0   -0.28    0.52
   3 -19   0   -0.16    0.60
   3  19   0   -0.03    0.54
   3  19   0    0.19    0.72
  -3 -19  -1    0.27    0.71
   3 -19   1    0.69    0.78
   3  19   1    1.68    0.88
   3  19   1    0.67    0.93
  -3 -19  -2    2.07    1.03
  -3  19  -2    2.42    1.08
   3 -19   2    1.66    1.01
   3  19   2    2.83    1.06
   3  19   2    2.16    1.07
  -3 -19  -3   -0.31    0.47
  -3  19  -3   -0.69    0.49
   3 -19   3   -0.22    0.59
   3  19   3    0.05    0.64
   3  19   3   -0.08    0.73
  -3 -19  -4    1.36    0.77
  -3  19  -4    1.07    0.81
   3 -19   4    0.40    0.89
   3  19   4    0.69    0.85
   3  19   4    1.47    0.91
  -3 -19  -5    0.57    0.76
  -3  19  -5    1.70    0.92
   3 -19   5    1.04    0.99
   3  19   5    0.96    0.81
   3  19   5    1.41    1.03
  -3 -19  -6    0.48    0.63
  -3  19  -6    0.15    0.54
   3 -19   6    0.82    0.92
   3  19   6    0.92    0.90
   3  19   6    1.18    0.95
  -3 -19  -7    0.62    0.68
  -3  19  -7    0.25    0.60
   3 -19   7    0.32    0.88
   3  19   7    1.97    1.10
  -3  19  -8    0.33    0.52
   3 -19   8    0.86    1.07
   3  19   8   -0.61    0.62
   3 -19   9    0.27    0.78
   3  19   9    0.23    0.72
   3 -19  10   -0.16    0.68
   3  19  10    0.18    0.82
   3 -19  11   -0.28    0.69
   3  19  11    0.65    0.91
  -3 -20   9    0.50    0.70
  -3  20   9    0.67    0.69
   3  20  -9    0.26    0.74
  -3 -20   8    1.06    0.86
  -3  20   8    0.41    0.65
   3  20  -8    0.19    0.66
  -3 -20   7   -0.06    0.62
  -3  20   7    0.74    0.51
   3  20  -7    0.00    0.63
  -3 -20   6    1.06    0.99
  -3  20   6    1.87    0.86
   3  20  -6    1.16    0.89
  -3 -20   5    0.57    0.75
   3  20  -5   -0.28    0.63
  -3 -20   4    1.01    0.90
   3 -20  -4    0.08    0.59
   3  20  -4    0.38    0.76
  -3 -20   3    0.80    0.77
   3 -20  -3    0.41    0.63
   3  20  -3    0.41    0.66
  -3 -20   2    1.11    0.86
   3 -20  -2    0.25    0.66
   3  20  -2    0.98    0.77
  -3 -20   1    0.13    0.71
   3 -20  -1    0.80    0.79
   3  20  -1    0.91    0.89
  -3 -20   0    2.66    1.14
   3 -20   0    1.94    1.04
   3  20   0    2.82    1.23
  -3 -20  -1    1.10    0.86
   3 -20   1    0.47    0.80
   3  20   1    0.10    0.73
  -3 -20  -2    0.11    0.70
  -3  20  -2    1.59    0.94
   3 -20   2    0.98    0.83
   3  20   2    1.13    0.74
   3  20   2    1.03    0.92
  -3 -20  -3    1.52    0.93
  -3  20  -3    1.20    0.96
   3 -20   3    1.12    1.00
   3  20   3    2.29    0.95
   3  20   3    1.72    1.16
  -3 -20  -4    2.69    1.03
  -3  20  -4    2.76    1.10
   3 -20   4    1.92    1.17
   3  20   4    2.07    1.03
   3  20   4    1.84    1.09
  -3 -20  -5    0.35    0.67
  -3  20  -5    0.26    0.66
   3 -20   5   -0.41    0.51
   3  20   5   -0.34    0.65
   3  20   5    1.10    0.93
  -3 -20  -6    0.96    0.81
  -3  20  -6    0.68    0.78
   3 -20   6    0.40    0.79
   3  20   6    0.22    0.76
   3  20   6    0.75    0.93
  -3 -20  -7    0.22    0.67
  -3  20  -7    0.29    0.51
   3 -20   7   -0.36    0.64
   3  20   7   -0.03    0.66
  -3  20  -8    0.00    0.42
   3 -20   8    0.22    0.68
   3  20   8   -0.82    0.72
   3 -20   9    0.64    0.89
   3  20   9    0.32    0.92
  -3 -21   8    0.98    0.89
  -3  21   8    0.87    0.76
   3  21  -8    0.13    0.68
  -3 -21   7    0.36    0.71
  -3  21   7    0.56    0.52
   3  21  -7    0.27    0.60
  -3 -21   6    1.43    1.04
   3  21  -6    1.65    1.00
  -3 -21   5    0.80    0.93
   3  21  -5    1.74    0.93
  -3 -21   4    0.19    0.68
   3  21  -4   -0.32    0.62
  -3 -21   3    0.34    0.80
   3 -21  -3   -0.20    0.58
   3  21  -3    0.43    0.76
  -3 -21   2   -0.29    0.56
   3 -21  -2    0.23    0.73
   3  21  -2    0.23    0.84
  -3 -21   1    0.11    0.74
   3 -21  -1    0.59    0.83
   3  21  -1    0.66    0.77
  -3 -21   0    1.38    0.97
   3 -21   0    0.80    0.86
   3  21   0    0.45    0.82
  -3 -21  -1    0.78    0.79
   3 -21   1    0.26    0.71
   3  21   1   -0.12    0.73
  -3 -21  -2    0.75    0.84
   3 -21   2    0.17    0.77
   3  21   2    0.38    0.83
  -3 -21  -3    0.37    0.72
  -3  21  -3   -0.38    0.53
   3 -21   3   -0.18    0.64
   3  21   3   -0.33    0.56
   3  21   3    0.30    0.81
  -3 -21  -4    0.93    0.85
  -3  21  -4    0.51    0.63
   3 -21   4   -0.11    0.68
   3  21   4   -0.33    0.65
   3  21   4    0.37    0.90
  -3 -21  -5    0.33    0.73
  -3  21  -5    0.93    0.85
   3 -21   5    1.21    1.05
   3  21   5   -0.06    0.70
   3  21   5    0.34    0.88
  -3 -21  -6    1.97    0.98
  -3  21  -6    0.59    0.77
   3 -21   6    1.17    1.01
   3  21   6    2.19    0.99
  -3  21  -7   -0.13    0.55
   3 -21   7   -0.29    0.87
   3  21   7   -0.07    0.74
   3 -21   8   -0.17    0.70
   3  21   8    1.04    1.02
  -3 -22   7    1.10    0.78
   3  22  -7    0.65    0.82
  -3 -22   6    0.12    0.86
   3  22  -6   -0.49    0.63
  -3 -22   5    1.11    0.90
   3  22  -5    0.86    0.82
  -3 -22   4   -0.70    0.52
   3  22  -4    0.68    0.80
  -3 -22   3    1.53    1.11
   3 -22  -3    1.16    0.90
   3  22  -3    1.11    0.98
  -3 -22   2    0.36    0.75
   3 -22  -2    0.72    0.79
   3  22  -2    0.47    0.74
  -3 -22   1    1.07    0.92
   3 -22  -1    1.27    0.93
   3  22  -1    1.12    0.90
  -3 -22   0    0.66    0.74
   3 -22   0   -0.57    0.64
   3  22   0    0.06    0.67
  -3 -22  -1   -0.46    0.57
   3 -22   1    0.91    0.90
   3  22   1    0.26    0.78
  -3 -22  -2    0.54    0.86
   3 -22   2   -0.04    0.65
   3  22   2    0.03    0.92
  -3 -22  -3    1.19    0.94
  -3  22  -3    2.41    1.07
   3 -22   3    1.03    1.02
   3  22   3    1.17    1.00
  -3 -22  -4   -0.07    0.64
  -3  22  -4    0.20    0.66
   3 -22   4    0.27    0.76
   3  22   4    1.14    0.90
   3  22   4    1.60    1.00
  -3 -22  -5    0.53    0.81
  -3  22  -5   -0.53    0.49
   3 -22   5    0.01    0.85
   3  22   5    0.61    0.80
   3  22   5    0.67    0.83
  -3 -22  -6   -0.30    0.58
  -3  22  -6    0.41    0.72
   3 -22   6    0.01    0.85
   3  22   6   -0.97    0.53
  -3  22  -7    0.07    0.65
   3 -22   7   -0.04    0.88
   3  22   7    0.56    0.84
  -3 -23   4    0.40    0.84
   3  23  -4   -0.63    0.60
  -3 -23   3    0.91    0.91
   3  23  -3    0.31    0.68
  -3 -23   2   -0.47    0.56
   3 -23  -2    0.49    0.78
   3  23  -2    1.18    0.78
  -3 -23   1    0.38    0.71
   3 -23  -1    0.47    0.81
   3  23  -1    0.84    0.91
  -3 -23   0    0.38    0.74
   3 -23   0    0.81    0.92
   3  23   0    0.51    0.87
  -3 -23  -1   -0.19    0.65
   3 -23   1    0.24    0.86
   3  23   1    0.69    0.93
  -3 -23  -2   -0.01    0.73
   3 -23   2   -0.57    0.74
   3  23   2   -0.26    0.79
  -3 -23  -3    0.67    0.80
   3 -23   3    0.00    0.86
   3  23   3   -1.14    0.60
  -3 -23  -4    0.87    0.74
  -3  23  -4   -0.27    0.46
   3 -23   4   -0.31    0.62
   3  23   4   -0.17    0.79
  -4   0  18    2.42    1.27
  -4   0  18    2.02    1.13
  -4   0  17    0.17    0.74
  -4   0  17   -0.08    0.56
  -4   0  16    0.84    0.99
  -4   0  16    0.13    0.71
   4   0 -16    0.57    0.57
  -4   0  15    0.06    0.60
  -4   0  15    0.30    0.63
   4   0 -15   -0.27    0.41
  -4   0  14    1.11    0.82
  -4   0  14    2.24    1.10
   4   0 -14    1.50    0.70
  -4   0  13    0.58    0.69
  -4   0  13    0.30    0.60
   4   0 -13    0.26    0.46
  -4   0  12    2.40    1.00
  -4   0  12    2.65    1.09
   4   0 -12    2.91    0.92
  -4   0  11   -0.55    0.41
  -4   0  11   -0.04    0.28
  -4   0  11   -0.06    0.50
   4   0 -11    0.38    0.47
  -4   0  10    8.71    1.34
  -4   0  10    8.65    0.78
  -4   0  10    7.99    1.25
   4   0 -10    8.07    1.17
  -4   0   9    0.26    0.45
  -4   0   9   -0.08    0.22
  -4   0   9   -0.12    0.41
   4   0  -9   -0.21    0.20
  -4   0   8   11.35    1.30
  -4   0   8   11.70    0.78
  -4   0   8   10.92    1.24
   4   0  -8   10.97    1.19
  -4   0   7    0.05    0.29
  -4   0   7    0.01    0.20
  -4   0   7   -0.03    0.32
   4   0  -7   -0.26    0.28
  -4   0   6   -0.08    0.26
  -4   0   6   -0.15    0.15
  -4   0   6    0.08    0.31
   4   0  -6    0.30    0.29
  -4   0   5   -0.01    0.26
  -4   0   5   -0.04    0.15
  -4   0   5   -0.12    0.23
   4   0  -5   -0.06    0.23
  -4   0   4   36.87    1.75
  -4   0   4   36.71    1.19
  -4   0   4   37.62    1.72
   4   0  -4   36.49    1.72
  -4   0   3   -0.02    0.21
  -4   0   3    0.05    0.17
   4   0  -3    0.14    0.26
  -4   0   2   17.36    1.09
  -4   0   2   18.90    0.93
   4   0  -2   18.91    1.15
  -4   0   1    0.05    0.23
  -4   0   1   -0.09    0.22
   4   0  -1   -0.07    0.25
  -4   0   0 2155.85   10.70
  -4   0   0 1918.75    9.84
  -4   0   0 1953.93    9.40
   4   0   0 1876.55    9.17
  -4   0  -1   -0.02    0.27
  -4   0  -1   -0.19    0.16
   4   0   1   -0.07    0.28
   4   0   1   -0.20    0.19
  -4   0  -2  261.00    4.07
  -4   0  -2  268.47    2.82
   4   0   2  249.23    3.72
   4   0   2  361.14    3.25
  -4   0  -3   -0.01    0.25
  -4   0  -3    0.02    0.11
   4   0   3   -0.01    0.26
   4   0   3   -0.12    0.12
  -4   0  -4   12.78    0.45
   4   0   4   10.83    0.95
   4   0   4   11.55    0.44
  -4   0  -5    0.22    0.31
   4   0   5    0.09    0.31
  -4   0  -6    9.70    1.04
   4   0   6    7.78    0.96
  -4   0  -7    0.09    0.35
   4   0   7    0.04    0.40
   4   0   8   92.10    3.21
  -4   0  -9    0.06    0.13
  -4   0  -9    0.13    0.16
   4   0   9   -0.19    0.49
  -4   0 -10    0.54    0.21
   4   0  10    0.64    0.65
   4   0  11   -0.42    0.51
   4   0  11   -0.09    0.42
   4   0  12    2.12    1.04
   4   0  12    2.60    0.91
   4   0  13    0.64    0.72
   4   0  13   -0.16    0.40
   4   0  14    4.03    1.30
   4   0  14    4.04    1.09
   4   0  15   -0.10    0.62
   4   0  15    0.03    0.45
   4   0  16    0.70    0.88
   4   0  17    0.25    0.81
   4   0  17   -0.14    0.86
   4   0  18    1.74    1.16
   4   0  18    0.90    1.20
  -4  -1  18    0.41    0.97
  -4  -1  18    1.42    1.03
  -4   1  18   -0.04    0.91
  -4   1  18    1.37    0.96
  -4  -1  17   -0.02    0.88
  -4  -1  17    0.61    0.83
  -4   1  17   -0.62    0.71
  -4   1  17    0.13    0.52
  -4  -1  16    0.48    0.81
  -4  -1  16    0.76    0.84
  -4   1  16   -0.23    0.70
  -4   1  16    0.69    0.71
   4  -1 -16    0.98    0.65
   4   1 -16    0.97    0.66
  -4  -1  15    0.00    0.58
  -4  -1  15    0.56    0.65
  -4   1  15   -0.42    0.57
  -4   1  15    0.08    0.61
   4  -1 -15   -0.02    0.49
   4   1 -15    0.44    0.54
  -4  -1  14    0.92    0.78
  -4  -1  14    0.44    0.61
  -4   1  14    0.21    0.63
  -4   1  14    0.56    0.64
   4  -1 -14    0.73    0.60
   4   1 -14    0.26    0.54
  -4  -1  13    0.53    0.67
  -4  -1  13    0.23    0.63
  -4   1  13   -0.10    0.57
  -4   1  13    0.27    0.61
   4  -1 -13   -0.22    0.43
   4   1 -13   -0.04    0.39
  -4  -1  12    0.79    0.75
  -4  -1  12    1.18    0.94
  -4   1  12    0.10    0.53
  -4   1  12    0.88    0.83
   4  -1 -12    1.11    0.65
   4   1 -12    0.83    0.64
  -4  -1  11   -0.35    0.41
  -4  -1  11   -0.12    0.30
  -4  -1  11   -0.51    0.53
  -4   1  11    0.13    0.50
  -4   1  11    0.57    0.62
   4  -1 -11    0.34    0.45
   4   1 -11   -0.01    0.39
  -4  -1  10    1.53    0.75
  -4  -1  10    1.58    0.51
  -4  -1  10    2.22    0.93
  -4   1  10    1.34    0.76
  -4   1  10    2.24    0.42
  -4   1  10    1.51    0.80
   4  -1 -10    1.56    0.69
   4   1 -10    1.35    0.62
  -4  -1   9    0.72    0.56
  -4  -1   9    0.48    0.34
  -4  -1   9    0.08    0.50
  -4   1   9    0.33    0.48
  -4   1   9    0.58    0.26
  -4   1   9    0.95    0.60
   4  -1  -9    0.06    0.39
   4   1  -9    0.20    0.38
  -4  -1   8    2.87    0.73
  -4  -1   8    2.17    0.48
  -4  -1   8    2.65    0.78
  -4   1   8    1.39    0.67
  -4   1   8    2.58    0.37
  -4   1   8    2.53    0.74
   4  -1  -8    2.49    0.37
   4  -1  -8    2.77    0.68
   4   1  -8    2.38    0.70
  -4  -1   7    9.97    1.15
  -4  -1   7    9.77    0.78
  -4  -1   7    9.84    1.17
  -4   1   7    9.54    1.13
  -4   1   7   10.76    0.60
  -4   1   7   11.02    1.20
   4  -1  -7   10.93    0.61
   4  -1  -7   11.21    1.19
   4   1  -7   11.25    1.19
  -4  -1   6   11.00    1.13
  -4  -1   6   10.27    0.77
  -4  -1   6    9.64    1.09
  -4   1   6    9.34    1.08
  -4   1   6   10.75    0.58
  -4   1   6   10.35    1.09
   4  -1  -6   11.27    0.60
   4  -1  -6   11.63    1.13
   4   1  -6   10.17    1.09
  -4  -1   5    6.95    0.88
  -4  -1   5    7.00    0.63
  -4  -1   5    6.07    0.84
  -4   1   5    5.85    0.83
  -4   1   5    6.50    0.46
  -4   1   5    6.16    0.78
   4  -1  -5    6.41    0.48
   4  -1  -5    5.91    0.83
   4   1  -5    7.21    0.87
  -4  -1   4   11.96    1.03
  -4  -1   4   13.31    0.83
  -4  -1   4   12.58    1.05
  -4   1   4   12.17    1.05
  -4   1   4   13.38    0.66
  -4   1   4   11.92    0.99
   4  -1  -4   13.52    0.67
   4  -1  -4   12.14    1.07
   4   1  -4   13.16    1.07
  -4  -1   3   15.78    0.89
  -4   1   3   14.83    1.09
  -4   1   3   16.05    0.77
   4  -1  -3   15.33    0.75
   4   1  -3   15.70    1.10
  -4  -1   2    3.46    0.58
  -4  -1   2    3.52    0.50
  -4   1   2    3.60    0.60
  -4   1   2    3.24    0.43
   4   1  -2    3.22    0.56
  -4  -1   1    1.67    0.48
  -4  -1   1    2.90    0.50
  -4   1   1    2.19    0.45
  -4   1   1    1.82    0.40
   4  -1  -1    1.90    0.51
   4   1  -1    1.78    0.46
  -4  -1   0   60.65    1.90
  -4  -1   0   50.45    1.69
  -4  -1   0   49.86    1.58
  -4   1   0   50.43    1.64
  -4   1   0   50.54    1.63
   4  -1   0   46.67    1.52
   4   1   0   50.46    1.59
  -4  -1  -1  257.74    3.89
  -4  -1  -1    0.14    0.09
  -4   1  -1  259.16    3.59
  -4   1  -1  255.59    3.81
   4  -1   1  262.43    3.61
   4  -1   1  261.85    3.10
   4   1   1  357.19    4.52
   4   1   1  260.03    3.26
  -4  -1  -2   81.21    2.30
  -4  -1  -2  120.80    2.05
  -4   1  -2   84.04    2.33
   4  -1   2   84.98    2.10
   4  -1   2  100.86    1.69
   4   1   2   85.33    2.30
   4   1   2  128.75    2.11
  -4  -1  -3  143.47    3.18
  -4  -1  -3  153.81    2.10
  -4   1  -3  123.77    2.98
   4  -1   3  127.08    2.66
   4  -1   3  124.90    1.53
   4   1   3  124.86    2.89
   4   1   3  126.38    1.92
  -4  -1  -4    4.39    0.66
  -4  -1  -4    3.44    0.35
  -4   1  -4    2.83    0.62
   4  -1   4    2.91    0.58
   4   1   4    2.78    0.64
   4   1   4    2.86    0.36
[truncated: 791,366 more chars]
