# Supplementary material for: Crystal structure of 3-benzamido-1-(4-nitro­benz­yl)quinolinium tri­fluoro­methane­sulfonate
Source: Acta Crystallogr E Crystallogr Commun. 2016 Apr 29;72(Pt 5):747–50. doi: 10.1107/S2056989016006423 (PMC4908536; doi:10.1107/S2056989016006423)
Supplement: Supplementary file 2 [file e-72-00747-Isup2.hkl]

data_I                                                                          
_shelx_title ' 440DGA13 in P2(1)/c'                                             
_shelx_refln_list_code          4                                               
_shelx_F_calc_maximum      550.71                                               
_exptl_crystal_F_000      2192.00                                               
_reflns_d_resolution_high  0.8296                                               
                                                                                
loop_                                                                           
 _space_group_symop_operation_xyz                                               
 'x, y, z'                                                                      
 '-x, y+1/2, -z+1/2'                                                            
 '-x, -y, -z'                                                                   
 'x, -y-1/2, z-1/2'                                                             
                                                                                
_cell_length_a    15.2183                                                       
_cell_length_b    20.0810                                                       
_cell_length_c    15.3652                                                       
_cell_angle_alpha  90.000                                                       
_cell_angle_beta   90.544                                                       
_cell_angle_gamma  90.000                                                       
                                                                                
_shelx_F_squared_multiplier     1.000                                           
                                                                                
loop_                                                                           
 _refln_index_h                                                                 
 _refln_index_k                                                                 
 _refln_index_l                                                                 
 _refln_F_squared_calc                                                          
 _refln_F_squared_meas                                                          
 _refln_F_squared_sigma                                                         
 _refln_observed_status                                                         
   1   0   0          2.93          0.00         1.62 o                         
   2   0   0       1674.01       1746.18        41.26 o                         
   3   0   0       4157.71       4276.83        90.17 o                         
   4   0   0     303286.53     305974.91      7791.80 o                         
   5   0   0       8402.11       9421.74       919.63 o                         
   6   0   0      66898.10      71629.63      2546.72 o                         
   7   0   0       5242.31       4759.62       151.49 o                         
   8   0   0         40.64         28.22        30.93 o                         
   9   0   0         14.84        -13.93        25.77 o                         
  10   0   0         42.89         56.16        35.80 o                         
  11   0   0       1161.74       1110.99        94.38 o                         
  12   0   0        703.69        829.30        90.75 o                         
  13   0   0        632.43        614.25        99.42 o                         
  14   0   0       4349.10       4775.43       231.55 o                         
  15   0   0        760.81        849.88       119.04 o                         
  16   0   0        259.84        197.46        78.09 o                         
  17   0   0         79.30        216.48        90.39 o                         
  18   0   0         40.61        -45.25        77.92 o                         
   3   1   0       1251.21       1296.42        39.40 o                         
   4   1   0       8118.92       7933.12       160.21 o                         
   5   1   0      18037.61      17951.92       257.58 o                         
   6   1   0      21727.93      22147.27       209.58 o                         
   7   1   0       1107.78       1129.26        53.78 o                         
   8   1   0         40.13         26.57        21.11 o                         
   9   1   0       1183.97       1152.70        60.86 o                         
  10   1   0          1.02        -15.06        18.05 o                         
  11   1   0          4.51        -21.75        21.75 o                         
  12   1   0        756.58        840.90        69.18 o                         
  13   1   0        255.39        211.72        45.21 o                         
  14   1   0          7.19         13.06        36.94 o                         
  15   1   0          5.04         -8.50        34.96 o                         
  16   1   0          3.69          7.12        42.73 o                         
  17   1   0         12.92         54.24        42.68 o                         
  18   1   0          0.06         33.64        57.34 o                         
   1   2   0       1134.85       1112.55        22.19 o                         
   2   2   0        169.67        142.64        14.97 o                         
   3   2   0       3816.63       3641.09        65.27 o                         
   4   2   0      18986.74      18976.74       164.91 o                         
   5   2   0        608.63        576.05        39.03 o                         
   6   2   0       1057.84        963.87        47.45 o                         
   7   2   0       1198.44       1182.71        54.77 o                         
   8   2   0       1366.59       1469.66        64.50 o                         
   9   2   0        392.44        394.72        43.62 o                         
  10   2   0        692.96        699.29        59.68 o                         
  11   2   0         30.22         18.26        26.22 o                         
  12   2   0          0.15        -24.12        27.77 o                         
  13   2   0         83.33         84.44        34.81 o                         
  14   2   0        214.01        202.27        52.08 o                         
  15   2   0          9.09          8.56        34.62 o                         
  16   2   0         69.40         72.72        43.05 o                         
  17   2   0         44.89         61.92        46.46 o                         
  18   2   0         17.58         30.50        54.58 o                         
   1   3   0        113.36        109.40        10.90 o                         
   2   3   0      30322.35      30283.85       403.37 o                         
   3   3   0        197.94        214.95        31.12 o                         
   4   3   0       2241.59       2155.76        74.81 o                         
   5   3   0       1271.39       1235.85        56.83 o                         
   6   3   0       6397.08       6748.05       133.56 o                         
   7   3   0         79.30        100.60        29.42 o                         
   8   3   0         11.83         -3.43        19.66 o                         
   9   3   0        423.58        388.33        46.58 o                         
  10   3   0         99.07         76.52        29.50 o                         
  11   3   0        528.25        537.29        60.41 o                         
  12   3   0       1863.46       1950.61        94.38 o                         
  13   3   0          1.31         11.94        28.70 o                         
  14   3   0        191.67        207.78        47.37 o                         
  15   3   0          2.27         49.12        37.03 o                         
  16   3   0         47.07         51.50        41.49 o                         
  17   3   0          6.78        -25.52        37.48 o                         
  18   3   0         19.68         35.39        59.26 o                         
   0   4   0     125252.16     120104.96      1261.90 o                         
   1   4   0        350.57        377.14        23.61 o                         
   2   4   0       4404.08       4291.87        70.90 o                         
   3   4   0       6273.90       6086.81        99.94 o                         
   4   4   0       6251.31       6265.22       111.43 o                         
   5   4   0         84.12         63.10        24.45 o                         
   6   4   0        169.15        185.05        36.84 o                         
   7   4   0       2759.84       2656.35        95.28 o                         
   8   4   0          9.55          0.00        22.49 o                         
   9   4   0        134.36        104.82        31.14 o                         
  10   4   0       1047.91       1096.28        71.30 o                         
  11   4   0         97.91         75.50        31.99 o                         
  12   4   0         17.42        -12.79        30.54 o                         
  13   4   0        322.17        259.18        48.77 o                         
  14   4   0        613.11        670.81        68.31 o                         
  15   4   0         27.24         79.23        41.28 o                         
  16   4   0         17.39         38.58        41.88 o                         
  17   4   0         74.19        102.20        57.69 o                         
  18   4   0         53.19         29.61        52.25 o                         
   1   5   0        896.32        875.18        29.99 o                         
   2   5   0      13710.17      12995.72       206.27 o                         
   3   5   0        569.61        632.09        40.73 o                         
   4   5   0         20.05         46.62        20.09 o                         
   5   5   0       3709.82       3397.53        93.29 o                         
   6   5   0       4841.95       5216.86       139.17 o                         
   7   5   0       1169.70       1187.12        77.02 o                         
   8   5   0       1490.75       1831.73        98.24 o                         
   9   5   0        902.61        829.83        75.84 o                         
  10   5   0         17.90         55.44        30.10 o                         
  11   5   0        110.22        139.46        39.29 o                         
  12   5   0        176.61        229.81        49.43 o                         
  13   5   0         68.76         94.93        39.05 o                         
  14   5   0        184.85        163.11        44.49 o                         
  15   5   0         67.13         84.23        40.58 o                         
  16   5   0         41.17        -36.63        42.07 o                         
  17   5   0         85.38        111.57        67.69 o                         
   0   6   0        670.93        543.44        36.28 o                         
   1   6   0       1735.02       1736.35        36.10 o                         
   2   6   0        854.23        878.06        42.31 o                         
   3   6   0          0.28        -12.00        14.39 o                         
   4   6   0          2.57        -14.44        15.78 o                         
   5   6   0       1355.35       1342.02        63.89 o                         
   6   6   0          4.88         -5.01        19.55 o                         
   7   6   0       2539.56       2422.36        94.85 o                         
   8   6   0        167.78        158.16        40.54 o                         
   9   6   0        530.60        491.36        65.75 o                         
  10   6   0       1010.90       1031.70        93.28 o                         
  11   6   0        249.89        237.89        53.32 o                         
  12   6   0       1378.87       1268.62        97.48 o                         
  13   6   0         24.74         26.59        38.78 o                         
  14   6   0        378.10        442.89        66.90 o                         
  15   6   0         12.34        -10.21        35.07 o                         
  16   6   0          5.15          8.53        43.76 o                         
  17   6   0         17.20         -8.30        52.28 o                         
   1   7   0        394.21        417.86        21.99 o                         
   2   7   0       1247.48       1287.29        51.47 o                         
   3   7   0        150.91        133.46        26.79 o                         
   4   7   0       6427.89       6757.28       128.61 o                         
   5   7   0          7.14         14.06        20.14 o                         
   6   7   0        558.34        543.41        51.36 o                         
   7   7   0        282.73        258.89        43.30 o                         
   8   7   0        177.99        247.08        45.07 o                         
   9   7   0        166.31        129.68        39.62 o                         
  10   7   0        488.83        476.72        72.71 o                         
  11   7   0         16.58        -29.52        35.60 o                         
  12   7   0        485.63        537.33        73.18 o                         
  13   7   0          5.00          1.07        32.40 o                         
  14   7   0        106.15        100.80        44.57 o                         
  15   7   0          3.90        -30.33        30.33 o                         
  16   7   0         22.56         50.82        46.00 o                         
  17   7   0         40.20          3.51        56.42 o                         
   0   8   0        748.99        727.16        42.41 o                         
   1   8   0        163.80        204.74        24.13 o                         
   2   8   0         42.38         20.31        11.79 o                         
   3   8   0        291.94        299.47        36.50 o                         
   4   8   0        175.43        289.46        39.56 o                         
   5   8   0        167.35        208.06        37.65 o                         
   6   8   0       1777.92       1714.34        81.16 o                         
   7   8   0         15.67         -0.17        24.94 o                         
   8   8   0        183.94        203.64        42.92 o                         
   9   8   0        111.26        110.18        39.87 o                         
  10   8   0       1475.71       1528.00        97.38 o                         
  11   8   0         11.48        -10.48        32.05 o                         
  12   8   0         59.16         61.22        41.10 o                         
  13   8   0         18.61         -1.51        30.48 o                         
  14   8   0         11.82         -2.67        33.57 o                         
  15   8   0         25.33         44.80        36.22 o                         
  16   8   0          0.01         40.01        38.41 o                         
  17   8   0          0.57        -17.36        47.59 o                         
   1   9   0       2391.25       2560.07        65.36 o                         
   2   9   0       6892.65       7334.63       112.02 o                         
   3   9   0       1208.36       1243.58        62.96 o                         
   4   9   0        468.55        449.70        46.54 o                         
   5   9   0         32.43         63.12        27.23 o                         
   6   9   0       4977.38       5082.24       135.34 o                         
   7   9   0         46.43         57.94        31.98 o                         
   8   9   0         59.76         73.13        35.00 o                         
   9   9   0       1150.08       1204.94        85.96 o                         
  10   9   0         14.80         21.20        35.05 o                         
  11   9   0        221.70        234.05        54.85 o                         
  12   9   0         48.35         37.97        39.49 o                         
  13   9   0         14.53         30.23        38.34 o                         
  14   9   0         72.92         72.38        42.83 o                         
  15   9   0          3.54          6.02        30.58 o                         
  16   9   0         84.73        116.07        51.84 o                         
  17   9   0         48.34         32.53        71.85 o                         
   0  10   0       3302.43       3567.09        91.49 o                         
   1  10   0       1272.50       1346.94        52.92 o                         
   2  10   0       1266.93       1372.63        67.47 o                         
   3  10   0        189.15        145.83        23.59 o                         
   4  10   0          2.29         10.36        22.77 o                         
   5  10   0       2214.63       2289.01        92.31 o                         
   6  10   0          0.38          1.18        25.58 o                         
   7  10   0       2932.28       2807.20       112.20 o                         
   8  10   0         50.31         65.92        35.29 o                         
   9  10   0        181.49        136.40        44.06 o                         
  10  10   0        594.73        596.01        73.94 o                         
  11  10   0       1179.28       1137.94        96.50 o                         
  12  10   0        482.00        395.02        67.48 o                         
  13  10   0         16.31          7.09        39.04 o                         
  14  10   0          2.46         42.87        39.42 o                         
  15  10   0         24.32          1.09        36.76 o                         
  16  10   0        126.55         98.27        64.58 o                         
   1  11   0       1788.41       1798.68        62.46 o                         
   2  11   0       1362.86       1372.98        66.83 o                         
   3  11   0         26.63         18.61        24.08 o                         
   4  11   0         37.18         85.87        29.70 o                         
   5  11   0        751.56        741.20        62.05 o                         
   6  11   0       1554.42       1555.46        85.86 o                         
   7  11   0        107.76        105.89        39.55 o                         
   8  11   0        722.53        740.64        75.87 o                         
   9  11   0        724.02        611.05        72.00 o                         
  10  11   0         31.85         11.99        36.96 o                         
  11  11   0          5.69          0.82        34.58 o                         
  12  11   0        727.74        709.96        85.06 o                         
  13  11   0         38.67         84.65        49.26 o                         
  14  11   0         16.96         10.68        48.37 o                         
  15  11   0         35.44         31.35        47.77 o                         
  16  11   0        207.48        194.00        79.01 o                         
   0  12   0        180.23        155.78        47.94 o                         
   1  12   0        138.63        137.80        28.48 o                         
   2  12   0         61.42         44.55        26.96 o                         
   3  12   0        386.10        427.10        52.08 o                         
   4  12   0        466.82        458.30        54.16 o                         
   5  12   0         56.20         34.28        31.57 o                         
   6  12   0         70.42         43.86        34.80 o                         
   7  12   0         13.76         -7.66        30.27 o                         
   8  12   0        645.81        658.28        81.98 o                         
   9  12   0          0.50          0.82        39.20 o                         
  10  12   0        200.15        133.22        47.21 o                         
  11  12   0         38.74        113.24        46.92 o                         
  12  12   0         63.12         29.57        45.38 o                         
  13  12   0          5.68        -33.61        45.50 o                         
  14  12   0         11.31        -32.61        47.34 o                         
  15  12   0          6.36        -46.21        46.97 o                         
   1  13   0        208.90        147.64        30.25 o                         
   2  13   0        338.82        289.92        44.66 o                         
   3  13   0         10.35          2.02        27.02 o                         
   4  13   0         75.40        103.54        37.11 o                         
   5  13   0         74.58         75.71        35.55 o                         
   6  13   0          6.22         34.51        31.98 o                         
   7  13   0         19.06         22.56        35.65 o                         
   8  13   0         48.64         51.37        38.34 o                         
   9  13   0        170.26        195.93        64.05 o                         
  10  13   0        174.79        125.99        61.14 o                         
  11  13   0          1.85         -7.24        40.54 o                         
  12  13   0         59.06         11.59        43.95 o                         
  13  13   0          0.35        -18.48        43.65 o                         
  14  13   0          2.54          1.24        55.83 o                         
  15  13   0         18.53        -41.53        50.46 o                         
   0  14   0       2466.90       2281.86       133.88 o                         
   1  14   0        295.56        267.15        46.66 o                         
   2  14   0        121.06        169.94        39.93 o                         
   3  14   0       1071.46       1069.84        77.38 o                         
   4  14   0       1031.02       1095.24        79.99 o                         
   5  14   0        130.60         93.80        41.12 o                         
   6  14   0        480.58        419.79        62.04 o                         
   7  14   0       2224.62       2267.16       144.57 o                         
   8  14   0         40.66         -0.49        43.62 o                         
   9  14   0        110.42        107.49        59.71 o                         
  10  14   0        547.26        472.30        92.11 o                         
  11  14   0        171.60        152.92        66.31 o                         
  12  14   0         64.11         22.45        55.31 o                         
  13  14   0          2.69        -29.47        51.79 o                         
  14  14   0         91.20         59.59        65.38 o                         
   1  15   0         92.98        108.27        38.08 o                         
   2  15   0       5911.81       6069.50       150.40 o                         
   3  15   0          1.51        -14.45        31.88 o                         
   4  15   0        932.06        871.18        76.11 o                         
   5  15   0        762.76        870.76       103.70 o                         
   6  15   0        933.35        920.98       106.39 o                         
   7  15   0         83.40         29.39        48.27 o                         
   8  15   0        283.71        189.50        64.55 o                         
   9  15   0         57.18         29.55        50.05 o                         
  10  15   0        104.04         80.90        61.04 o                         
  11  15   0          0.13         35.15        51.13 o                         
  12  15   0        128.55        247.15        74.88 o                         
  13  15   0        115.82        107.79        71.89 o                         
  14  15   0          0.09        -40.76        40.76 o                         
   0  16   0       3070.91       3256.92       170.30 o                         
   1  16   0        143.79        157.37        42.69 o                         
   2  16   0        170.40        181.72        44.60 o                         
   3  16   0        279.87        230.83        67.94 o                         
   4  16   0          1.62         12.16        51.01 o                         
   5  16   0          9.73        -26.49        43.95 o                         
   6  16   0       1217.77       1189.15       117.39 o                         
   7  16   0        428.42        447.07        86.61 o                         
   8  16   0        264.25        257.76        75.19 o                         
   9  16   0         94.81          7.56        49.14 o                         
  10  16   0        143.96         91.75        62.23 o                         
  11  16   0          0.01        -29.64        46.96 o                         
  12  16   0         60.83         34.24        59.71 o                         
  13  16   0         15.45        -36.99        59.37 o                         
   1  17   0         41.63         27.58        44.15 o                         
   2  17   0         20.99         48.22        46.01 o                         
   3  17   0       1021.75        967.84       107.67 o                         
   4  17   0        557.84        632.27        99.28 o                         
   5  17   0         63.39         57.84        54.00 o                         
   6  17   0          0.01        -44.41        45.01 o                         
   7  17   0          3.75         31.71        51.14 o                         
   8  17   0        677.91        650.20       106.10 o                         
   9  17   0          5.52         24.07        54.03 o                         
  10  17   0        173.19        195.06        73.36 o                         
  11  17   0         41.00         -5.97        54.92 o                         
  12  17   0        262.22        180.84        79.36 o                         
  13  17   0          2.23         58.63        66.86 o                         
   0  18   0        769.06       1130.74       166.34 o                         
   1  18   0         22.96         -7.50        39.79 o                         
   2  18   0        167.63        229.99        58.10 o                         
   3  18   0         40.24         30.96        50.50 o                         
   4  18   0         67.39         68.88        54.52 o                         
   5  18   0        271.38        292.92        79.12 o                         
   6  18   0         63.84         22.88        52.88 o                         
   7  18   0        303.31        339.83        88.24 o                         
   8  18   0         41.64         77.94        61.04 o                         
   9  18   0        225.00        168.29        71.81 o                         
  10  18   0          0.01          8.47        57.51 o                         
  11  18   0         19.20         42.72        65.12 o                         
  12  18   0         28.02        -27.19        69.28 o                         
   1  19   0         35.91         37.03        49.78 o                         
   2  19   0         61.02         10.37        49.02 o                         
   3  19   0          6.89        -13.57        45.14 o                         
   4  19   0        121.56         85.14        59.04 o                         
   5  19   0         52.74         98.97        62.94 o                         
   6  19   0         34.67         13.20        54.52 o                         
   7  19   0          0.09        -25.15        51.48 o                         
   8  19   0          2.26        -29.41        52.64 o                         
   9  19   0          0.03         64.87        65.49 o                         
  10  19   0        113.01         47.89        67.78 o                         
  11  19   0         60.15          0.66        64.05 o                         
   0  20   0        634.22        792.90       158.10 o                         
   1  20   0          4.61         19.77        52.33 o                         
   2  20   0        160.27        110.83        58.40 o                         
   3  20   0        298.98        380.11       101.18 o                         
   4  20   0         63.50         10.43        64.11 o                         
   5  20   0         16.87        -37.39        45.32 o                         
   6  20   0         11.30         13.86        57.43 o                         
   7  20   0        147.92        197.96        72.50 o                         
   8  20   0         83.50         54.66        64.70 o                         
   9  20   0          2.54        -31.06        55.19 o                         
  10  20   0        348.19        391.28        99.93 o                         
   1  21   0          2.71         39.05        46.01 o                         
   2  21   0        730.20        748.34       129.13 o                         
   3  21   0        120.31        132.01        78.61 o                         
   4  21   0         14.45         66.77        68.26 o                         
   5  21   0         59.45         70.58        73.77 o                         
   6  21   0          1.20        -38.88        62.17 o                         
   7  21   0          0.44        -36.65        55.51 o                         
   8  21   0          5.68        -32.98        52.35 o                         
   9  21   0         21.30         24.79        63.78 o                         
   0  22   0         20.49        -59.20        68.64 o                         
   1  22   0         55.38         80.31        59.39 o                         
   2  22   0         55.26         52.02        65.43 o                         
   3  22   0          5.89          3.20        60.93 o                         
   4  22   0         46.66         -7.05        62.14 o                         
   5  22   0          9.80        -52.29        60.71 o                         
   6  22   0          5.48         59.86        73.63 o                         
   7  22   0         82.94         87.85        78.32 o                         
   1  23   0          7.29         88.25        64.72 o                         
   2  23   0          7.06        -33.81        60.49 o                         
   3  23   0         53.95         85.70        74.63 o                         
   4  23   0         25.82         72.55        72.48 o                         
   5  23   0          5.80         72.78        77.88 o                         
   0  24   0         66.54        118.26        94.86 o                         
   1  24   0         14.63         49.82        55.45 o                         
   2  24   0          0.04        -57.87        66.71 o                         
 -18   1   1         86.55         44.07        45.79 o                         
 -17   1   1          0.01        -21.65        42.14 o                         
 -16   1   1        117.38        273.23        62.70 o                         
 -15   1   1        107.17        116.11        41.73 o                         
 -14   1   1         69.73         63.87        37.00 o                         
 -13   1   1        304.77        287.78        47.86 o                         
 -12   1   1       2524.22       2529.46       105.06 o                         
 -11   1   1        555.24        567.75        57.41 o                         
 -10   1   1        438.43        362.89        46.73 o                         
  -9   1   1          1.02         12.04        22.45 o                         
  -8   1   1        101.84         88.17        26.33 o                         
  -7   1   1        848.37        819.18        49.96 o                         
  -6   1   1      20710.45      20727.51       205.01 o                         
  -5   1   1        384.19        373.17        32.46 o                         
  -4   1   1        359.00        325.53        29.29 o                         
  -3   1   1       1390.44       1454.48        40.85 o                         
  -2   1   1        903.47        964.27        23.41 o                         
  -1   1   1        235.92        244.72         8.68 o                         
   0   1   1      21704.73      22405.25      1721.59 o                         
   1   1   1         39.00         46.98         8.58 o                         
   2   1   1      30251.92      33737.74      2142.60 o                         
   3   1   1       1143.23       1252.59        86.42 o                         
   4   1   1      40391.23      34249.12      4331.51 o                         
   5   1   1      28665.46      28098.94       209.24 o                         
   6   1   1       3797.46       3930.74        83.70 o                         
   7   1   1        214.61        207.89        30.03 o                         
   8   1   1       2359.45       2347.94        78.32 o                         
   9   1   1       1364.47       1357.93        65.66 o                         
  10   1   1       3154.09       3227.29       109.33 o                         
  11   1   1        326.65        351.88        50.89 o                         
  12   1   1          9.51          1.07        30.14 o                         
  13   1   1         13.88          9.68        30.67 o                         
  14   1   1        497.96        450.60        65.23 o                         
  15   1   1         40.36         45.62        38.73 o                         
  16   1   1        181.14        146.82        49.44 o                         
  17   1   1          0.53         -2.43        50.71 o                         
  18   1   1          2.00        -20.65        55.48 o                         
 -18   2   1          1.80         32.03        45.17 o                         
 -17   2   1        187.63        220.16        61.63 o                         
 -16   2   1         17.78          7.07        40.66 o                         
 -15   2   1        140.58        171.45        44.49 o                         
 -14   2   1        561.18        765.30        74.16 o                         
 -13   2   1        407.43        377.13        58.56 o                         
 -12   2   1       1156.71       1323.82        81.59 o                         
 -11   2   1        249.86        275.99        44.21 o                         
 -10   2   1       1157.85       1173.54        67.92 o                         
  -9   2   1       1953.99       2021.77        84.62 o                         
  -8   2   1        194.34        136.91        31.23 o                         
  -7   2   1       1440.50       1362.68        62.28 o                         
  -6   2   1       3283.82       3157.35        83.71 o                         
  -5   2   1      13499.10      12931.88       164.74 o                         
  -4   2   1       1289.75       1458.73        54.28 o                         
  -3   2   1       8326.72       8595.95        89.74 o                         
  -2   2   1       8924.74       8500.28       105.17 o                         
  -1   2   1         81.93         69.74         6.38 o                         
   0   2   1       8298.44       6736.99       814.71 o                         
   1   2   1         25.36         44.23         7.17 o                         
   2   2   1       4815.88       4215.80       374.05 o                         
   3   2   1       6539.80       6251.63        92.60 o                         
   4   2   1     172307.23     175722.27      1281.57 o                         
   5   2   1         26.25         11.90        18.66 o                         
   6   2   1       1427.93       1330.92        55.94 o                         
   7   2   1       7476.86       7188.62       130.72 o                         
   8   2   1      34553.99      35092.63       282.84 o                         
   9   2   1        445.70        387.10        42.16 o                         
  10   2   1       2291.29       2285.41        87.41 o                         
  11   2   1        480.95        453.38        55.94 o                         
  12   2   1       1728.15       1658.23        94.41 o                         
  13   2   1         27.47         33.07        31.13 o                         
  14   2   1        289.29        289.31        55.93 o                         
  15   2   1        141.78        163.56        51.03 o                         
  16   2   1         49.96         60.34        43.85 o                         
  17   2   1         15.04        -38.96        43.85 o                         
  18   2   1          0.65         19.73        57.08 o                         
 -18   3   1          2.35          0.20        41.08 o                         
 -17   3   1          0.07        -32.90        40.77 o                         
 -16   3   1         19.33        -17.70        35.62 o                         
 -15   3   1          4.81        -25.92        28.58 o                         
 -14   3   1        121.22         42.67        36.94 o                         
 -13   3   1          8.77        -20.32        27.41 o                         
 -12   3   1       3452.78       3510.26       131.36 o                         
 -11   3   1        459.08        603.67        58.09 o                         
 -10   3   1        156.89        108.40        31.66 o                         
  -9   3   1        798.01        723.18        54.01 o                         
  -8   3   1       2761.95       2791.42        86.89 o                         
  -7   3   1       3247.24       3133.71       100.41 o                         
  -6   3   1      15333.72      15041.91       197.29 o                         
  -5   3   1       6799.58       6567.50       121.05 o                         
  -4   3   1       9231.86       8866.41       127.20 o                         
  -3   3   1       6788.51       6227.26       113.17 o                         
  -2   3   1      40303.67      38860.76       285.18 o                         
  -1   3   1       1095.74       1126.16        19.72 o                         
   0   3   1        297.13        324.21        23.75 o                         
   1   3   1       1623.99       1627.68        80.57 o                         
   2   3   1     114154.66     119735.43      4561.02 o                         
   3   3   1       3618.58       3605.98        74.16 o                         
   4   3   1       6383.12       6766.51       124.31 o                         
   5   3   1       2223.55       2057.21        70.92 o                         
   6   3   1        681.48        648.09        49.55 o                         
   7   3   1        429.71        430.31        47.29 o                         
   8   3   1       6424.57       6553.08       136.45 o                         
   9   3   1          0.45          7.36        20.76 o                         
  10   3   1       4053.64       3928.72       113.30 o                         
  11   3   1        119.76        126.75        34.41 o                         
  12   3   1        663.05        408.62        58.39 o                         
  13   3   1        184.75        224.05        49.13 o                         
  14   3   1        215.54        272.88        54.79 o                         
  15   3   1         28.25         19.02        35.64 o                         
  16   3   1         79.45         84.91        47.20 o                         
  17   3   1        152.74        252.67        77.39 o                         
  18   3   1          6.92        -12.12        50.70 o                         
 -18   4   1          5.94         18.12        50.68 o                         
 -17   4   1         11.88         98.11        48.71 o                         
 -16   4   1         17.00         16.69        36.25 o                         
 -15   4   1         50.19         54.03        36.19 o                         
 -14   4   1        761.64        831.30        80.90 o                         
 -13   4   1        133.71        227.02        48.23 o                         
 -12   4   1        267.99        247.26        51.20 o                         
 -11   4   1        106.33        112.77        38.81 o                         
 -10   4   1        480.99        470.16        54.49 o                         
  -9   4   1         92.01         65.73        25.65 o                         
  -8   4   1          0.08         -8.79        19.18 o                         
  -7   4   1       2804.01       2713.74        88.18 o                         
  -6   4   1       8556.69       8798.16       143.07 o                         
  -5   4   1         22.72         13.70        18.18 o                         
  -4   4   1       4640.92       4567.47        88.76 o                         
  -3   4   1        772.67        740.36        39.30 o                         
  -2   4   1      26704.10      25528.74       287.52 o                         
  -1   4   1        176.46         65.94        35.36 o                         
   0   4   1      13323.54      12908.90       145.18 o                         
   1   4   1       7769.83       7517.79       117.24 o                         
   2   4   1      35243.20      35857.54       753.01 o                         
   3   4   1        712.30        673.66        35.85 o                         
   4   4   1       1616.38       1639.91        60.81 o                         
   5   4   1       2373.37       2191.34        82.60 o                         
   6   4   1      10568.76      11644.75       197.02 o                         
   7   4   1        962.16        913.48        61.85 o                         
   8   4   1        266.19        283.27        43.90 o                         
   9   4   1          0.42         -2.26        20.58 o                         
  10   4   1       4677.41       4906.61       126.31 o                         
  11   4   1         15.99         18.15        26.80 o                         
  12   4   1        232.33        184.23        40.52 o                         
  13   4   1        190.46        102.41        45.73 o                         
  14   4   1         93.60         77.00        38.71 o                         
  15   4   1         67.14         15.39        34.69 o                         
  16   4   1        294.99        309.68        75.28 o                         
  17   4   1          0.73        -30.00        39.83 o                         
  18   4   1          4.03          4.14        54.28 o                         
 -17   5   1         15.91        -19.23        44.86 o                         
 -16   5   1          2.68         40.16        42.33 o                         
 -15   5   1         41.85          1.96        36.30 o                         
 -14   5   1          3.16        -18.28        29.16 o                         
 -13   5   1          0.57         11.02        28.99 o                         
 -12   5   1        103.03         76.99        37.55 o                         
 -11   5   1        201.49        207.83        45.32 o                         
 -10   5   1        231.90        231.03        46.82 o                         
  -9   5   1         14.54        -10.13        27.40 o                         
  -8   5   1          7.19         14.89        26.83 o                         
  -7   5   1         65.47         64.35        32.27 o                         
  -6   5   1       2436.73       2591.08       102.78 o                         
  -5   5   1        559.86        568.66        44.96 o                         
  -4   5   1        585.47        537.38        41.36 o                         
  -3   5   1       1187.43       1181.59        51.57 o                         
  -2   5   1          0.18         -0.44        10.53 o                         
  -1   5   1       2121.14       2104.13        45.75 o                         
   0   5   1       1267.43       1191.87        34.78 o                         
   1   5   1        128.86        129.45        20.31 o                         
   2   5   1       3984.26       4171.28        69.28 o                         
   3   5   1        788.29        852.82        43.00 o                         
   4   5   1       3751.01       3807.16        89.31 o                         
   5   5   1        178.60        175.54        31.07 o                         
   6   5   1       4392.48       4698.77       130.47 o                         
   7   5   1         70.10         67.83        31.35 o                         
   8   5   1       6919.96       6837.56       178.45 o                         
   9   5   1         51.99         50.48        35.02 o                         
  10   5   1         21.81         16.21        28.50 o                         
  11   5   1         73.65         47.98        30.16 o                         
  12   5   1        322.55        279.46        49.07 o                         
  13   5   1          4.29         24.32        30.03 o                         
  14   5   1        288.32        235.26        57.31 o                         
  15   5   1          0.15        -17.23        34.09 o                         
  16   5   1          9.78         79.96        56.39 o                         
  17   5   1          5.21        -10.31        58.62 o                         
 -17   6   1          7.74        -13.38        44.77 o                         
 -16   6   1         20.57         27.29        42.97 o                         
 -15   6   1          0.33         31.13        41.03 o                         
 -14   6   1        413.14        464.54        72.54 o                         
 -13   6   1         10.13         13.59        33.88 o                         
 -12   6   1        121.19        120.96        46.23 o                         
 -11   6   1        282.08        240.44        60.07 o                         
 -10   6   1         67.56         34.22        36.61 o                         
  -9   6   1         34.39        -12.92        27.91 o                         
  -8   6   1          6.98         -9.89        24.99 o                         
  -7   6   1        498.52        523.23        51.43 o                         
  -6   6   1      10286.01      10683.12       220.66 o                         
  -5   6   1         50.71         31.20        21.05 o                         
  -4   6   1       1465.54       1352.59        60.49 o                         
  -3   6   1         49.17         64.55        21.34 o                         
  -2   6   1       8714.58       8727.19       130.99 o                         
  -1   6   1        889.94        869.11        37.55 o                         
   0   6   1       3404.53       3334.96        54.88 o                         
   1   6   1       1679.67       1597.33        42.58 o                         
   2   6   1        301.80        335.79        28.29 o                         
   3   6   1        403.67        438.00        35.26 o                         
   4   6   1        241.89        253.04        32.11 o                         
   5   6   1         22.62         47.73        21.51 o                         
   6   6   1       1151.72       1121.00        64.08 o                         
   7   6   1        487.88        545.38        52.63 o                         
   8   6   1        770.19        771.28        72.08 o                         
   9   6   1        459.37        563.30        71.11 o                         
  10   6   1        111.15        136.74        48.85 o                         
  11   6   1         48.63         49.91        36.87 o                         
  12   6   1         26.67        -13.61        30.81 o                         
  13   6   1        358.50        384.79        60.14 o                         
  14   6   1        164.95        119.70        50.99 o                         
  15   6   1        118.27        124.28        49.32 o                         
  16   6   1         11.00          4.88        48.76 o                         
  17   6   1          0.70         37.09        57.90 o                         
 -17   7   1         88.02         58.55        50.49 o                         
 -16   7   1         66.87         69.63        49.32 o                         
 -15   7   1         32.09         -0.80        43.04 o                         
 -14   7   1        553.51        679.96        85.78 o                         
 -13   7   1         71.13         49.07        41.24 o                         
 -12   7   1        774.49        857.47        85.64 o                         
 -11   7   1        305.25        256.51        63.74 o                         
 -10   7   1         17.84         -4.47        34.37 o                         
  -9   7   1       4031.33       4255.80       141.04 o                         
  -8   7   1       1583.55       1560.30        85.99 o                         
  -7   7   1        374.92        355.85        48.12 o                         
  -6   7   1       1105.24       1193.06        67.74 o                         
  -5   7   1       1969.15       1956.05        78.93 o                         
  -4   7   1       2432.19       2778.96        86.40 o                         
  -3   7   1       2074.91       2225.67        74.11 o                         
  -2   7   1        135.91         84.91        23.55 o                         
  -1   7   1        184.37        197.62        24.21 o                         
   0   7   1       6667.79       6014.42        64.29 o                         
   1   7   1         60.49         38.94        15.00 o                         
   2   7   1      15346.85      16588.15       210.64 o                         
   3   7   1        410.64        432.65        35.92 o                         
   4   7   1       2395.77       2242.61        90.41 o                         
   5   7   1       1160.80       1113.61        60.45 o                         
   6   7   1       3525.06       3862.83       111.86 o                         
   7   7   1        148.02        129.99        35.18 o                         
   8   7   1        246.88        254.89        45.84 o                         
   9   7   1        254.73        280.13        50.26 o                         
  10   7   1       5149.92       4941.95       178.91 o                         
  11   7   1        395.21        388.74        72.30 o                         
  12   7   1        318.99        381.92        58.97 o                         
  13   7   1          0.20         -9.92        30.79 o                         
  14   7   1       1457.74       1494.70       112.31 o                         
  15   7   1         17.44         44.92        42.22 o                         
  16   7   1         93.70         52.75        58.27 o                         
  17   7   1         30.80         36.60        57.15 o                         
 -17   8   1         40.11         59.06        51.98 o                         
 -16   8   1        101.94        173.54        51.64 o                         
 -15   8   1          0.03         15.80        35.35 o                         
 -14   8   1        134.54        152.84        49.84 o                         
 -13   8   1         31.53         12.05        36.12 o                         
 -12   8   1          6.52        -31.62        31.76 o                         
 -11   8   1       1844.93       1875.56       113.56 o                         
 -10   8   1       1186.56       1207.96        93.62 o                         
  -9   8   1       1267.46       1334.04        87.33 o                         
  -8   8   1       1553.50       1698.29        91.13 o                         
  -7   8   1       3004.96       3109.29       112.37 o                         
  -6   8   1         59.15        110.07        32.45 o                         
  -5   8   1         74.74         68.36        26.32 o                         
  -4   8   1       8914.71       9248.33       158.99 o                         
  -3   8   1        221.37        225.02        23.08 o                         
  -2   8   1          5.92         59.95        23.37 o                         
  -1   8   1        211.18        230.89        27.21 o                         
   0   8   1        136.17         99.46        15.14 o                         
   1   8   1         99.05        112.22        19.69 o                         
   2   8   1       1159.69       1199.30        42.52 o                         
   3   8   1        326.76        291.45        33.85 o                         
   4   8   1         22.07         12.78        19.21 o                         
   5   8   1         55.71         40.36        24.57 o                         
   6   8   1        700.94        877.67        61.35 o                         
   7   8   1        139.73        107.45        34.04 o                         
   8   8   1         79.13         68.61        32.28 o                         
   9   8   1        279.64        265.89        52.21 o                         
  10   8   1        616.79        638.78        72.42 o                         
  11   8   1         13.44         22.01        36.36 o                         
  12   8   1       1077.19       1084.04        87.45 o                         
  13   8   1         25.98          7.86        30.82 o                         
  14   8   1         21.84          9.59        34.27 o                         
  15   8   1         70.15         88.96        46.87 o                         
  16   8   1          4.32        -22.56        41.25 o                         
  17   8   1         18.88         -8.97        56.13 o                         
 -17   9   1          2.50        -46.58       118.01 o                         
 -16   9   1         12.60         23.66        40.18 o                         
 -15   9   1         33.14        -37.21        37.21 o                         
 -14   9   1         30.63         36.29        34.72 o                         
 -13   9   1        165.12        253.32        58.94 o                         
 -12   9   1        216.61        206.74        55.18 o                         
 -11   9   1        419.23        396.80        68.26 o                         
 -10   9   1         64.68         50.16        39.23 o                         
  -9   9   1        818.08        777.24        74.74 o                         
  -8   9   1         23.45          1.61        28.57 o                         
  -7   9   1        641.50        634.14        61.50 o                         
  -6   9   1       1769.75       2045.43        91.57 o                         
  -5   9   1       1252.04       1272.54        71.06 o                         
  -4   9   1       1502.70       1599.05        74.85 o                         
  -3   9   1         72.29         66.03        26.94 o                         
  -2   9   1       1046.53        945.46        52.53 o                         
  -1   9   1        205.13        180.26        27.06 o                         
   0   9   1      18480.18      18862.72       165.63 o                         
   1   9   1        159.29        191.81        25.12 o                         
   2   9   1         18.31         19.88        15.37 o                         
   3   9   1        116.78         89.93        23.27 o                         
   4   9   1        218.46        254.24        36.06 o                         
   5   9   1        444.72        462.08        47.74 o                         
   6   9   1        102.21        140.20        34.10 o                         
   7   9   1        530.59        486.41        55.02 o                         
   8   9   1        322.08        372.68        54.71 o                         
   9   9   1         10.27         -4.87        29.82 o                         
  10   9   1        823.20        854.96        82.46 o                         
  11   9   1        137.16        101.27        45.86 o                         
  12   9   1        110.93         64.34        43.73 o                         
  13   9   1         60.97         82.69        43.08 o                         
  14   9   1        525.85        647.97        71.73 o                         
  15   9   1         16.20        -28.99        42.05 o                         
  16   9   1         28.50          8.64        56.30 o                         
 -16  10   1          7.60        -11.50        42.38 o                         
 -15  10   1          0.56         -8.86        36.16 o                         
 -14  10   1          7.86         12.66        42.33 o                         
 -13  10   1         21.14         28.57        40.78 o                         
 -12  10   1         11.15         13.04        36.68 o                         
 -11  10   1         28.88        -12.80        33.31 o                         
 -10  10   1          6.23         -4.43        32.84 o                         
  -9  10   1         78.04         25.18        40.03 o                         
  -8  10   1         34.96         59.88        36.57 o                         
  -7  10   1          2.72         22.86        28.45 o                         
  -6  10   1         36.58         39.28        27.69 o                         
  -5  10   1        323.42        435.98        50.87 o                         
  -4  10   1         72.19         52.88        19.57 o                         
  -3  10   1         77.86         62.73        27.29 o                         
  -2  10   1       8248.19       8750.83       146.35 o                         
  -1  10   1          4.18        -10.43        17.39 o                         
   0  10   1        892.77        866.44        38.44 o                         
   1  10   1         26.97         29.67        14.36 o                         
   2  10   1       1532.38       1684.64        53.96 o                         
   3  10   1         19.36         13.17        16.38 o                         
   4  10   1        144.16        159.39        31.29 o                         
   5  10   1          7.53          1.70        21.95 o                         
   6  10   1         13.50         20.72        25.36 o                         
   7  10   1        182.75        143.04        38.54 o                         
   8  10   1         78.60        120.32        40.14 o                         
   9  10   1          7.23        -22.57        29.21 o                         
  10  10   1         90.00         40.87        40.21 o                         
  11  10   1         13.98         14.02        33.16 o                         
  12  10   1         46.40         32.20        37.04 o                         
  13  10   1         73.28         97.23        42.61 o                         
  14  10   1          1.90         16.22        46.65 o                         
  15  10   1          1.00         -1.52        52.68 o                         
  16  10   1          0.59        -28.17        59.39 o                         
 -16  11   1          2.68         -5.44        50.27 o                         
 -15  11   1         35.11        -21.13        45.05 o                         
 -14  11   1         44.67         63.64        48.66 o                         
 -13  11   1         78.81         46.63        41.22 o                         
 -12  11   1          0.56          8.74        38.08 o                         
 -11  11   1        163.97        147.72        50.81 o                         
 -10  11   1        196.71        147.26        49.13 o                         
  -9  11   1        389.33        390.85        62.84 o                         
  -8  11   1        234.36        243.86        51.84 o                         
  -7  11   1        494.24        446.18        59.36 o                         
  -6  11   1        263.11        243.09        46.23 o                         
  -5  11   1        149.84        191.52        41.05 o                         
  -4  11   1         71.73         48.34        29.35 o                         
  -3  11   1        317.94        398.46        49.25 o                         
  -2  11   1         51.78         35.87        25.36 o                         
  -1  11   1        176.80        216.86        30.60 o                         
   0  11   1        949.36        844.10        39.23 o                         
   1  11   1        268.90        290.32        31.18 o                         
   2  11   1       5863.62       6592.53       102.85 o                         
   3  11   1        104.84        130.72        24.47 o                         
   4  11   1        159.01        166.61        35.69 o                         
   5  11   1        123.43        111.45        33.89 o                         
   6  11   1        139.22        143.36        39.06 o                         
   7  11   1         38.32         82.66        37.11 o                         
   8  11   1        266.08        257.82        52.97 o                         
   9  11   1          3.49          0.81        32.92 o                         
  10  11   1        544.41        514.11        72.95 o                         
  11  11   1         63.19         41.68        37.35 o                         
  12  11   1          3.87         -9.56        39.00 o                         
  13  11   1         76.50         35.95        55.01 o                         
  14  11   1        107.40         62.22        59.24 o                         
  15  11   1         17.70        -11.93        49.83 o                         
  16  11   1         22.65          7.64        54.64 o                         
 -15  12   1         15.95          4.26        70.39 o                         
 -14  12   1         71.69         81.91        60.94 o                         
 -13  12   1          9.43         -6.86        46.27 o                         
 -12  12   1          6.81         16.92        40.15 o                         
 -11  12   1        301.55        464.37        69.86 o                         
 -10  12   1        345.35        296.82        61.47 o                         
  -9  12   1        571.38        526.35        73.46 o                         
  -8  12   1        583.34        548.19        68.54 o                         
  -7  12   1       1109.39       1181.13        86.75 o                         
  -6  12   1        416.98        441.25        61.46 o                         
  -5  12   1        334.25        326.48        33.89 o                         
  -4  12   1        375.18        418.78        57.42 o                         
  -3  12   1        292.11        329.90        49.66 o                         
  -2  12   1       4869.54       4882.57       121.79 o                         
  -1  12   1        256.36        279.79        42.08 o                         
   0  12   1        480.11        609.29        52.58 o                         
   1  12   1       1746.98       1837.53        62.69 o                         
   2  12   1        516.60        486.93        36.43 o                         
   3  12   1          7.82         13.50        17.62 o                         
   4  12   1        575.60        570.47        45.40 o                         
   5  12   1        387.20        398.23        50.20 o                         
   6  12   1        594.83        609.54        62.90 o                         
   7  12   1        697.55        602.05        66.54 o                         
   8  12   1         37.97         45.68        38.05 o                         
   9  12   1        192.41        204.31        53.05 o                         
  10  12   1         40.53         40.45        49.70 o                         
  11  12   1          5.07          1.92        45.80 o                         
  12  12   1        955.55       1024.94       118.51 o                         
  13  12   1          0.01         19.39        51.43 o                         
  14  12   1         18.94          5.68        51.69 o                         
  15  12   1        227.57        270.06        84.27 o                         
 -15  13   1         48.17        104.71        76.81 o                         
 -14  13   1          1.42          1.43        49.27 o                         
 -13  13   1         74.29         86.78        55.67 o                         
 -12  13   1         23.36         -5.08        43.98 o                         
 -11  13   1         73.25         60.84        50.47 o                         
 -10  13   1          0.00        -18.35        31.79 o                         
  -9  13   1        179.90        185.90        52.21 o                         
  -8  13   1         15.01        -18.90        32.65 o                         
  -7  13   1       1096.08       1142.33        88.81 o                         
  -6  13   1        548.16        602.76        67.98 o                         
  -5  13   1       1496.75       1572.69        92.61 o                         
  -4  13   1        774.97        854.31        71.69 o                         
  -3  13   1          1.03         -0.65        28.20 o                         
  -2  13   1       4776.02       4981.41       128.84 o                         
  -1  13   1        361.69        380.27        49.16 o                         
   0  13   1       1662.90       1827.69        81.20 o                         
   1  13   1        128.48        130.31        28.36 o                         
   2  13   1        717.59        685.32        56.71 o                         
   3  13   1        593.21        540.08        38.19 o                         
   4  13   1         11.78        -17.14        18.78 o                         
   5  13   1        436.91        378.01        51.93 o                         
   6  13   1         18.76          8.92        30.03 o                         
   7  13   1        269.94        259.95        70.78 o                         
   8  13   1        388.08        390.53        78.62 o                         
   9  13   1        396.73        343.48        78.01 o                         
  10  13   1        851.18       1132.69       119.11 o                         
  11  13   1          4.48         27.93        51.73 o                         
  12  13   1         43.42         18.97        48.18 o                         
  13  13   1         82.33         28.64        56.82 o                         
  14  13   1        249.02        237.72        77.65 o                         
  15  13   1          1.92        -34.15        51.95 o                         
 -14  14   1        147.01        143.64        90.15 o                         
 -13  14   1          1.35        -10.86        54.87 o                         
 -12  14   1         25.29          4.99        49.65 o                         
 -11  14   1         14.03        -26.36        43.08 o                         
 -10  14   1        368.72        378.91        78.62 o                         
  -9  14   1       1098.80        979.48       107.25 o                         
  -8  14   1       1923.34       1911.62       111.99 o                         
  -7  14   1         35.91         89.67        43.82 o                         
  -6  14   1       1224.90       1309.76        92.08 o                         
  -5  14   1        531.10        510.30        66.33 o                         
  -4  14   1          0.69          5.77        30.94 o                         
  -3  14   1         59.85         79.08        36.60 o                         
  -2  14   1        981.43        904.96        68.73 o                         
  -1  14   1        317.19        311.03        47.13 o                         
   0  14   1       3146.67       3191.00       108.46 o                         
   1  14   1        313.42        243.90        45.29 o                         
   2  14   1          0.03         17.40        27.74 o                         
   3  14   1        249.36        251.77        42.85 o                         
   4  14   1         69.73         65.72        33.66 o                         
   5  14   1        814.53        819.00        94.02 o                         
   6  14   1       3525.74       3521.73       168.58 o                         
   7  14   1       1793.55       1726.12       130.71 o                         
   8  14   1         21.65        -12.42        43.81 o                         
   9  14   1        185.95        146.62        61.56 o                         
  10  14   1         50.85         30.11        50.54 o                         
  11  14   1         81.18         30.46        57.04 o                         
  12  14   1         26.11         10.30        52.84 o                         
  13  14   1         55.54         93.45        64.74 o                         
  14  14   1         98.79         36.26        67.08 o                         
 -14  15   1          0.07        -60.27        60.27 o                         
 -13  15   1         16.13          4.22        59.50 o                         
 -12  15   1         11.65         -1.30        54.97 o                         
 -11  15   1         12.91         65.04        56.81 o                         
 -10  15   1          1.48        -43.22        43.22 o                         
  -9  15   1        137.01        102.86        52.21 o                         
  -8  15   1        155.94        105.44        57.42 o                         
  -7  15   1        542.70        564.31        92.54 o                         
  -6  15   1        551.16        458.29        66.89 o                         
  -5  15   1        221.80        210.83        52.90 o                         
  -4  15   1       1959.08       1991.09       106.48 o                         
  -3  15   1         82.55         92.03        40.99 o                         
  -2  15   1        180.50        166.19        42.60 o                         
  -1  15   1         39.37         23.28        32.89 o                         
   0  15   1        166.10        149.33        41.76 o                         
   1  15   1          0.25        -27.13        29.72 o                         
   2  15   1          6.91         33.39        31.39 o                         
   3  15   1        204.89        159.65        51.92 o                         
   4  15   1        139.43         61.90        50.04 o                         
   5  15   1        673.00        573.05        91.67 o                         
   6  15   1         16.96         29.22        51.17 o                         
   7  15   1        649.39        597.82        93.29 o                         
   8  15   1        255.42        322.29        77.23 o                         
   9  15   1          9.16        -46.34        46.34 o                         
  10  15   1         45.37          7.12        50.70 o                         
  11  15   1         19.16         -7.55        54.60 o                         
  12  15   1          2.83        -17.02        54.81 o                         
  13  15   1          0.03        -19.17        57.55 o                         
  14  15   1         18.73         33.50        60.72 o                         
 -13  16   1         38.19         78.03        69.48 o                         
 -12  16   1         83.48         69.13        78.94 o                         
 -11  16   1         39.86        -10.09        49.43 o                         
 -10  16   1         94.13         88.51        61.97 o                         
  -9  16   1          0.26         23.38        50.93 o                         
  -8  16   1          0.91         13.82        50.00 o                         
  -7  16   1          2.53         -8.29        46.54 o                         
  -6  16   1         87.00         82.54        56.01 o                         
  -5  16   1        518.56        543.62        91.88 o                         
  -4  16   1        508.10        498.09        68.09 o                         
  -3  16   1        165.93         89.49        44.01 o                         
  -2  16   1         94.96         62.86        39.77 o                         
  -1  16   1         29.76         14.11        35.83 o                         
   0  16   1        212.49        235.42        49.20 o                         
   1  16   1        357.24        300.60        62.46 o                         
   2  16   1       1792.97       1788.97       112.17 o                         
   3  16   1         70.19          3.24        43.67 o                         
   4  16   1        277.90        215.06        69.64 o                         
   5  16   1        254.47        269.42        73.90 o                         
   6  16   1        362.52        355.83        78.80 o                         
   7  16   1        475.45        513.64        89.46 o                         
   8  16   1        123.41        103.69        59.65 o                         
   9  16   1        236.17        277.82        80.55 o                         
  10  16   1        165.91         88.10        60.52 o                         
  11  16   1         10.86         61.15        55.00 o                         
  12  16   1         96.42        141.18        73.42 o                         
  13  16   1          0.15         -3.08        57.11 o                         
 -13  17   1          1.04        -41.92       105.67 o                         
 -12  17   1        613.82        772.21       139.09 o                         
 -11  17   1         23.31        -56.03        56.03 o                         
 -10  17   1        128.01         16.77        53.61 o                         
  -9  17   1          0.07         16.73        50.56 o                         
  -8  17   1       1177.85       1079.84       121.36 o                         
  -7  17   1        577.00        641.34       101.52 o                         
  -6  17   1        786.71        660.17        99.77 o                         
  -5  17   1        155.15        211.04        66.77 o                         
  -4  17   1         65.21        -14.45        46.20 o                         
  -3  17   1        585.68        638.21        92.05 o                         
  -2  17   1        982.18       1117.68        82.99 o                         
  -1  17   1        147.61        196.52        46.75 o                         
   0  17   1       3217.32       3353.96       145.60 o                         
   1  17   1         36.73         -5.83        38.49 o                         
   2  17   1       1813.70       1785.41       116.45 o                         
   3  17   1        990.41       1085.28       100.49 o                         
   4  17   1         59.72         18.99        50.01 o                         
   5  17   1        519.21        491.38        89.82 o                         
   6  17   1         46.91         -2.00        49.54 o                         
   7  17   1        307.60        312.09        81.27 o                         
   8  17   1        190.03        123.01        65.01 o                         
   9  17   1        185.11        216.86        76.59 o                         
  10  17   1        182.72        254.58        79.10 o                         
  11  17   1         30.60         21.29        59.52 o                         
  12  17   1         29.59         49.03        63.25 o                         
  13  17   1         58.66         37.27       166.15 o                         
 -12  18   1         81.23         68.39        77.70 o                         
 -11  18   1          0.46        -39.09        64.11 o                         
 -10  18   1        211.08        103.09        67.78 o                         
  -9  18   1        645.22        667.44       109.46 o                         
  -8  18   1        163.91        120.90        66.50 o                         
  -7  18   1          4.63         30.12        53.29 o                         
  -6  18   1        257.36        378.62        86.23 o                         
  -5  18   1       1269.43       1335.13       124.84 o                         
  -4  18   1       1096.15       1363.54       121.45 o                         
  -3  18   1         26.45         18.50        47.12 o                         
  -2  18   1        748.81        784.31       127.33 o                         
  -1  18   1        119.92        155.43        64.07 o                         
   0  18   1       2361.44       2478.32       130.83 o                         
   1  18   1        238.77        207.44        57.41 o                         
   2  18   1          5.74        -32.38        38.19 o                         
   3  18   1        354.28        298.26        64.68 o                         
   4  18   1         31.40         37.54        47.48 o                         
   5  18   1        348.21        399.90        83.84 o                         
   6  18   1        473.37        370.52        84.24 o                         
   7  18   1        576.12        664.77       108.98 o                         
   8  18   1        127.18         43.83        59.25 o                         
   9  18   1         21.22         40.57        58.15 o                         
  10  18   1         29.88        -52.62        52.62 o                         
  11  18   1          7.00        -39.25        55.01 o                         
  12  18   1        132.42        108.57        75.49 o                         
 -11  19   1          0.68         -7.14        68.12 o                         
 -10  19   1        182.52        248.34        95.04 o                         
  -9  19   1        246.24        188.63        72.27 o                         
  -8  19   1          1.37         17.72        55.79 o                         
  -7  19   1         10.07        -16.56        52.05 o                         
  -6  19   1         83.82         97.97        63.58 o                         
  -5  19   1        644.56        679.93       100.48 o                         
  -4  19   1        954.45        998.52       138.41 o                         
  -3  19   1        293.77        178.27        73.08 o                         
  -2  19   1        111.65        174.46        74.87 o                         
  -1  19   1        239.59        181.65        65.27 o                         
   0  19   1       1053.23       1086.27       116.79 o                         
   1  19   1         38.13          1.81        42.93 o                         
   2  19   1        395.13        441.95        75.43 o                         
   3  19   1         79.65        123.36        63.00 o                         
   4  19   1         27.13        -14.31        47.80 o                         
   5  19   1        376.66        323.40        82.01 o                         
   6  19   1          1.13         -7.64        51.74 o                         
   7  19   1          3.77        -13.56        52.24 o                         
   8  19   1         32.65         12.81        55.99 o                         
   9  19   1        245.66        259.33        85.62 o                         
  10  19   1        106.49         49.38        67.83 o                         
  11  19   1         58.01         26.40        62.70 o                         
 -10  20   1        284.91        213.31       103.72 o                         
  -9  20   1          0.00        -39.94        63.65 o                         
  -8  20   1        600.52        612.72       112.11 o                         
  -7  20   1         83.31         83.53        61.63 o                         
  -6  20   1          0.72         21.03        64.02 o                         
  -5  20   1        112.32        136.19        80.26 o                         
  -4  20   1        518.20        404.52       103.04 o                         
  -3  20   1        118.48         90.69        70.52 o                         
  -2  20   1         64.10        136.81        70.26 o                         
  -1  20   1        209.02        205.49        66.96 o                         
   0  20   1        362.09        298.47        77.20 o                         
   1  20   1        184.54        170.85        66.97 o                         
   2  20   1         26.47        -16.85        49.12 o                         
   3  20   1         79.14         82.25        70.94 o                         
   4  20   1         54.72         87.82        63.07 o                         
   5  20   1          0.65         -2.82        54.51 o                         
   6  20   1         16.74        -17.70        54.90 o                         
   7  20   1         10.90         11.71        55.11 o                         
   8  20   1         40.77         56.22        60.72 o                         
   9  20   1         76.34        118.56        71.92 o                         
  10  20   1          7.09        -20.81        64.79 o                         
  -9  21   1         78.89         44.52        71.01 o                         
  -8  21   1         31.52         -4.78        55.01 o                         
  -7  21   1          1.52        -53.41        64.00 o                         
  -6  21   1         82.27         56.81        76.98 o                         
  -5  21   1         82.17         70.60        70.48 o                         
  -4  21   1         37.87         66.29        67.42 o                         
  -3  21   1         21.71         69.15        69.69 o                         
  -2  21   1         24.51         89.88        70.08 o                         
  -1  21   1          0.11         -3.75        44.28 o                         
   0  21   1         70.36         45.02        49.99 o                         
   1  21   1          4.08        -18.84        48.71 o                         
   2  21   1          7.33         25.05        52.82 o                         
   3  21   1         11.98         45.66        66.44 o                         
   4  21   1        116.64        174.83        82.46 o                         
   5  21   1         59.86        104.54        73.98 o                         
   6  21   1          0.45          4.75        55.67 o                         
   7  21   1         16.47          6.14        54.95 o                         
   8  21   1         13.51        -10.00        61.58 o                         
   9  21   1          1.73        -17.60        59.67 o                         
  -7  22   1         58.05        115.61        85.20 o                         
  -6  22   1         16.32        -15.38        60.97 o                         
  -5  22   1          3.07         67.87        60.32 o                         
  -4  22   1          3.07         42.30        68.88 o                         
  -3  22   1        199.91        178.98        82.16 o                         
  -2  22   1         18.82         95.53        68.55 o                         
  -1  22   1         39.33         46.41        57.95 o                         
   0  22   1         64.02        113.40        65.17 o                         
   1  22   1         18.36        -36.91        48.75 o                         
   2  22   1         52.75          7.11        51.22 o                         
   3  22   1          0.08         20.12        63.62 o                         
   4  22   1          0.06        -35.86        62.65 o                         
   5  22   1          4.84          0.98        68.79 o                         
   6  22   1         73.63        -17.54        72.94 o                         
   7  22   1         11.24          4.95        66.06 o                         
  -5  23   1         40.15         87.82        95.73 o                         
  -4  23   1         19.76         53.00        68.30 o                         
  -3  23   1          1.17         84.59        71.51 o                         
  -2  23   1        198.98        208.72        88.85 o                         
  -1  23   1          0.27        -49.77        50.83 o                         
   0  23   1         90.54         77.87        59.96 o                         
   1  23   1          4.01         30.57        49.93 o                         
   2  23   1         32.08          8.26        62.17 o                         
   3  23   1          2.83         29.96        70.33 o                         
   4  23   1          0.01         12.30        67.84 o                         
   5  23   1         42.77         46.64        77.33 o                         
  -2  24   1          5.82         38.49        65.89 o                         
  -1  24   1          7.83         96.85        67.71 o                         
   0  24   1         37.28         63.84        59.85 o                         
   1  24   1         12.24         46.20        56.79 o                         
   2  24   1         22.51         94.29        75.42 o                         
 -18   0   2        190.80        133.36        84.40 o                         
 -17   0   2         66.55         71.34        69.57 o                         
 -16   0   2         86.64        139.20        61.53 o                         
 -15   0   2         16.65         13.49        46.70 o                         
 -14   0   2        718.59        732.76        97.86 o                         
 -13   0   2        171.32        160.41        64.16 o                         
 -12   0   2        459.14        546.09        91.37 o                         
 -11   0   2        246.48        256.32        64.60 o                         
 -10   0   2          3.11          8.49        33.06 o                         
  -9   0   2       2872.33       2930.42       142.82 o                         
  -8   0   2       2936.85       2806.58       130.62 o                         
  -7   0   2         97.06         66.94        31.92 o                         
  -6   0   2      16371.93      16721.92       263.19 o                         
  -5   0   2      10230.97      10241.24       256.74 o                         
  -4   0   2       2864.84       2866.33        93.57 o                         
  -3   0   2       2018.29       2094.38        54.49 o                         
  -2   0   2      49353.86      50153.28       273.92 o                         
  -1   0   2       1889.88       1819.57        31.75 o                         
   0   0   2        116.35        102.11        18.09 o                         
   1   0   2        454.90        477.11        28.66 o                         
   2   0   2      10791.22      10320.13       677.66 o                         
   3   0   2          1.52         23.57        13.58 o                         
   4   0   2      38084.70      45815.20      3867.27 o                         
   5   0   2      21241.17      22883.62      1646.56 o                         
   6   0   2       8028.08       7907.62       173.41 o                         
   7   0   2        735.15        642.30        65.11 o                         
   8   0   2       5680.65       5436.97       171.24 o                         
   9   0   2       4090.63       3961.93       158.19 o                         
  10   0   2         96.14         37.11        38.64 o                         
  11   0   2        388.22        309.59        68.90 o                         
  12   0   2        885.62        910.93       106.52 o                         
  13   0   2        586.84        646.66       100.45 o                         
  14   0   2        375.32        284.11        82.58 o                         
  15   0   2         25.50        -20.41        43.43 o                         
  16   0   2        122.87         53.11        81.13 o                         
  17   0   2          0.23         27.42        87.32 o                         
  18   0   2         48.10        -43.48        68.94 o                         
 -18   1   2         51.69         59.37        47.89 o                         
 -17   1   2         54.90         14.55        39.33 o                         
 -16   1   2        272.99        255.29        58.09 o                         
 -15   1   2          3.60          7.00        29.84 o                         
 -14   1   2        108.57         17.53        29.93 o                         
 -13   1   2          0.51        -28.89        28.89 o                         
 -12   1   2       2786.18       2799.71       118.26 o                         
 -11   1   2          1.44         -6.98        25.29 o                         
 -10   1   2         32.32         49.68        27.50 o                         
  -9   1   2        404.48        354.75        45.35 o                         
  -8   1   2        114.02        101.01        27.68 o                         
  -7   1   2       1301.43       1276.25        60.72 o                         
  -6   1   2      13367.96      12809.88       163.75 o                         
  -5   1   2         20.26         18.17        14.76 o                         
  -4   1   2        650.87        527.08        36.25 o                         
  -3   1   2       1689.81       1638.73        40.37 o                         
  -2   1   2       7322.34       6976.18        50.11 o                         
  -1   1   2       1980.68       1845.98        29.02 o                         
   0   1   2        379.46        308.92        12.69 o                         
   1   1   2        221.44        241.12        19.00 o                         
   2   1   2       3797.31       4153.70       210.57 o                         
   3   1   2      11462.23      14056.48       832.66 o                         
   4   1   2      12517.46      15915.88      1092.42 o                         
   5   1   2       8776.71       9639.01       331.26 o                         
   6   1   2       9546.19       9547.37       151.70 o                         
   7   1   2       9762.82       9374.93       144.92 o                         
   8   1   2       2756.99       2829.51        90.03 o                         
   9   1   2        517.88        534.80        50.12 o                         
  10   1   2       2050.88       2037.76        88.88 o                         
  11   1   2        270.27        230.02        43.89 o                         
  12   1   2         64.14         25.75        32.75 o                         
  13   1   2        123.84        110.83        41.79 o                         
  14   1   2          7.50        -28.56        28.56 o                         
  15   1   2        186.59        193.13        51.18 o                         
  16   1   2          1.54         -5.06        51.08 o                         
  17   1   2         54.11        100.01        61.09 o                         
  18   1   2         50.87        101.69        68.17 o                         
 -18   2   2         14.85        -44.29        44.29 o                         
 -17   2   2         62.82        123.54        48.56 o                         
 -16   2   2          3.97        -11.70        38.80 o                         
 -15   2   2          1.82         -3.02        32.19 o                         
 -14   2   2          8.34        -26.85        28.22 o                         
 -13   2   2        125.72        142.32        41.77 o                         
 -12   2   2        396.75        480.72        63.16 o                         
 -11   2   2        347.99        349.46        50.34 o                         
 -10   2   2         44.72         25.91        26.54 o                         
  -9   2   2          0.05         20.16        21.09 o                         
  -8   2   2        137.17        142.40        33.44 o                         
  -7   2   2         24.09         36.78        20.38 o                         
  -6   2   2       1066.19       1147.96        58.84 o                         
  -5   2   2       1592.49       1578.68        61.36 o                         
  -4   2   2         48.07         39.41        17.35 o                         
  -3   2   2        369.04        349.42        23.92 o                         
  -2   2   2      38807.95      39046.73       211.93 o                         
  -1   2   2       1713.11       1697.40        37.62 o                         
   0   2   2       2047.56       2154.64        37.93 o                         
   1   2   2       3869.68       2983.99       394.33 o                         
   2   2   2      46392.52      49751.48      1262.65 o                         
   3   2   2         23.77         30.60        16.80 o                         
   4   2   2      23661.42      26538.99      1405.78 o                         
   5   2   2        874.10        813.30        44.88 o                         
   6   2   2        351.21        401.35        35.27 o                         
   7   2   2        187.90        160.26        29.37 o                         
   8   2   2       2767.16       2843.36        91.73 o                         
   9   2   2          5.06          5.43        21.06 o                         
  10   2   2       1592.76       1633.50        81.78 o                         
  11   2   2        266.80        232.92        44.32 o                         
  12   2   2        360.14        393.71        58.58 o                         
  13   2   2        177.22        133.26        42.79 o                         
  14   2   2        931.51        802.36        78.77 o                         
  15   2   2         89.77         79.56        41.91 o                         
  16   2   2         92.85         73.20        57.22 o                         
  17   2   2         10.75        -18.11        49.26 o                         
  18   2   2         15.36         53.29        61.08 o                         
 -18   3   2         54.65         68.66        50.22 o                         
 -17   3   2         19.98         21.11        38.75 o                         
 -16   3   2        121.18         76.98        44.42 o                         
 -15   3   2         20.57         12.96        35.96 o                         
 -14   3   2        270.66        249.76        49.47 o                         
 -13   3   2          1.69         -5.20        27.16 o                         
 -12   3   2         20.58         31.46        29.15 o                         
 -11   3   2        115.92        124.12        37.84 o                         
 -10   3   2        272.67        320.72        46.88 o                         
  -9   3   2         51.47         63.02        27.23 o                         
  -8   3   2        213.40        191.72        37.84 o                         
  -7   3   2        304.55        296.21        40.30 o                         
  -6   3   2        130.88         80.76        24.69 o                         
  -5   3   2        445.10        427.56        37.13 o                         
  -4   3   2        679.10        653.91        39.78 o                         
  -3   3   2        578.43        579.91        28.47 o                         
  -2   3   2       2063.63       2095.19        39.16 o                         
  -1   3   2        981.31        953.85        23.99 o                         
   0   3   2        317.30        350.72        17.23 o                         
   1   3   2       1066.40       1018.88        32.89 o                         
   2   3   2       9232.25       8890.70        98.32 o                         
   3   3   2        935.18        405.96       231.78 o                         
   4   3   2      21648.23      22840.24       222.14 o                         
   5   3   2       4513.86       4372.02       100.24 o                         
   6   3   2       7285.22       7530.81       141.40 o                         
   7   3   2        261.84        246.34        34.67 o                         
   8   3   2      18172.79      17659.38       217.51 o                         
   9   3   2        250.39        294.32        41.58 o                         
  10   3   2        276.72        192.00        39.79 o                         
  11   3   2        264.40        303.42        47.41 o                         
  12   3   2       7177.25       6779.17       173.85 o                         
  13   3   2         12.97        -11.79        30.60 o                         
  14   3   2         98.27         52.73        36.66 o                         
  15   3   2         28.59        -13.57        35.14 o                         
  16   3   2        359.43        368.61        88.87 o                         
  17   3   2         17.71        -10.83        49.64 o                         
  18   3   2         48.29          4.35        54.44 o                         
 -18   4   2          0.45         49.69       107.14 o                         
 -17   4   2         19.02        -17.79        36.30 o                         
 -16   4   2          5.77         60.13        41.67 o                         
 -15   4   2          4.48         14.07        32.62 o                         
 -14   4   2        186.24        144.99        46.95 o                         
 -13   4   2         14.64          8.48        30.16 o                         
 -12   4   2        106.79        104.78        35.99 o                         
 -11   4   2          0.06         16.60        27.20 o                         
 -10   4   2         49.23         37.19        27.52 o                         
  -9   4   2       1331.25       1288.13        72.62 o                         
  -8   4   2         91.07         84.33        28.82 o                         
  -7   4   2       1132.12       1236.99        68.05 o                         
  -6   4   2         34.71         27.45        21.15 o                         
  -5   4   2       7682.83       7428.70       155.19 o                         
  -4   4   2       3854.72       3553.36        79.05 o                         
  -3   4   2        281.73        325.82        27.90 o                         
  -2   4   2       7346.01       7054.71        64.95 o                         
  -1   4   2        396.96        388.85        21.80 o                         
   0   4   2      12783.70      10551.20       910.64 o                         
   1   4   2       1000.43       1009.31        39.49 o                         
   2   4   2      20915.35      20128.74       160.32 o                         
   3   4   2        218.26        253.47        26.05 o                         
   4   4   2       1078.36       1068.82        45.01 o                         
   5   4   2       1339.62       1145.33        63.90 o                         
   6   4   2       8820.05       8975.22       150.61 o                         
   7   4   2        613.96        690.67        63.15 o                         
   8   4   2        739.80        723.82        61.39 o                         
   9   4   2        718.70        793.19        59.46 o                         
  10   4   2        272.34        290.88        45.39 o                         
  11   4   2        390.04        335.80        51.41 o                         
  12   4   2        123.84        103.31        41.30 o                         
  13   4   2        438.48        444.83        61.77 o                         
  14   4   2         24.70         36.55        34.23 o                         
  15   4   2         65.52         91.27        49.81 o                         
  16   4   2          4.67         31.70        46.57 o                         
  17   4   2        114.62         42.92        59.03 o                         
 -17   5   2          0.29         -1.93        42.06 o                         
 -16   5   2          4.07         13.72        42.82 o                         
 -15   5   2          6.57         21.77        36.75 o                         
 -14   5   2        575.19        691.30        77.64 o                         
 -13   5   2          5.05        -11.75        27.49 o                         
 -12   5   2         78.18         50.57        32.89 o                         
 -11   5   2        776.31        826.71        65.96 o                         
 -10   5   2        480.60        401.77        53.30 o                         
  -9   5   2        121.72        106.15        37.62 o                         
  -8   5   2         16.02         59.54        28.30 o                         
  -7   5   2       4623.77       4446.27       141.89 o                         
  -6   5   2       4413.02       4864.11       140.09 o                         
  -5   5   2        351.65        354.98        38.67 o                         
  -4   5   2       4781.77       4238.09        84.42 o                         
  -3   5   2       1261.97       1196.08        44.51 o                         
  -2   5   2      16300.76      15959.19       123.82 o                         
  -1   5   2       1234.50        967.59       104.00 o                         
   0   5   2      20245.56      18681.98       199.91 o                         
   1   5   2       3563.28       3417.91        73.25 o                         
   2   5   2         80.32         87.50        21.44 o                         
   3   5   2         69.07         46.17        16.20 o                         
   4   5   2        640.13        639.97        36.90 o                         
   5   5   2          0.07         -4.60        15.66 o                         
   6   5   2         73.64        125.43        30.21 o                         
   7   5   2       2797.96       2739.34        94.57 o                         
   8   5   2       2360.23       2637.16       101.15 o                         
   9   5   2       1001.72       1125.59        87.90 o                         
  10   5   2       3711.81       3520.69       128.14 o                         
  11   5   2         56.16         62.73        38.57 o                         
  12   5   2        148.45        103.02        43.27 o                         
  13   5   2        164.01        163.13        50.95 o                         
  14   5   2         27.09         67.25        43.19 o                         
  15   5   2         43.96         38.23        52.67 o                         
  16   5   2        384.75        394.53        88.60 o                         
  17   5   2        132.09        134.30        80.83 o                         
 -17   6   2         77.28         54.42        48.58 o                         
 -16   6   2        289.51        367.38        77.90 o                         
 -15   6   2          7.01        -22.01        35.88 o                         
 -14   6   2          4.12         -3.80        32.04 o                         
 -13   6   2        101.80        102.93        44.44 o                         
 -12   6   2        572.29        547.38        75.51 o                         
 -11   6   2         56.17         36.05        42.09 o                         
 -10   6   2        170.59        199.82        56.36 o                         
  -9   6   2       2402.33       2351.29       111.04 o                         
  -8   6   2        113.32         57.34        29.57 o                         
  -7   6   2         15.35         25.75        21.16 o                         
  -6   6   2      11466.97      11774.28       172.98 o                         
  -5   6   2          5.45         -8.40        15.89 o                         
  -4   6   2         71.31         92.10        19.57 o                         
  -3   6   2        171.70        152.90        23.15 o                         
  -2   6   2      11004.29      10092.49       106.98 o                         
  -1   6   2          5.48         -7.84         9.88 o                         
   0   6   2       2505.27       2413.69        49.55 o                         
   1   6   2       1902.26       1749.68        56.43 o                         
   2   6   2       7376.07       7305.76       126.27 o                         
   3   6   2        176.74        193.49        22.78 o                         
   4   6   2         68.82         67.68        20.04 o                         
   5   6   2       1302.83       1171.62        59.31 o                         
   6   6   2       3380.98       3074.74        98.67 o                         
   7   6   2       1433.62       1575.16        70.50 o                         
   8   6   2        417.86        430.46        52.16 o                         
   9   6   2        195.46        293.88        49.84 o                         
  10   6   2       1660.77       1596.74       109.24 o                         
  11   6   2         72.46         20.98        33.49 o                         
  12   6   2        632.52        724.46        80.73 o                         
  13   6   2         81.84         56.21        40.94 o                         
  14   6   2       1086.23       1093.59       111.69 o                         
  15   6   2         37.19         13.78        48.20 o                         
  16   6   2         47.12         39.25        53.88 o                         
  17   6   2         12.45        -14.30        53.40 o                         
 -17   7   2          5.47        -29.36        43.07 o                         
 -16   7   2          2.41         28.20        44.17 o                         
 -15   7   2         12.21          2.70        41.22 o                         
 -14   7   2         21.27         38.36        41.25 o                         
 -13   7   2         27.69         64.30        40.28 o                         
 -12   7   2         83.71         71.95        40.09 o                         
 -11   7   2       1018.47       1320.25       110.10 o                         
 -10   7   2         96.51        120.06        41.06 o                         
  -9   7   2        334.52        379.97        54.66 o                         
  -8   7   2         50.05         42.53        28.54 o                         
  -7   7   2        353.11        360.50        48.24 o                         
  -6   7   2        118.63        128.16        31.96 o                         
  -5   7   2        237.53        224.35        32.02 o                         
  -4   7   2       3929.23       3617.15        82.08 o                         
  -3   7   2         15.41         18.81        14.83 o                         
  -2   7   2       8377.73       8113.13       130.42 o                         
  -1   7   2        156.27        145.49        20.06 o                         
   0   7   2         18.07          6.63        12.83 o                         
   1   7   2         65.31         66.35        15.39 o                         
   2   7   2       2099.43       2306.00        78.74 o                         
   3   7   2        546.61        499.75        30.50 o                         
   4   7   2      21681.50      22550.93       306.53 o                         
   5   7   2          7.67          5.60        19.52 o                         
   6   7   2        501.54        629.50        54.77 o                         
   7   7   2        260.21        282.20        42.61 o                         
   8   7   2        557.66        564.57        53.73 o                         
   9   7   2        181.42        139.13        36.82 o                         
  10   7   2       1565.78       1669.97        97.69 o                         
  11   7   2         12.76         32.82        39.75 o                         
  12   7   2        207.89        168.30        50.66 o                         
  13   7   2          5.74         21.34        36.41 o                         
  14   7   2        195.65        174.50        51.53 o                         
  15   7   2          1.66        -16.48        45.84 o                         
  16   7   2         29.43         18.56        50.46 o                         
  17   7   2          9.67        -51.59        51.59 o                         
 -17   8   2          5.05        -18.24        43.91 o                         
 -16   8   2          4.99         -2.47        44.80 o                         
 -15   8   2         60.33         20.67        42.17 o                         
 -14   8   2        424.66        489.76        68.23 o                         
 -13   8   2          2.14         19.76        33.86 o                         
 -12   8   2         10.25         26.90        35.84 o                         
 -11   8   2        160.44        140.98        47.14 o                         
 -10   8   2       1421.73       1593.27        99.13 o                         
  -9   8   2        237.00        213.71        47.14 o                         
  -8   8   2       1246.40       1410.87        85.47 o                         
  -7   8   2          2.34          7.30        26.13 o                         
  -6   8   2        299.87        262.77        43.71 o                         
  -5   8   2       2087.71       2234.09        73.36 o                         
  -4   8   2       6264.99       6514.49       109.73 o                         
  -3   8   2        244.44        264.91        28.03 o                         
  -2   8   2         45.05         12.59        20.10 o                         
  -1   8   2       2538.30       2676.75        66.66 o                         
   0   8   2        201.64        160.46        22.82 o                         
   1   8   2        428.77        424.84        29.69 o                         
   2   8   2       6845.38       6987.40       127.05 o                         
   3   8   2         53.51         57.62        15.81 o                         
   4   8   2       3437.03       3519.04        95.91 o                         
   5   8   2          0.16          1.37        18.67 o                         
   6   8   2         73.77         86.90        30.28 o                         
   7   8   2        187.09        233.98        43.52 o                         
   8   8   2         44.81         50.17        30.98 o                         
   9   8   2         91.86         95.40        34.88 o                         
  10   8   2        253.18        237.32        51.54 o                         
  11   8   2          6.17         -3.25        36.24 o                         
  12   8   2         96.77        123.59        50.07 o                         
  13   8   2         35.39         30.61        34.52 o                         
  14   8   2          0.97         32.29        39.78 o                         
  15   8   2         32.73         41.31        47.31 o                         
  16   8   2          0.72         14.28        55.81 o                         
  17   8   2          5.98         19.22        64.08 o                         
 -16   9   2          4.51          1.67        44.58 o                         
 -15   9   2         20.21         15.84        37.00 o                         
 -14   9   2        337.32        424.62        68.48 o                         
 -13   9   2         84.99         62.63        42.55 o                         
 -12   9   2        141.08        116.99        46.91 o                         
 -11   9   2       1652.66       1743.45       111.93 o                         
 -10   9   2        626.79        707.59        77.23 o                         
  -9   9   2         21.39          9.32        33.34 o                         
  -8   9   2         46.16         35.85        33.18 o                         
  -7   9   2       2055.98       1967.58        95.23 o                         
  -6   9   2       1982.17       1909.56        88.91 o                         
  -5   9   2         58.39         69.93        23.48 o                         
  -4   9   2      16143.78      16102.34       167.99 o                         
  -3   9   2        177.04        168.12        33.61 o                         
  -2   9   2       8047.57       8147.39       145.83 o                         
  -1   9   2         27.55         37.04        18.70 o                         
   0   9   2       2983.02       3088.93        74.05 o                         
   1   9   2       1942.33       1968.54        55.88 o                         
   2   9   2        871.18        975.69        41.15 o                         
   3   9   2        585.42        585.39        35.29 o                         
   4   9   2       8229.65       8091.94       171.88 o                         
   5   9   2        518.67        480.88        46.88 o                         
   6   9   2       3364.84       3650.96       111.58 o                         
   7   9   2        581.05        557.18        58.27 o                         
   8   9   2         76.49         94.71        35.99 o                         
   9   9   2        671.59        682.66        63.29 o                         
  10   9   2        495.45        449.26        59.68 o                         
  11   9   2        165.58        148.53        44.98 o                         
  12   9   2        792.34        912.72        92.62 o                         
  13   9   2          1.92         -1.56        31.93 o                         
  14   9   2         27.37         46.95        45.25 o                         
  15   9   2         14.20        -43.17        43.17 o                         
  16   9   2         10.83         31.90        60.28 o                         
 -16  10   2         24.32         46.55        51.59 o                         
 -15  10   2         77.33         24.75        45.92 o                         
 -14  10   2         69.50         40.67        44.03 o                         
 -13  10   2         76.92         56.04        45.38 o                         
 -12  10   2        351.21        452.91        73.04 o                         
 -11  10   2          1.86         23.51        37.74 o                         
 -10  10   2        256.87        181.87        51.38 o                         
  -9  10   2       2610.73       2726.47       124.15 o                         
  -8  10   2          7.96         -1.39        30.11 o                         
  -7  10   2        179.43        215.34        45.55 o                         
  -6  10   2         69.89         30.42        30.40 o                         
  -5  10   2         95.88         80.93        24.40 o                         
  -4  10   2       1521.09       1389.38        50.97 o                         
  -3  10   2        131.10        130.35        32.61 o                         
  -2  10   2       3241.13       2805.78        94.29 o                         
  -1  10   2        161.96        176.67        32.55 o                         
   0  10   2          1.66        -12.35        17.19 o                         
   1  10   2       2313.73       2307.77        63.45 o                         
   2  10   2        334.30        336.64        30.03 o                         
   3  10   2         31.20         60.62        20.98 o                         
   4  10   2         70.71         91.88        25.13 o                         
   5  10   2        297.60        347.95        40.41 o                         
   6  10   2         76.30         83.33        29.93 o                         
   7  10   2        221.23        222.25        45.24 o                         
   8  10   2       1460.91       1512.41        90.83 o                         
   9  10   2        170.65        133.92        45.73 o                         
  10  10   2        185.04        160.78        44.17 o                         
  11  10   2         47.74         12.87        33.75 o                         
  12  10   2        663.10        854.32       107.63 o                         
  13  10   2          8.63        -19.14        44.61 o                         
  14  10   2          2.79        -46.42        47.68 o                         
  15  10   2         88.90         54.41        62.33 o                         
  16  10   2          0.86         -5.08        54.42 o                         
 -16  11   2         14.75         -3.67        46.28 o                         
 -15  11   2          1.87          1.34        43.53 o                         
 -14  11   2       1358.01       1646.36       139.19 o                         
 -13  11   2        129.50         39.08        44.05 o                         
 -12  11   2        204.94        266.52        60.01 o                         
 -11  11   2        497.67        496.35        73.21 o                         
 -10  11   2         90.66        155.81        48.05 o                         
  -9  11   2        325.95        348.56        61.70 o                         
  -8  11   2         22.37          2.73        32.24 o                         
  -7  11   2       1416.23       1423.06        88.85 o                         
  -6  11   2        183.85        196.36        35.53 o                         
  -5  11   2        610.35        673.72        45.78 o                         
  -4  11   2       1993.09       1960.47        89.66 o                         
  -3  11   2        597.09        684.81        59.01 o                         
  -2  11   2       6733.64       7422.83       153.05 o                         
  -1  11   2       1099.96       1121.89        61.32 o                         
   0  11   2       2022.37       2074.12        66.87 o                         
   1  11   2       3613.36       3530.96        80.17 o                         
   2  11   2        266.85        300.56        30.36 o                         
   3  11   2        169.51        157.24        24.95 o                         
   4  11   2       1853.25       1832.80        70.85 o                         
   5  11   2        334.77        340.14        42.51 o                         
   6  11   2        961.93        883.59        65.81 o                         
   7  11   2         31.05         28.23        29.76 o                         
   8  11   2        206.95        243.71        51.04 o                         
   9  11   2         14.89          2.56        34.63 o                         
  10  11   2        956.44        996.48       112.81 o                         
  11  11   2         18.35         19.87        47.24 o                         
  12  11   2         61.56         23.82        43.48 o                         
  13  11   2         71.14         73.48        57.10 o                         
  14  11   2         79.30         36.17        55.22 o                         
  15  11   2         91.99        104.21        67.94 o                         
  16  11   2          0.08         -0.72        57.54 o                         
 -15  12   2         17.08         28.44        61.22 o                         
 -14  12   2        153.24        121.15        65.54 o                         
 -13  12   2         53.37         58.71        44.78 o                         
 -12  12   2         36.34          1.21        32.64 o                         
 -11  12   2         12.69         51.36        38.14 o                         
 -10  12   2         19.34          5.91        36.30 o                         
  -9  12   2         37.44         83.70        42.67 o                         
  -8  12   2       1147.54       1185.76        92.18 o                         
  -7  12   2        150.40         79.25        39.80 o                         
  -6  12   2          9.58         28.78        31.58 o                         
  -5  12   2         57.99         58.51        33.86 o                         
  -4  12   2        422.22        428.04        54.61 o                         
  -3  12   2          0.21        -16.39        24.32 o                         
  -2  12   2        300.92        260.54        44.01 o                         
  -1  12   2       1914.83       1878.29        79.94 o                         
   0  12   2        340.91        344.79        43.47 o                         
   1  12   2         38.63         13.29        15.44 o                         
   2  12   2        896.90        974.97        47.73 o                         
   3  12   2        534.80        499.16        37.42 o                         
   4  12   2        134.78        103.83        25.21 o                         
   5  12   2        116.54         93.21        30.78 o                         
   6  12   2        275.36        228.41        42.52 o                         
   7  12   2        632.92        691.91        92.87 o                         
   8  12   2         31.08        -41.34        41.34 o                         
   9  12   2         81.71         32.06        50.36 o                         
  10  12   2          7.59         49.56        51.67 o                         
  11  12   2          9.33         25.89        46.21 o                         
  12  12   2         25.40          0.14        50.55 o                         
  13  12   2         12.43         55.80        56.66 o                         
  14  12   2         15.56         23.21        58.72 o                         
  15  12   2         22.42        -19.53        49.69 o                         
 -15  13   2          4.79        -19.00        59.59 o                         
 -14  13   2          2.86        -30.40        59.41 o                         
 -13  13   2          6.04         34.07        63.14 o                         
 -12  13   2        174.38        108.96        51.38 o                         
 -11  13   2          7.44          4.18        36.09 o                         
 -10  13   2          3.88          4.17        32.76 o                         
  -9  13   2         46.14         35.65        38.43 o                         
  -8  13   2        116.46         83.96        42.59 o                         
  -7  13   2        113.21        127.48        45.26 o                         
  -6  13   2          0.47          4.18        32.67 o                         
  -5  13   2          0.32         -2.91        29.44 o                         
  -4  13   2         20.00         21.33        31.01 o                         
  -3  13   2          1.37         -2.55        29.68 o                         
  -2  13   2        929.06        934.86        71.81 o                         
  -1  13   2         76.09         54.19        31.11 o                         
   0  13   2       1668.37       1768.14        80.30 o                         
   1  13   2         38.31         60.45        19.72 o                         
   2  13   2        611.02        654.03        44.21 o                         
   3  13   2         25.05         34.88        20.56 o                         
   4  13   2        108.13        104.21        40.14 o                         
   5  13   2        240.13        152.50        56.96 o                         
   6  13   2        334.93        362.30        74.16 o                         
   7  13   2         19.48         -3.09        45.81 o                         
   8  13   2        227.49        279.70        73.45 o                         
   9  13   2          2.63          9.12        47.25 o                         
  10  13   2         67.53          7.39        50.61 o                         
  11  13   2         55.63         51.17        50.98 o                         
  12  13   2          3.09        -44.18        47.49 o                         
  13  13   2          1.78         45.82        60.55 o                         
  14  13   2         51.04         42.64        59.26 o                         
  15  13   2          2.36        -49.41        55.84 o                         
 -14  14   2         11.98        -25.37        57.42 o                         
 -13  14   2         28.68         39.28        69.46 o                         
 -12  14   2         43.81        122.72        60.22 o                         
 -11  14   2         10.35         28.43        49.91 o                         
 -10  14   2         53.19         -3.92        33.38 o                         
  -9  14   2        209.86        158.08        49.50 o                         
  -8  14   2       2146.99       2157.98       118.83 o                         
  -7  14   2         26.10         -9.89        33.17 o                         
  -6  14   2          9.26          7.00        37.30 o                         
  -5  14   2          0.21        -11.07        33.27 o                         
  -4  14   2         51.51         32.78        33.13 o                         
  -3  14   2         81.75         47.65        34.71 o                         
  -2  14   2       2809.40       2870.31       114.72 o                         
  -1  14   2        701.93        671.22        62.95 o                         
   0  14   2         66.48         62.52        33.33 o                         
   1  14   2        251.98        247.52        44.79 o                         
   2  14   2        535.42        485.81        41.62 o                         
   3  14   2        139.13        153.26        38.60 o                         
   4  14   2         34.51          7.37        33.42 o                         
   5  14   2        274.50        366.78        73.00 o                         
   6  14   2        231.07        217.19        68.07 o                         
   7  14   2          1.04          0.07        48.80 o                         
   8  14   2         65.54         98.82        59.37 o                         
   9  14   2          2.36         23.93        50.24 o                         
  10  14   2        162.74        141.91        63.90 o                         
  11  14   2          0.95         12.55        50.29 o                         
  12  14   2          0.93        -17.76        50.15 o                         
  13  14   2         24.97        -14.22        49.52 o                         
  14  14   2         13.90        -40.80        59.51 o                         
 -14  15   2        210.38        132.95        82.34 o                         
 -13  15   2          0.93         26.33        62.76 o                         
 -12  15   2         91.73         24.06        60.67 o                         
 -11  15   2          5.73          8.44        51.02 o                         
 -10  15   2         78.40        101.73        51.64 o                         
  -9  15   2          0.34         14.63        41.50 o                         
  -8  15   2        521.26        522.95        73.93 o                         
  -7  15   2        752.94        810.14        83.33 o                         
  -6  15   2       1751.12       1875.92       111.62 o                         
  -5  15   2        201.57        244.23        54.32 o                         
  -4  15   2        559.48        644.22        72.78 o                         
  -3  15   2         44.94         47.66        37.75 o                         
  -2  15   2          1.41        -16.23        31.76 o                         
  -1  15   2         20.67         12.54        31.43 o                         
   0  15   2       3576.49       3461.90       115.54 o                         
   1  15   2        703.60        711.56        80.79 o                         
   2  15   2          0.34          4.03        37.67 o                         
   3  15   2       1229.43       1162.81        97.20 o                         
   4  15   2         91.34         83.89        56.46 o                         
   5  15   2          2.01        -37.98        37.98 o                         
   6  15   2       1593.65       1494.40       128.88 o                         
   7  15   2        285.40        260.42        73.65 o                         
   8  15   2        929.93        863.10       110.82 o                         
   9  15   2        180.93         72.94        58.68 o                         
  10  15   2        806.46       1058.92       125.92 o                         
  11  15   2          3.07         39.73        62.34 o                         
  12  15   2          4.66        -44.99        51.58 o                         
  13  15   2         13.17         14.68        61.31 o                         
  14  15   2         56.14         80.58        67.82 o                         
 -13  16   2         19.29        -40.33        64.03 o                         
 -12  16   2        328.84        360.14       103.41 o                         
 -11  16   2         30.44        -37.47        56.34 o                         
 -10  16   2        167.57        219.47        72.75 o                         
  -9  16   2        346.82        499.24        92.82 o                         
  -8  16   2          3.36         12.39        46.08 o                         
  -7  16   2          2.83        -33.51        40.84 o                         
  -6  16   2       1753.29       1803.31       112.83 o                         
  -5  16   2        699.10        715.53        79.15 o                         
  -4  16   2        714.53        965.68        87.87 o                         
  -3  16   2         63.49         69.50        43.58 o                         
  -2  16   2        600.15        739.43        79.95 o                         
  -1  16   2        353.11        325.28        53.09 o                         
   0  16   2          0.94         21.34        42.03 o                         
   1  16   2        682.60        628.97        82.23 o                         
   2  16   2        200.95        174.99        54.93 o                         
   3  16   2         38.59         28.54        45.43 o                         
   4  16   2        120.21         90.63        59.63 o                         
   5  16   2       1643.89       1700.38       134.29 o                         
   6  16   2          2.20         -9.46        46.98 o                         
   7  16   2        717.12        719.73       105.31 o                         
   8  16   2         77.26         52.27        56.19 o                         
   9  16   2        284.05        323.96        84.65 o                         
  10  16   2         81.13         27.41        62.21 o                         
  11  16   2          3.12         25.00        61.12 o                         
  12  16   2         27.19         -1.56        58.64 o                         
  13  16   2         22.79         70.58        68.09 o                         
 -12  17   2        305.47        351.27       110.45 o                         
 -11  17   2         15.40        -33.34        70.46 o                         
 -10  17   2          5.46        -12.83        60.64 o                         
  -9  17   2         14.08         27.47        52.79 o                         
  -8  17   2        241.84        225.12        71.07 o                         
  -7  17   2        477.18        487.66        89.16 o                         
  -6  17   2        946.28        951.87       107.89 o                         
  -5  17   2        174.49        119.38        58.14 o                         
  -4  17   2        190.94        281.23        61.28 o                         
  -3  17   2          2.10          1.41        36.10 o                         
  -2  17   2       1264.84       1199.00       109.22 o                         
  -1  17   2        515.70        481.27        73.66 o                         
   0  17   2       2190.81       2124.48       122.73 o                         
   1  17   2        250.97        167.13        57.94 o                         
   2  17   2         65.51         51.60        46.79 o                         
   3  17   2        891.93        819.21        92.70 o                         
   4  17   2       1713.16       1512.59       127.88 o                         
   5  17   2        167.23         32.03        52.62 o                         
   6  17   2          0.00         -0.03        47.11 o                         
   7  17   2        354.43        376.28        88.50 o                         
   8  17   2          4.24          8.45        55.99 o                         
   9  17   2        145.03        115.00        60.64 o                         
  10  17   2         27.18         24.49        57.04 o                         
  11  17   2          9.44        -16.32        59.73 o                         
  12  17   2          0.45        -35.09        56.31 o                         
 -12  18   2        121.07        105.12        87.21 o                         
 -11  18   2         57.79         -7.86        58.44 o                         
 -10  18   2        196.43         73.79        78.13 o                         
  -9  18   2          7.57        -10.47        54.02 o                         
  -8  18   2          5.21        -12.32        50.40 o                         
  -7  18   2          6.42         -0.55        49.54 o                         
  -6  18   2        995.30        993.09       115.90 o                         
  -5  18   2         73.91         26.62        46.96 o                         
  -4  18   2        320.60        233.68        66.66 o                         
  -3  18   2         25.88          6.08        51.27 o                         
  -2  18   2        265.33        282.45        62.83 o                         
  -1  18   2          0.77        -17.97        33.85 o                         
   0  18   2        359.71        312.18        63.62 o                         
   1  18   2         39.38         58.81        46.52 o                         
   2  18   2        941.15        992.98        99.91 o                         
   3  18   2        183.14        238.57        61.43 o                         
   4  18   2       1280.33       1257.00       123.18 o                         
   5  18   2         66.75         63.19        54.60 o                         
   6  18   2         81.02         20.12        59.56 o                         
   7  18   2          8.06        -12.78        50.84 o                         
   8  18   2         42.38         68.68        61.50 o                         
   9  18   2         34.49         14.30        55.68 o                         
  10  18   2          2.34         -6.93        57.82 o                         
  11  18   2          8.15         10.92        62.82 o                         
  12  18   2          4.05          9.37        66.54 o                         
 -11  19   2          0.08         39.52        69.65 o                         
 -10  19   2          0.24         32.12        71.11 o                         
  -9  19   2         41.74         18.06        65.35 o                         
  -8  19   2        503.97        502.52        98.17 o                         
  -7  19   2         85.43        194.63        74.32 o                         
  -6  19   2          0.15        -33.65        45.31 o                         
  -5  19   2         61.41         18.16        60.09 o                         
  -4  19   2        608.47        655.42       133.55 o                         
  -3  19   2         55.74         95.86        66.90 o                         
  -2  19   2        606.01        634.38       118.42 o                         
  -1  19   2        296.15        286.21        73.92 o                         
   0  19   2       1639.36       1787.06       120.25 o                         
   1  19   2         12.40         35.08        45.40 o                         
   2  19   2         55.78         65.30        48.43 o                         
   3  19   2        432.96        344.86        72.85 o                         
   4  19   2        271.55        232.90        71.14 o                         
   5  19   2        140.85        196.67        70.20 o                         
   6  19   2        122.96        136.62        64.06 o                         
   7  19   2        127.23         98.54        67.02 o                         
   8  19   2          6.16         26.11        55.41 o                         
   9  19   2         15.93         -1.58        58.44 o                         
  10  19   2         24.81        -26.76        62.31 o                         
  11  19   2         44.35        -24.06        61.62 o                         
 -10  20   2          4.39        -29.05        55.28 o                         
  -9  20   2        156.04         96.52        87.99 o                         
  -8  20   2         50.47        117.19        80.89 o                         
  -7  20   2          3.60        -56.87        56.87 o                         
  -6  20   2         72.96         57.68        66.94 o                         
  -5  20   2        233.21        250.55        91.14 o                         
  -4  20   2         43.76         14.89        55.47 o                         
  -3  20   2          7.51        114.88        67.23 o                         
  -2  20   2         27.72         37.25        60.25 o                         
  -1  20   2         52.90         60.87        61.87 o                         
   0  20   2          5.88          4.57        48.33 o                         
   1  20   2        104.80        102.79        57.34 o                         
   2  20   2        543.34        620.41        88.31 o                         
   3  20   2        181.60        143.65        56.21 o                         
   4  20   2        170.37        150.27        68.70 o                         
   5  20   2        141.48        147.32        70.51 o                         
   6  20   2          4.78        -45.04        50.86 o                         
   7  20   2         10.09        -27.55        56.80 o                         
   8  20   2        180.20        265.67       116.81 o                         
   9  20   2         59.70         55.65        68.03 o                         
  10  20   2         44.38        -23.94        65.08 o                         
  -8  21   2        128.05        100.71        93.17 o                         
  -7  21   2         97.06         52.63       115.68 o                         
  -6  21   2         87.58         75.06        65.52 o                         
  -5  21   2         18.55         -2.26        59.32 o                         
  -4  21   2         20.01        109.08        76.88 o                         
  -3  21   2          0.01          2.54        60.99 o                         
  -2  21   2          1.92         -7.36        55.95 o                         
  -1  21   2         91.86         99.70        70.49 o                         
   0  21   2        100.61        162.77        68.03 o                         
   1  21   2        152.20         83.28        60.17 o                         
   2  21   2          0.29         -5.29        48.68 o                         
   3  21   2        120.03         66.06        72.75 o                         
   4  21   2        157.31        188.64        77.23 o                         
   5  21   2          2.88         17.15        55.50 o                         
   6  21   2          2.09        -16.78        54.08 o                         
   7  21   2        176.10        212.81        79.88 o                         
   8  21   2         54.85         25.40        64.62 o                         
  -7  22   2          0.94        -13.94        89.90 o                         
  -6  22   2        235.83         58.36        94.40 o                         
  -5  22   2         12.57          7.26        59.85 o                         
  -4  22   2          2.79         -1.83        62.40 o                         
  -3  22   2          0.43         79.65        68.05 o                         
  -2  22   2         60.94        110.98        73.37 o                         
  -1  22   2         38.13         40.42        69.89 o                         
   0  22   2         74.94         85.68        60.20 o                         
   1  22   2         58.79         47.41        52.76 o                         
   2  22   2          4.96         16.93        47.43 o                         
   3  22   2         11.43         24.55        70.14 o                         
   4  22   2        102.87         87.03        74.24 o                         
   5  22   2        225.91        241.32       100.31 o                         
   6  22   2         20.82        -25.22        77.68 o                         
   7  22   2         26.76        102.12        67.27 o                         
  -5  23   2         58.30         44.89        77.84 o                         
  -4  23   2         14.04         64.05        69.63 o                         
  -3  23   2          9.05         46.47        67.37 o                         
  -2  23   2          0.17         78.23        64.36 o                         
  -1  23   2         10.14         23.87        63.52 o                         
   0  23   2         24.11        -17.31        47.74 o                         
   1  23   2          0.63         12.77        51.39 o                         
   2  23   2         48.86        104.81        66.17 o                         
   3  23   2         10.09        -43.35        67.42 o                         
   4  23   2          0.13         60.51        70.53 o                         
   5  23   2          0.01         40.94        75.91 o                         
  -1  24   2          1.59        -29.13        60.86 o                         
   0  24   2          0.23        -39.84        57.10 o                         
   1  24   2         17.67         49.64        59.56 o                         
 -18   1   3         30.75         -7.09        42.06 o                         
 -17   1   3         52.52         78.88        41.98 o                         
 -16   1   3         56.88         41.64        38.63 o                         
 -15   1   3          2.62        -17.39        31.28 o                         
 -14   1   3         71.80         46.95        36.36 o                         
 -13   1   3        171.40        172.62        46.17 o                         
 -12   1   3       1014.08       1022.05        77.66 o                         
 -11   1   3          0.10         -2.09        26.05 o                         
 -10   1   3        189.15        141.28        36.42 o                         
  -9   1   3       1473.81       1562.24        77.85 o                         
  -8   1   3        112.33         94.97        27.86 o                         
  -7   1   3       1486.57       1502.31        80.09 o                         
  -6   1   3       2563.26       2342.74        74.00 o                         
  -5   1   3        355.72        346.50        31.56 o                         
  -4   1   3       2383.32       2422.46        61.40 o                         
  -3   1   3       1833.13       1839.21        41.61 o                         
  -2   1   3       2020.56       2054.38        30.21 o                         
  -1   1   3       1045.60       1037.65        21.40 o                         
   0   1   3      25000.96      27341.55      1295.80 o                         
   1   1   3       9784.31       8553.04      1218.17 o                         
   2   1   3       7641.58       8575.50       683.41 o                         
   3   1   3       2674.12       2790.66       140.49 o                         
   4   1   3      19166.38      20532.09       606.55 o                         
   5   1   3       1033.34       1167.90        79.30 o                         
   6   1   3       1652.87       1612.31        56.42 o                         
   7   1   3          2.78          1.79        17.53 o                         
   8   1   3       1477.62       1642.34        70.32 o                         
   9   1   3        272.75        315.42        41.43 o                         
  10   1   3         38.44         44.25        28.42 o                         
  11   1   3       1200.51       1100.04        74.41 o                         
  12   1   3        657.63        741.36        71.37 o                         
  13   1   3        503.90        481.90        64.94 o                         
  14   1   3         21.80         33.61        33.02 o                         
  15   1   3        266.74        287.38        78.52 o                         
  16   1   3        302.82        299.05        79.15 o                         
  17   1   3        224.62        131.54        68.63 o                         
  18   1   3          2.25        -42.75        42.75 o                         
 -18   2   3         16.42         50.15        48.91 o                         
 -17   2   3         27.67         35.12        41.86 o                         
 -16   2   3        749.70        810.66        84.55 o                         
 -15   2   3         15.62          5.82        32.24 o                         
 -14   2   3        290.55        333.40        58.91 o                         
 -13   2   3        509.61        551.01        66.31 o                         
 -12   2   3        706.43        736.17        70.27 o                         
 -11   2   3        429.23        480.24        58.01 o                         
 -10   2   3          9.13        -10.33        25.55 o                         
  -9   2   3        682.81        664.92        56.43 o                         
  -8   2   3       2152.51       2158.98        83.34 o                         
  -7   2   3         17.35          8.08        19.11 o                         
  -6   2   3       3537.83       3488.50        95.77 o                         
  -5   2   3       2560.52       2484.43        81.73 o                         
  -4   2   3       6375.32       6140.17        88.10 o                         
  -3   2   3       1463.52       1574.60        34.52 o                         
  -2   2   3      65983.80      64218.21       406.57 o                         
  -1   2   3      23400.47      22120.81       214.07 o                         
   0   2   3      73621.32      76800.43      2595.01 o                         
   1   2   3       3074.92       2842.04        47.30 o                         
   2   2   3      15086.69      15374.75       924.87 o                         
   3   2   3      16879.45      20455.33      1912.54 o                         
   4   2   3      20396.90      28113.72      2179.75 o                         
   5   2   3       5822.26       7008.19       593.01 o                         
   6   2   3       3606.27       4725.47       295.07 o                         
   7   2   3       1425.28       1424.64        68.58 o                         
   8   2   3       8789.71       8668.52       150.09 o                         
   9   2   3        339.39        396.69        47.23 o                         
  10   2   3       1506.56       1420.52        76.33 o                         
  11   2   3         74.02         70.35        32.48 o                         
  12   2   3       3221.01       3252.78       124.09 o                         
  13   2   3        842.15        897.06        79.75 o                         
  14   2   3         45.16          8.23        37.25 o                         
  15   2   3         19.72          1.23        44.37 o                         
  16   2   3         58.47        -26.77        46.15 o                         
  17   2   3        192.77        240.10        82.01 o                         
 -17   3   3          7.65         11.89        40.47 o                         
 -16   3   3          8.82         12.15        36.74 o                         
 -15   3   3         64.00         48.39        36.87 o                         
 -14   3   3       1120.45       1151.99        86.61 o                         
 -13   3   3         38.38         46.36        33.13 o                         
 -12   3   3         55.73         30.40        34.78 o                         
 -11   3   3          0.13          0.53        27.87 o                         
 -10   3   3          9.01          0.45        24.93 o                         
  -9   3   3        391.71        336.47        45.51 o                         
  -8   3   3       5674.93       5880.61       133.51 o                         
  -7   3   3        794.44        850.30        57.80 o                         
  -6   3   3        596.30        511.31        43.88 o                         
  -5   3   3        180.57        169.03        28.42 o                         
  -4   3   3       1744.50       1842.06        59.76 o                         
  -3   3   3       1010.23        958.79        28.67 o                         
  -2   3   3       6772.81       6790.82        80.93 o                         
  -1   3   3       1782.49       1697.47        32.16 o                         
   0   3   3      29558.01      29456.71       318.14 o                         
   1   3   3       7036.45       6854.91        73.85 o                         
   2   3   3          6.66          9.93        11.41 o                         
   3   3   3        239.04        298.16        25.35 o                         
   4   3   3       1827.98       2188.35       165.04 o                         
   5   3   3        190.79        321.63        50.46 o                         
   6   3   3       2406.59       2922.92       192.92 o                         
   7   3   3       6104.52       6840.22       542.46 o                         
   8   3   3        435.41        334.65        44.33 o                         
   9   3   3        432.66        409.36        48.36 o                         
  10   3   3        857.67        807.66        63.16 o                         
  11   3   3          9.87         25.10        28.77 o                         
  12   3   3         34.84         55.63        37.97 o                         
  13   3   3         67.96         88.04        37.84 o                         
  14   3   3          9.66          3.42        36.26 o                         
  15   3   3         53.55         23.65        49.49 o                         
  16   3   3         35.78         40.85        53.78 o                         
  17   3   3          1.99        -22.94        48.25 o                         
 -17   4   3         25.01        -19.44        45.75 o                         
 -16   4   3        118.96        148.23        49.12 o                         
 -15   4   3          6.17        -24.60        29.25 o                         
 -14   4   3         14.38        -16.87        30.15 o                         
 -13   4   3         15.04          5.66        27.32 o                         
 -12   4   3         66.15         70.75        35.31 o                         
 -11   4   3        173.91        172.18        43.01 o                         
 -10   4   3         74.05         98.31        34.54 o                         
  -9   4   3        405.69        362.42        47.75 o                         
  -8   4   3       3569.84       3535.47       115.56 o                         
  -7   4   3        748.48        730.60        54.73 o                         
  -6   4   3        869.04        806.09        64.16 o                         
  -5   4   3         81.45         60.71        25.69 o                         
  -4   4   3         12.14         17.71        13.17 o                         
  -3   4   3        624.54        610.57        25.74 o                         
  -2   4   3       5842.99       5503.18        60.58 o                         
  -1   4   3       1084.78       1105.19        32.64 o                         
   0   4   3       2860.17       2777.49        49.00 o                         
   1   4   3        436.36        411.01        26.28 o                         
   2   4   3       3265.70       3126.19        56.62 o                         
   3   4   3        613.16        731.52        36.55 o                         
   4   4   3        298.65        374.84        30.91 o                         
   5   4   3         61.23         38.99        17.84 o                         
   6   4   3      11377.91      11417.18       287.24 o                         
   7   4   3        191.80        216.99        43.75 o                         
   8   4   3       4176.75       4690.04       115.29 o                         
   9   4   3         12.03         23.73        23.26 o                         
  10   4   3        962.18        840.59        64.68 o                         
  11   4   3        219.75        220.36        44.56 o                         
  12   4   3       2126.57       2247.06       107.62 o                         
  13   4   3         50.74         71.53        36.78 o                         
  14   4   3        234.89        186.34        57.36 o                         
  15   4   3         68.82         52.07        50.64 o                         
  16   4   3        229.84        139.40        62.69 o                         
  17   4   3        136.36         98.58        77.11 o                         
 -17   5   3         68.38         31.48        50.53 o                         
 -16   5   3         31.09        -40.70        40.70 o                         
 -15   5   3          0.47          6.23        34.87 o                         
 -14   5   3         43.62         53.33        36.80 o                         
 -13   5   3         13.67         32.72        30.23 o                         
 -12   5   3        441.27        543.75        61.73 o                         
 -11   5   3        400.08        415.68        53.96 o                         
 -10   5   3          3.18        -20.81        26.66 o                         
  -9   5   3         90.61         90.53        41.16 o                         
  -8   5   3        162.26         93.56        37.65 o                         
  -7   5   3         95.58         90.39        33.81 o                         
  -6   5   3        238.62        248.68        37.48 o                         
  -5   5   3       1043.98       1065.97        55.56 o                         
  -4   5   3        521.02        504.51        34.68 o                         
  -3   5   3         62.37         51.02        16.12 o                         
  -2   5   3        384.97        398.94        22.94 o                         
  -1   5   3        262.60        276.13        22.28 o                         
   0   5   3        314.02        285.05        25.96 o                         
   1   5   3        376.62        356.03        32.29 o                         
   2   5   3         97.59        127.16        22.50 o                         
   3   5   3         12.68         11.51        12.79 o                         
   4   5   3       1523.39       1423.32        94.93 o                         
   5   5   3       1049.68        919.16        59.75 o                         
   6   5   3        624.53        677.07        59.03 o                         
   7   5   3         56.25         18.65        27.41 o                         
   8   5   3        569.16        578.71        66.13 o                         
   9   5   3        334.73        420.99        53.19 o                         
  10   5   3       1805.31       1665.15        91.79 o                         
  11   5   3          0.19         -2.79        29.98 o                         
  12   5   3        786.94        648.93        76.25 o                         
  13   5   3          7.79         43.45        35.48 o                         
  14   5   3         77.54         18.78        45.49 o                         
  15   5   3          0.78          5.50        50.10 o                         
  16   5   3        570.47        638.48       125.30 o                         
  17   5   3          2.57         13.38        64.11 o                         
 -17   6   3          6.28         -5.35        44.59 o                         
 -16   6   3         25.50         56.49        46.06 o                         
 -15   6   3         29.25         55.17        47.12 o                         
 -14   6   3        149.99        200.41        58.06 o                         
 -13   6   3         28.19         80.53        40.86 o                         
 -12   6   3        187.30        209.48        50.64 o                         
 -11   6   3         75.16         73.97        41.53 o                         
 -10   6   3         23.05         26.01        34.82 o                         
  -9   6   3       1400.60       1283.44        88.19 o                         
  -8   6   3          0.01         -1.44        28.03 o                         
  -7   6   3        106.42         66.48        27.84 o                         
  -6   6   3       1549.43       1597.81        74.64 o                         
  -5   6   3        864.61        882.87        55.76 o                         
  -4   6   3       2828.23       2869.24        73.73 o                         
  -3   6   3        228.73        253.65        26.29 o                         
  -2   6   3      10578.12       9893.46       108.42 o                         
  -1   6   3       3706.69       3390.17        62.73 o                         
   0   6   3          8.85         51.21        14.97 o                         
   1   6   3        184.67        145.49        25.46 o                         
   2   6   3       1776.11       1821.74        68.93 o                         
   3   6   3        145.86        170.33        30.66 o                         
   4   6   3        648.48        568.86        41.46 o                         
   5   6   3          4.98         -9.58        18.77 o                         
   6   6   3       5584.48       5519.56       169.98 o                         
   7   6   3         54.82         36.57        27.85 o                         
   8   6   3        739.11        561.45        66.12 o                         
   9   6   3         26.06          7.84        34.00 o                         
  10   6   3       1679.93       1696.09        96.01 o                         
  11   6   3        112.63         59.00        37.36 o                         
  12   6   3       1044.44       1022.79        87.99 o                         
  13   6   3        133.46        144.68        47.25 o                         
  14   6   3         97.34         28.34        50.55 o                         
  15   6   3          6.85         24.25        48.38 o                         
  16   6   3        173.71        143.53        78.82 o                         
  17   6   3         16.71         80.25        77.53 o                         
 -17   7   3          1.82         36.60        52.28 o                         
 -16   7   3          7.01         12.18        44.67 o                         
 -15   7   3         19.14        -33.91        33.91 o                         
 -14   7   3          6.73         34.41        37.17 o                         
 -13   7   3        145.39        226.59        56.21 o                         
 -12   7   3          0.06         -8.27        34.91 o                         
 -11   7   3       1532.41       1482.17       119.36 o                         
 -10   7   3       1849.92       2085.27       101.82 o                         
  -9   7   3       1250.98       1229.88        77.10 o                         
  -8   7   3         83.75         73.14        29.47 o                         
  -7   7   3       3359.31       3385.78       105.06 o                         
  -6   7   3        702.55        735.52        52.81 o                         
  -5   7   3        114.48        101.23        26.36 o                         
  -4   7   3      23711.42      23698.07       205.83 o                         
  -3   7   3        258.31        268.45        27.24 o                         
  -2   7   3       5070.15       5011.22        74.59 o                         
  -1   7   3          7.32         12.10        14.06 o                         
   0   7   3       2017.76       2121.91        54.46 o                         
   1   7   3        784.94        693.71        43.65 o                         
   2   7   3        247.18        283.09        37.47 o                         
   3   7   3         46.53         48.46        23.98 o                         
   4   7   3       8977.33       9023.30       129.84 o                         
   5   7   3       1025.03       1029.27        58.10 o                         
   6   7   3       1418.43       1516.21        73.98 o                         
   7   7   3        335.50        311.56        48.10 o                         
   8   7   3         57.92         -3.82        26.25 o                         
   9   7   3        378.37        436.48        61.79 o                         
  10   7   3        104.15        122.96        44.05 o                         
  11   7   3        465.52        413.37        63.12 o                         
  12   7   3       1566.21       1507.50       102.49 o                         
  13   7   3         82.76         56.63        47.91 o                         
  14   7   3        326.24        240.60        68.94 o                         
  15   7   3        107.63        110.72        65.60 o                         
  16   7   3          2.50          3.14        67.98 o                         
  17   7   3         30.31        -40.17        73.77 o                         
 -17   8   3         88.46         80.11        53.51 o                         
 -16   8   3        415.06        418.70        85.30 o                         
 -15   8   3         98.97         23.85        46.44 o                         
 -14   8   3        108.64         76.08        43.34 o                         
 -13   8   3         64.68         51.16        36.25 o                         
 -12   8   3        414.79        343.15        64.34 o                         
 -11   8   3        919.44       1093.13        91.62 o                         
 -10   8   3        769.16        835.75        78.96 o                         
  -9   8   3       2960.14       2977.03       124.10 o                         
  -8   8   3       2184.65       2239.92       102.71 o                         
  -7   8   3        176.63        121.68        36.90 o                         
  -6   8   3       3796.18       3846.76       117.77 o                         
  -5   8   3        840.68        786.12        49.52 o                         
  -4   8   3        592.27        630.01        42.54 o                         
  -3   8   3        229.26        225.73        36.20 o                         
  -2   8   3      13436.14      13184.96       168.50 o                         
  -1   8   3        213.76        196.18        23.40 o                         
   0   8   3       2892.36       3120.30        68.64 o                         
   1   8   3       1464.40       1536.13        62.09 o                         
   2   8   3       1077.41        972.25        61.12 o                         
   3   8   3          0.91         16.70        23.73 o                         
   4   8   3       1090.16       1080.42        78.83 o                         
   5   8   3        807.84        771.39        50.71 o                         
   6   8   3         38.87          2.60        21.88 o                         
   7   8   3       2004.13       1947.84        89.29 o                         
   8   8   3         12.78         -4.88        26.82 o                         
   9   8   3       1252.99       1160.03        84.58 o                         
  10   8   3        305.73        229.58        52.09 o                         
  11   8   3          1.92        -13.10        34.69 o                         
  12   8   3         55.81          9.82        31.40 o                         
  13   8   3         11.97         48.30        42.24 o                         
  14   8   3          1.50          5.18        41.67 o                         
  15   8   3         84.17        101.23        63.44 o                         
  16   8   3          0.22         -8.81        54.46 o                         
  17   8   3        274.00        315.30       137.95 o                         
 -16   9   3         48.94         35.63        49.72 o                         
 -15   9   3         45.42         -7.42        42.43 o                         
 -14   9   3         24.08         -8.24        38.91 o                         
 -13   9   3        123.01        109.66        50.38 o                         
 -12   9   3         64.76         48.83        39.40 o                         
 -11   9   3        139.51        146.70        48.27 o                         
 -10   9   3        835.83        901.48        83.01 o                         
  -9   9   3         81.26         26.48        34.36 o                         
  -8   9   3       1076.24       1080.15        81.26 o                         
  -7   9   3        785.94        813.98        69.66 o                         
  -6   9   3         45.08         79.83        30.53 o                         
  -5   9   3        195.07        224.86        33.78 o                         
  -4   9   3       7336.55       6905.76       144.44 o                         
  -3   9   3          0.33         12.37        22.12 o                         
  -2   9   3          1.97         -9.41        18.37 o                         
  -1   9   3         16.33         38.35        15.49 o                         
   0   9   3        819.76        871.43        43.37 o                         
   1   9   3          1.73          0.92        20.98 o                         
   2   9   3       2142.14       2099.50        75.93 o                         
   3   9   3        365.86        372.70        48.07 o                         
   4   9   3        600.04        566.57        65.38 o                         
   5   9   3         64.40         74.49        24.87 o                         
   6   9   3       2387.59       2368.20        89.92 o                         
   7   9   3        183.19        163.07        38.98 o                         
   8   9   3        113.17        110.53        40.41 o                         
   9   9   3        188.26        191.36        51.00 o                         
  10   9   3        444.29        456.07        70.13 o                         
  11   9   3         18.29        -33.82        33.82 o                         
  12   9   3        360.73        298.57        63.58 o                         
  13   9   3         32.39         37.89        49.55 o                         
  14   9   3          9.21        -30.33        47.84 o                         
  15   9   3          8.36        -11.70        51.41 o                         
  16   9   3          6.05        -27.35        55.12 o                         
 -16  10   3         16.79        -27.18        42.35 o                         
 -15  10   3         14.92        -16.42        41.21 o                         
 -14  10   3         63.84         18.85        42.39 o                         
 -13  10   3          0.22        -17.76        43.49 o                         
 -12  10   3        153.87        122.23        47.13 o                         
 -11  10   3          4.00        -14.25        30.48 o                         
 -10  10   3       1006.22       1031.39        89.39 o                         
  -9  10   3         24.42          6.72        33.89 o                         
  -8  10   3         69.72         75.92        35.73 o                         
  -7  10   3        399.83        393.42        56.79 o                         
  -6  10   3        904.37        938.25        71.32 o                         
  -5  10   3         37.69         59.34        25.01 o                         
  -4  10   3       2686.21       2612.45        97.49 o                         
  -3  10   3         18.99         32.37        26.56 o                         
  -2  10   3        283.56        241.07        35.13 o                         
  -1  10   3         41.92         54.97        22.65 o                         
   0  10   3      13467.44      13998.20       154.73 o                         
   1  10   3          8.59         31.83        23.94 o                         
   2  10   3        263.14        277.49        39.06 o                         
   3  10   3        975.50       1078.74        73.28 o                         
   4  10   3          0.04        -15.76        29.37 o                         
   5  10   3          4.67        -17.02        17.02 o                         
   6  10   3       6536.56       6833.73       145.15 o                         
   7  10   3        374.26        381.65        52.63 o                         
   8  10   3        365.60        360.01        57.66 o                         
   9  10   3        152.74        123.62        44.29 o                         
  10  10   3         39.48         38.99        50.42 o                         
  11  10   3         12.83         26.51        48.42 o                         
  12  10   3         20.89         12.76        49.30 o                         
  13  10   3         22.05         11.71        55.52 o                         
  14  10   3          0.03         12.86        50.14 o                         
  15  10   3          3.90         -7.60        54.70 o                         
  16  10   3         34.59         62.35        76.06 o                         
 -16  11   3         39.73         20.23        45.57 o                         
 -15  11   3        115.96        137.29        58.33 o                         
 -14  11   3          1.30         -2.35        44.30 o                         
 -13  11   3         53.89         37.83        45.55 o                         
 -12  11   3        219.05        276.01        60.91 o                         
 -11  11   3          0.58        -29.24        29.24 o                         
 -10  11   3        327.92        307.29        62.12 o                         
  -9  11   3        679.91        657.80        77.96 o                         
  -8  11   3        355.09        367.10        62.31 o                         
  -7  11   3        121.53        121.90        39.71 o                         
  -6  11   3        385.05        409.54        58.54 o                         
  -5  11   3        281.18        321.76        38.07 o                         
  -4  11   3       5694.73       6013.87       149.10 o                         
  -3  11   3          0.01        -10.47        23.16 o                         
  -2  11   3        513.48        545.01        54.85 o                         
  -1  11   3        680.11        789.01        50.76 o                         
   0  11   3       2187.26       2454.73        72.61 o                         
   1  11   3         97.48         94.81        30.31 o                         
   2  11   3        263.20        288.03        41.59 o                         
   3  11   3        304.85        369.49        46.82 o                         
   4  11   3       7599.90       7693.84       181.04 o                         
   5  11   3        565.79        543.11        76.94 o                         
   6  11   3        211.58        203.52        42.19 o                         
   7  11   3         25.22         73.91        46.49 o                         
   8  11   3        285.20        260.66        68.93 o                         
   9  11   3        252.68        217.77        67.87 o                         
  10  11   3        898.87        852.34       108.53 o                         
  11  11   3         20.29         18.28        49.88 o                         
  12  11   3        102.80         86.56        60.49 o                         
  13  11   3         19.37         -0.80        48.68 o                         
  14  11   3          1.31         15.78        55.53 o                         
  15  11   3          1.24        -12.30        54.68 o                         
  16  11   3          0.40          5.35        62.90 o                         
 -15  12   3         29.22         36.69        52.79 o                         
 -14  12   3         46.42         71.00        57.15 o                         
 -13  12   3         42.22        -27.95        40.63 o                         
 -12  12   3        277.41        185.58        63.40 o                         
 -11  12   3         67.57         52.93        39.94 o                         
 -10  12   3         24.77         22.39        37.87 o                         
  -9  12   3       1176.77       1275.59        95.76 o                         
  -8  12   3         32.29         47.14        40.83 o                         
  -7  12   3        893.81       1034.43        82.85 o                         
  -6  12   3        291.99        348.93        55.80 o                         
  -5  12   3        382.87        485.24        61.24 o                         
  -4  12   3        127.50        186.32        42.99 o                         
  -3  12   3        433.42        441.07        55.54 o                         
  -2  12   3       2978.15       3118.20       109.30 o                         
  -1  12   3        298.24        293.12        40.17 o                         
   0  12   3        497.60        351.79        38.73 o                         
   1  12   3          2.29        -11.61        16.78 o                         
   2  12   3         21.08          5.04        26.50 o                         
   3  12   3          0.21          7.38        27.93 o                         
   4  12   3        676.58        760.15        75.78 o                         
   5  12   3        767.76        625.70        84.74 o                         
   6  12   3        483.25        446.65        76.51 o                         
   7  12   3        968.78       1019.26       108.07 o                         
   8  12   3          0.14         -4.54        49.89 o                         
   9  12   3          0.04        -43.13        43.13 o                         
  10  12   3       1030.06       1116.33       118.73 o                         
  11  12   3          1.74          0.05        51.22 o                         
  12  12   3         47.11         11.54        50.57 o                         
  13  12   3          9.90        -27.26        52.61 o                         
  14  12   3         26.39        -34.40        55.77 o                         
  15  12   3          9.72        -31.14        56.40 o                         
 -15  13   3          0.13         35.69        68.95 o                         
 -14  13   3        126.47        240.27        93.95 o                         
 -13  13   3         29.91         57.00        44.61 o                         
 -12  13   3          2.20         29.40        45.01 o                         
 -11  13   3        250.78        218.10        63.63 o                         
 -10  13   3        244.43        214.03        55.62 o                         
  -9  13   3         26.57         -9.76        32.56 o                         
  -8  13   3          4.80         -7.57        34.54 o                         
  -7  13   3       1082.67       1342.78        94.90 o                         
  -6  13   3       2925.65       2908.67       123.95 o                         
  -5  13   3          0.90         28.93        31.75 o                         
  -4  13   3        657.99        698.56        68.50 o                         
  -3  13   3        167.22        167.91        43.23 o                         
  -2  13   3       1107.40       1139.79        76.60 o                         
  -1  13   3        163.24        175.67        39.04 o                         
   0  13   3        432.26        414.59        44.07 o                         
   1  13   3       1866.45       1717.52        62.93 o                         
   2  13   3       1094.09       1059.84        68.37 o                         
   3  13   3        406.53        352.94        50.14 o                         
   4  13   3        219.47        197.10        41.94 o                         
   5  13   3        563.97        617.08        84.24 o                         
   6  13   3       2840.65       2765.37       149.74 o                         
   7  13   3         65.38        106.03        58.33 o                         
   8  13   3        640.95        722.67        99.72 o                         
   9  13   3          5.52         -2.83        46.65 o                         
  10  13   3        320.72        244.23        72.46 o                         
  11  13   3          1.33        -43.64        43.64 o                         
  12  13   3         35.15         26.08        57.17 o                         
  13  13   3         24.37         28.88        57.27 o                         
  14  13   3          8.84          1.45        61.15 o                         
  15  13   3         60.31        100.27        72.05 o                         
 -14  14   3          0.70        -50.91        50.91 o                         
 -13  14   3         46.10        102.49        77.69 o                         
 -12  14   3          2.42         -5.30        54.29 o                         
 -11  14   3         41.09         48.28        43.77 o                         
 -10  14   3        162.63        127.66        46.64 o                         
  -9  14   3        209.21        234.65        54.10 o                         
  -8  14   3         68.68        125.00        45.84 o                         
  -7  14   3        230.62        312.05        60.08 o                         
  -6  14   3        146.12         48.18        39.62 o                         
  -5  14   3        458.53        498.24        68.41 o                         
  -4  14   3       2009.79       1965.65       140.98 o                         
  -3  14   3        133.76        129.79        43.21 o                         
  -2  14   3        441.20        461.72        60.78 o                         
  -1  14   3        149.55        121.84        46.36 o                         
   0  14   3       1685.19       1484.00        78.22 o                         
   1  14   3        313.45        242.86        44.02 o                         
   2  14   3        460.19        422.25        52.91 o                         
   3  14   3        225.88        159.63        40.95 o                         
   4  14   3       1279.81       1338.75        82.44 o                         
   5  14   3        405.41        402.44        64.46 o                         
   6  14   3        193.44        187.50        63.58 o                         
   7  14   3        166.77         44.85        49.64 o                         
   8  14   3        190.40        170.39        67.46 o                         
   9  14   3         40.98          9.21        51.78 o                         
  10  14   3        607.34        719.00       110.80 o                         
  11  14   3        100.47         66.29        62.09 o                         
  12  14   3          0.58         26.44        57.84 o                         
  13  14   3         22.50        -27.14        50.50 o                         
  14  14   3         49.65         36.85        64.42 o                         
 -14  15   3          4.22          4.48        65.58 o                         
 -13  15   3          0.07         -7.76        68.35 o                         
 -12  15   3          0.16        -35.88        44.77 o                         
 -11  15   3          9.19         29.55        59.39 o                         
 -10  15   3         72.23         63.89        61.13 o                         
  -9  15   3         31.25         85.97        44.31 o                         
  -8  15   3        302.78        267.03        59.26 o                         
  -7  15   3        139.18        110.35        45.76 o                         
  -6  15   3        756.14        872.09        84.15 o                         
  -5  15   3        907.28       1034.40        88.15 o                         
  -4  15   3       1583.55       1720.63       103.44 o                         
  -3  15   3        109.48        126.25        45.20 o                         
  -2  15   3         27.19        -15.90        32.49 o                         
  -1  15   3        362.88        358.53        59.02 o                         
   0  15   3       1088.76       1057.85        90.26 o                         
   1  15   3         12.93          4.21        30.00 o                         
   2  15   3       1913.85       1913.44        92.09 o                         
   3  15   3         93.09         83.09        46.02 o                         
   4  15   3         53.04         28.75        43.17 o                         
   5  15   3         24.69         32.43        53.57 o                         
   6  15   3         93.23         47.67        55.64 o                         
   7  15   3        634.99        689.87        99.62 o                         
   8  15   3        207.02        162.35        69.06 o                         
   9  15   3        308.38        269.69        76.71 o                         
  10  15   3        177.65        163.57        71.71 o                         
  11  15   3          7.55        -11.50        53.33 o                         
  12  15   3         12.55        -46.68        50.75 o                         
  13  15   3         11.29        -16.93        55.73 o                         
  14  15   3          6.25         34.36        66.24 o                         
 -13  16   3         16.80         57.76        70.95 o                         
 -12  16   3        129.01        100.79        79.47 o                         
 -11  16   3          2.61        -34.18        61.12 o                         
 -10  16   3        176.61        244.65        86.42 o                         
  -9  16   3        126.09         66.01        64.08 o                         
  -8  16   3       1549.32       1847.93       135.56 o                         
  -7  16   3        352.20        420.05        71.50 o                         
  -6  16   3       1157.13       1206.98        94.97 o                         
  -5  16   3          8.48         17.48        37.91 o                         
  -4  16   3       1427.55       1537.24       100.74 o                         
  -3  16   3        378.28        417.06        67.42 o                         
  -2  16   3       2778.04       2747.52       146.71 o                         
  -1  16   3          0.61         29.70        46.50 o                         
   0  16   3         14.21         -9.50        41.50 o                         
   1  16   3        184.12        210.16        60.08 o                         
   2  16   3       1080.38        967.84        95.03 o                         
   3  16   3        247.93        214.67        61.51 o                         
   4  16   3         73.02         90.98        49.74 o                         
   5  16   3        252.41        233.38        67.37 o                         
   6  16   3        106.16         59.32        56.07 o                         
   7  16   3         22.51        -33.76        47.48 o                         
   8  16   3        143.19        147.08        65.80 o                         
   9  16   3         44.63         -3.80        58.74 o                         
  10  16   3        335.04        317.27        89.95 o                         
  11  16   3          6.86         49.99        62.23 o                         
  12  16   3         12.17         41.70        63.82 o                         
  13  16   3         66.45         97.72        70.12 o                         
 -12  17   3         12.47          3.18        63.31 o                         
 -11  17   3          1.38        -38.16        60.66 o                         
 -10  17   3        321.98        141.42        81.62 o                         
  -9  17   3        137.53         46.02        82.48 o                         
  -8  17   3         12.42          2.28        81.81 o                         
  -7  17   3        201.45        196.57        66.17 o                         
  -6  17   3         59.87         49.50        48.48 o                         
  -5  17   3        293.62        259.30        58.49 o                         
  -4  17   3       2107.61       1827.57       108.40 o                         
  -3  17   3          1.79        -36.77        36.77 o                         
  -2  17   3        142.43        149.27        58.17 o                         
  -1  17   3        524.65        521.78        87.90 o                         
   0  17   3        351.51        332.69        66.84 o                         
   1  17   3        590.09        667.44        82.59 o                         
   2  17   3         28.23         -2.59        44.57 o                         
   3  17   3         51.29         32.34        45.29 o                         
   4  17   3        109.66         84.26        57.47 o                         
   5  17   3         15.15         43.55        49.24 o                         
   6  17   3        429.34        301.26        81.32 o                         
   7  17   3        141.99        125.17        64.14 o                         
   8  17   3        366.29        439.35        92.15 o                         
   9  17   3         53.24         52.81        58.27 o                         
  10  17   3         56.54         39.26        62.27 o                         
  11  17   3          6.34        -51.58        55.31 o                         
  12  17   3         56.63         29.51        65.12 o                         
 -11  18   3          4.59         49.70        70.37 o                         
 -10  18   3        202.00         69.30        67.57 o                         
  -9  18   3         15.54        -22.27        64.66 o                         
  -8  18   3        423.43        369.44       102.81 o                         
  -7  18   3         32.88        -19.24        45.24 o                         
  -6  18   3        227.46        220.54        66.78 o                         
  -5  18   3         20.80          5.51        50.04 o                         
  -4  18   3       1743.05       1913.37       161.80 o                         
  -3  18   3        109.81         73.61        49.43 o                         
  -2  18   3        556.15        721.38        92.18 o                         
  -1  18   3        465.92        541.01        87.47 o                         
   0  18   3        416.49        566.07        80.97 o                         
   1  18   3          0.33         -2.90        37.68 o                         
   2  18   3        204.65        162.54        56.04 o                         
   3  18   3        806.33        798.92        93.65 o                         
   4  18   3        241.80        274.53        74.67 o                         
   5  18   3        295.91        220.94        72.76 o                         
   6  18   3         20.72        -11.68        49.58 o                         
   7  18   3         11.27        -40.14        46.72 o                         
   8  18   3        100.75         -7.61        56.26 o                         
   9  18   3         77.03        122.49        66.73 o                         
  10  18   3        134.07        306.45        90.31 o                         
  11  18   3         35.83         -2.65        59.82 o                         
 -10  19   3          0.70        -15.84        60.26 o                         
  -9  19   3         14.32          5.27        54.87 o                         
  -8  19   3        279.38        270.46        90.52 o                         
  -7  19   3          0.05        -44.50        60.75 o                         
  -6  19   3          1.08         15.64        61.67 o                         
  -5  19   3          9.54        -14.64        52.81 o                         
  -4  19   3        616.37        704.14       116.62 o                         
  -3  19   3         56.85         90.58        66.78 o                         
  -2  19   3        178.93        153.11        75.66 o                         
  -1  19   3         14.63        -18.96        40.72 o                         
   0  19   3        666.65        664.06        85.50 o                         
   1  19   3        653.62        669.46        88.10 o                         
   2  19   3          0.62        -34.34        37.03 o                         
   3  19   3         17.30        -38.96        38.96 o                         
   4  19   3         26.66          3.86        45.52 o                         
   5  19   3        104.53         84.63        62.30 o                         
   6  19   3        167.04        134.76        61.63 o                         
   7  19   3         42.94         22.31        59.10 o                         
   8  19   3        151.10        180.53        77.14 o                         
   9  19   3          6.96          7.03        57.23 o                         
  10  19   3          5.49        -50.82        55.49 o                         
  -9  20   3         24.66        -11.09        87.73 o                         
  -8  20   3        153.42         73.01        99.57 o                         
  -7  20   3         72.24        119.98        89.98 o                         
  -6  20   3        255.27        260.13       114.26 o                         
  -5  20   3         10.84         68.26        66.63 o                         
  -4  20   3         13.16        -49.08        53.05 o                         
  -3  20   3         15.28         81.53        60.90 o                         
  -2  20   3        111.32         61.79        60.93 o                         
  -1  20   3          3.94          4.82        56.94 o                         
   0  20   3          5.75         15.25        46.86 o                         
   1  20   3        103.02         73.63        48.24 o                         
   2  20   3        218.05        215.09        62.91 o                         
   3  20   3        260.29        243.72        68.81 o                         
   4  20   3        189.60        197.56        75.17 o                         
   5  20   3         12.23         10.36        54.25 o                         
   6  20   3          6.88         20.75        57.20 o                         
   7  20   3         11.26         45.31        61.16 o                         
   8  20   3         16.41         -6.66        59.99 o                         
   9  20   3          4.50         19.23        62.72 o                         
  -8  21   3          3.31         73.49       102.66 o                         
  -7  21   3          0.03         -8.97        74.39 o                         
  -6  21   3          4.68        -44.91       107.92 o                         
  -5  21   3         37.25         48.06        85.56 o                         
  -4  21   3        124.46         50.01        68.43 o                         
  -3  21   3         60.73         23.38        62.03 o                         
  -2  21   3         37.60         16.24        60.54 o                         
  -1  21   3          1.93         -4.11        56.69 o                         
   0  21   3         28.50          0.70        56.17 o                         
   1  21   3          2.05         34.30        53.88 o                         
   2  21   3         22.85         29.53        55.47 o                         
   3  21   3          0.15        -13.90        43.67 o                         
   4  21   3          5.29        -20.76        53.06 o                         
   5  21   3         40.79         45.85        57.54 o                         
   6  21   3         15.79        -50.54        50.54 o                         
   7  21   3         39.94         -1.35        60.46 o                         
   8  21   3         38.94        136.65        75.54 o                         
  -7  22   3         10.67        -17.33        87.82 o                         
  -6  22   3          2.02         69.64        85.45 o                         
  -5  22   3         95.60        131.90        93.49 o                         
  -4  22   3          9.63          7.08        82.15 o                         
  -3  22   3        194.87        194.58        88.37 o                         
  -2  22   3         12.55         24.14        59.45 o                         
  -1  22   3        175.34        179.18        76.77 o                         
   0  22   3         87.40         19.97        60.32 o                         
   1  22   3         47.24         25.50        54.20 o                         
   2  22   3         23.18         26.75        53.69 o                         
   3  22   3        221.43        222.37        77.97 o                         
   4  22   3         19.06         43.67        72.97 o                         
   5  22   3         22.06        -20.59        53.47 o                         
   6  22   3        354.55        390.82        98.69 o                         
  -4  23   3        401.07        334.05       136.07 o                         
  -3  23   3          2.67         87.98        84.58 o                         
  -2  23   3        329.84        556.79       125.75 o                         
  -1  23   3         17.00         16.96        60.02 o                         
   0  23   3        113.36        124.54        78.98 o                         
   1  23   3         28.15         67.58        60.75 o                         
   2  23   3         75.72        165.16        71.38 o                         
   3  23   3          0.40        -40.44        75.78 o                         
   4  23   3         11.74         13.05        66.80 o                         
 -17   0   4         35.51          8.34        46.92 o                         
 -16   0   4        149.72         81.64        59.49 o                         
 -15   0   4          9.05        -41.52        41.52 o                         
 -14   0   4         73.24         46.56        79.79 o                         
 -13   0   4          2.67         27.36        43.77 o                         
 -12   0   4        389.00        441.84        82.93 o                         
 -11   0   4         16.34         25.93        38.20 o                         
 -10   0   4        963.47       1014.53        98.20 o                         
  -9   0   4       1230.22       1211.73       103.44 o                         
  -8   0   4      10426.35      10514.77       248.61 o                         
  -7   0   4       1141.93       1294.01        87.89 o                         
  -6   0   4        694.51        648.22        62.97 o                         
  -5   0   4        354.45        333.97        46.27 o                         
  -4   0   4       6102.72       5726.77       118.79 o                         
  -3   0   4       2310.02       2138.93        57.25 o                         
  -2   0   4       7548.02       7440.37        96.91 o                         
  -1   0   4       6435.64       6033.49        85.61 o                         
   0   0   4      15689.18      15772.99       939.50 o                         
   1   0   4      13235.91      11644.17       305.89 o                         
   2   0   4         46.90         32.40        16.97 o                         
   3   0   4       6501.94       6218.20       712.72 o                         
   4   0   4       1962.66       1872.92        90.10 o                         
   5   0   4         31.98         29.06        15.50 o                         
   6   0   4      19199.66      19075.75       246.69 o                         
   7   0   4       1880.76       1686.91        88.87 o                         
   8   0   4        295.63        302.06        56.22 o                         
   9   0   4        671.48        794.31        79.25 o                         
  10   0   4       5380.07       4873.00       180.39 o                         
  11   0   4        726.89        714.32        90.89 o                         
  12   0   4        323.87        219.99        65.88 o                         
  13   0   4         35.25         -3.00        44.81 o                         
  14   0   4        146.16         80.01        75.36 o                         
  15   0   4        298.20        399.06       174.69 o                         
  16   0   4        123.45         62.24        85.55 o                         
  17   0   4        211.72        233.72       111.13 o                         
 -17   1   4         12.67         21.65        39.61 o                         
 -16   1   4          6.39         16.80        39.29 o                         
 -15   1   4          4.41         40.72        37.38 o                         
 -14   1   4       2869.48       2978.31       134.52 o                         
 -13   1   4        268.36        289.48        55.17 o                         
 -12   1   4        239.12        251.51        50.77 o                         
 -11   1   4         14.78         24.84        28.36 o                         
 -10   1   4        297.23        368.42        50.72 o                         
  -9   1   4        107.43         71.69        29.26 o                         
  -8   1   4       2338.10       2304.65        86.68 o                         
  -7   1   4        246.28        309.61        38.01 o                         
  -6   1   4       3529.70       3310.75        87.08 o                         
  -5   1   4         25.55         15.01        14.51 o                         
  -4   1   4       1960.21       2005.21        45.79 o                         
  -3   1   4        233.50        186.90        18.70 o                         
  -2   1   4       6091.90       6221.57        73.98 o                         
  -1   1   4       2069.36       1832.59        34.91 o                         
   0   1   4      79763.61      86520.31      3037.40 o                         
   1   1   4       3373.63       3409.25        73.74 o                         
   2   1   4       1263.80       1267.55        33.87 o                         
   3   1   4       1860.03       1858.23        45.93 o                         
   4   1   4        466.77        502.77        33.86 o                         
   5   1   4       1648.23       1564.21        49.93 o                         
   6   1   4        122.44        140.13        22.08 o                         
   7   1   4          7.86         -1.85        17.42 o                         
   8   1   4       9790.41       9928.24       166.43 o                         
   9   1   4        205.14        196.79        35.48 o                         
  10   1   4          7.62         19.02        26.76 o                         
  11   1   4        112.96         86.91        33.92 o                         
  12   1   4         39.75         48.75        34.18 o                         
  13   1   4          7.31        -26.39        32.11 o                         
  14   1   4        896.74        901.69       113.24 o                         
  15   1   4         32.49         17.25        47.53 o                         
  16   1   4         59.00         17.80        50.84 o                         
  17   1   4         20.49         10.35        53.85 o                         
 -17   2   4         58.11         26.80        40.58 o                         
 -16   2   4         33.56         -4.49        33.82 o                         
 -15   2   4          7.82        -15.23        30.42 o                         
 -14   2   4          0.04         -8.06        31.78 o                         
 -13   2   4         43.77         47.32        35.33 o                         
 -12   2   4        298.22        271.81        48.70 o                         
 -11   2   4        685.37        711.15        66.75 o                         
 -10   2   4          2.88          8.06        25.99 o                         
  -9   2   4         45.45         63.19        27.71 o                         
  -8   2   4         42.00         23.58        23.36 o                         
  -7   2   4       2422.77       2498.41        83.14 o                         
  -6   2   4        793.76        764.96        46.44 o                         
  -5   2   4         80.49         81.92        21.53 o                         
  -4   2   4          9.32         -2.50         9.93 o                         
  -3   2   4       1014.62        967.04        45.31 o                         
  -2   2   4      40329.42      39203.64       282.32 o                         
  -1   2   4       1075.56       1108.38        32.68 o                         
   0   2   4        379.64        382.73        23.66 o                         
   1   2   4       2528.15       2398.71        49.12 o                         
   2   2   4       9689.38       9819.85       412.88 o                         
   3   2   4         37.02         64.85        18.57 o                         
   4   2   4        610.95        638.54        45.20 o                         
   5   2   4         17.06         24.52        12.74 o                         
   6   2   4         11.44          8.42        14.11 o                         
   7   2   4        520.68        513.14        46.48 o                         
   8   2   4       4037.91       4334.57       105.93 o                         
   9   2   4         97.18         94.67        28.00 o                         
  10   2   4        203.71        203.78        39.77 o                         
  11   2   4         75.70         40.33        31.86 o                         
  12   2   4       3996.89       3889.48       132.13 o                         
  13   2   4         15.77          5.12        36.63 o                         
  14   2   4         73.30        126.50        74.86 o                         
  15   2   4         48.04         -4.68        47.11 o                         
  16   2   4        205.07         80.95        54.24 o                         
  17   2   4          0.50         42.20        63.58 o                         
 -17   3   4         13.50         12.55        42.46 o                         
 -16   3   4         47.15         17.50        41.34 o                         
 -15   3   4         29.51         19.33        34.86 o                         
 -14   3   4        222.16        218.41        51.33 o                         
 -13   3   4          2.33          9.70        31.14 o                         
 -12   3   4         12.05         -8.58        29.64 o                         
 -11   3   4         32.30         55.07        32.98 o                         
 -10   3   4        124.35         96.73        33.71 o                         
  -9   3   4         58.60         62.18        28.27 o                         
  -8   3   4        421.77        356.76        45.06 o                         
  -7   3   4          0.23         -4.65        19.28 o                         
  -6   3   4        842.88        827.64        52.16 o                         
  -5   3   4         41.49         38.72        15.24 o                         
  -4   3   4        739.09        732.42        33.97 o                         
  -3   3   4         10.68         10.91        15.80 o                         
  -2   3   4       8126.46       7976.02       103.79 o                         
  -1   3   4        294.89        276.91        19.48 o                         
   0   3   4      11947.92      12091.53       226.75 o                         
   1   3   4         28.93         24.30         7.87 o                         
   2   3   4       2485.54       2531.48        46.15 o                         
   3   3   4       1503.06       1541.96        73.63 o                         
   4   3   4        308.63        341.85        26.75 o                         
   5   3   4          1.31        -11.20        13.92 o                         
   6   3   4         18.77         23.64        18.27 o                         
   7   3   4       1516.14       1741.77       126.27 o                         
   8   3   4       5799.76       6445.94       483.81 o                         
   9   3   4          0.06         10.39        23.20 o                         
  10   3   4       1020.23       1020.41        68.64 o                         
  11   3   4          3.98         -0.78        26.83 o                         
  12   3   4        352.39        289.73        52.78 o                         
  13   3   4        277.04        192.96        55.16 o                         
  14   3   4         14.21        -20.84        36.85 o                         
  15   3   4          8.31          2.92        43.37 o                         
  16   3   4        109.09         73.30        60.57 o                         
  17   3   4          0.41          8.43        57.39 o                         
 -17   4   4         42.79         28.07        49.72 o                         
 -16   4   4          3.46         -9.31        41.01 o                         
 -15   4   4         58.51         57.67        38.64 o                         
 -14   4   4        616.78        744.23        75.05 o                         
 -13   4   4          2.73         31.20        32.47 o                         
 -12   4   4        335.79        329.77        56.39 o                         
 -11   4   4        443.85        420.96        58.26 o                         
 -10   4   4         80.10        119.71        35.85 o                         
  -9   4   4        334.25        389.05        53.39 o                         
  -8   4   4       5850.74       5954.60       146.96 o                         
  -7   4   4          9.87          6.27        20.49 o                         
  -6   4   4       2889.53       2894.53       111.91 o                         
  -5   4   4        257.60        273.00        33.85 o                         
  -4   4   4       4165.88       3881.81        62.37 o                         
  -3   4   4       3206.06       3087.05        46.16 o                         
  -2   4   4       2699.17       2539.72        39.09 o                         
  -1   4   4       4837.27       4559.70        61.20 o                         
   0   4   4       1116.60       1107.64        35.04 o                         
   1   4   4       1682.07       1615.00        47.45 o                         
   2   4   4       6071.75       5860.17        77.70 o                         
   3   4   4        261.42        298.14        24.54 o                         
   4   4   4       3641.14       3510.44        96.52 o                         
   5   4   4        425.70        481.25        49.21 o                         
   6   4   4       7954.71       9416.80       757.97 o                         
   7   4   4         40.86         49.34        28.54 o                         
   8   4   4       1148.63       1375.27       131.16 o                         
   9   4   4        126.43        119.99        33.75 o                         
  10   4   4         53.70         24.52        28.33 o                         
  11   4   4        408.20        434.19        56.98 o                         
  12   4   4        121.29        102.27        38.15 o                         
  13   4   4          0.63        -33.57        34.32 o                         
  14   4   4        273.16        290.24        76.93 o                         
  15   4   4         19.09         -7.39        46.93 o                         
  16   4   4        145.97         21.56        61.13 o                         
  17   4   4         36.22         -4.70        64.52 o                         
 -17   5   4          0.39         28.97        49.55 o                         
 -16   5   4        108.12        117.27        60.69 o                         
 -15   5   4        247.45        298.59        61.33 o                         
 -14   5   4         12.05         16.35        32.41 o                         
 -13   5   4        394.88        349.33        53.62 o                         
 -12   5   4        143.25        165.86        43.77 o                         
 -11   5   4         55.56         48.40        33.54 o                         
 -10   5   4        434.98        419.36        63.95 o                         
  -9   5   4       3271.67       3254.72       143.28 o                         
  -8   5   4       1090.60       1078.15        86.39 o                         
  -7   5   4        358.20        395.97        56.58 o                         
  -6   5   4        152.83        118.01        28.84 o                         
  -5   5   4        327.78        333.03        37.41 o                         
  -4   5   4       3451.38       3259.73        64.96 o                         
  -3   5   4       1463.12       1378.44        41.75 o                         
  -1   5   4       3201.87       3007.18        54.63 o                         
   0   5   4       1316.83       1332.62        46.63 o                         
   1   5   4         20.05         21.56        14.68 o                         
   2   5   4       9401.61       9962.13       120.24 o                         
   3   5   4        926.16        916.86        37.88 o                         
   4   5   4        259.64        249.59        28.69 o                         
   5   5   4        876.41        823.13        46.56 o                         
   6   5   4       2285.53       2247.44       108.88 o                         
   7   5   4          0.06         10.53        26.79 o                         
   8   5   4       1650.39       1906.55       126.40 o                         
   9   5   4         39.43         19.85        26.59 o                         
  10   5   4       2264.26       2363.25       104.66 o                         
  11   5   4          6.87          6.78        32.47 o                         
  12   5   4       1047.77       1109.50        89.50 o                         
  13   5   4        417.63        490.44        81.21 o                         
  14   5   4          0.80        -36.96        48.32 o                         
  15   5   4         17.20        -53.64        53.64 o                         
  16   5   4         16.76        -39.75        57.54 o                         
  17   5   4          0.20         26.11        71.99 o                         
 -17   6   4          6.23         80.86        55.98 o                         
 -16   6   4         18.47        -22.37        41.41 o                         
 -15   6   4          6.63        -31.52        40.73 o                         
 -14   6   4          0.81          0.25        35.28 o                         
 -13   6   4         77.46         89.04        41.59 o                         
 -12   6   4          9.96         -8.13        32.99 o                         
 -11   6   4       1835.50       1913.33       114.96 o                         
 -10   6   4        315.79        340.44        67.80 o                         
  -9   6   4        311.51        237.83        56.21 o                         
  -8   6   4       2056.02       2093.67        94.42 o                         
  -7   6   4       1604.02       1572.70        78.64 o                         
  -6   6   4          4.74         -4.39        18.75 o                         
  -5   6   4        858.12        838.12        53.27 o                         
  -4   6   4       2437.82       2429.39        71.33 o                         
  -3   6   4         93.91         82.02        15.77 o                         
  -2   6   4       2411.84       2332.34        51.93 o                         
  -1   6   4        349.68        387.60        31.95 o                         
   0   6   4        239.81        316.90        28.82 o                         
   1   6   4        151.50        127.86        18.84 o                         
   2   6   4        523.12        477.63        42.54 o                         
   3   6   4         21.55         11.81        13.85 o                         
   4   6   4        200.22        185.95        31.30 o                         
   5   6   4        750.81        768.65        52.96 o                         
   6   6   4       1790.18       1931.41        89.76 o                         
   7   6   4         24.35         24.59        26.91 o                         
   8   6   4         47.76         29.10        28.59 o                         
   9   6   4        375.87        281.23        57.75 o                         
  10   6   4        483.84        367.28        56.26 o                         
  11   6   4        650.67        650.95        70.36 o                         
  12   6   4       1128.88        954.28       102.67 o                         
  13   6   4          0.46          5.27        40.17 o                         
  14   6   4          0.20          4.30        48.69 o                         
  15   6   4         30.31         12.68        58.72 o                         
  16   6   4        194.07        164.90        79.33 o                         
  17   6   4        165.77         29.77        95.36 o                         
 -17   7   4          2.53        -23.15        44.06 o                         
 -16   7   4        311.65        279.13        72.03 o                         
 -15   7   4          0.17        -32.80        38.21 o                         
 -14   7   4        145.22        102.62        52.76 o                         
 -13   7   4        311.71        267.41        57.60 o                         
 -12   7   4         64.94         70.27        34.87 o                         
 -11   7   4         12.47         33.35        34.42 o                         
 -10   7   4       1052.85       1022.67        76.89 o                         
  -9   7   4        345.26        312.02        53.60 o                         
  -8   7   4        875.94       1017.55        73.39 o                         
  -7   7   4        536.67        548.87        55.76 o                         
  -6   7   4        129.23        143.72        34.04 o                         
  -5   7   4          0.07         16.52        20.86 o                         
  -4   7   4        114.34        131.96        29.66 o                         
  -3   7   4          0.89         -0.72        13.65 o                         
  -2   7   4        270.50        363.39        30.35 o                         
  -1   7   4          1.08          0.50        12.49 o                         
   0   7   4       2535.01       2704.37        66.98 o                         
   1   7   4        717.59        669.33        44.79 o                         
   2   7   4         74.74         73.68        25.30 o                         
   3   7   4         41.36         28.64        21.98 o                         
   4   7   4       1150.76       1233.55        53.82 o                         
   5   7   4        346.89        360.53        40.34 o                         
   6   7   4       2768.89       2910.86        98.84 o                         
   7   7   4         16.61          1.21        25.75 o                         
   8   7   4          0.20        -10.15        26.10 o                         
   9   7   4          2.73         22.79        34.68 o                         
  10   7   4        183.88        167.00        50.59 o                         
  11   7   4         15.13          7.21        30.17 o                         
  12   7   4         14.81         18.16        40.14 o                         
  13   7   4        342.44        283.98        70.26 o                         
  14   7   4        242.96        153.56        63.26 o                         
  15   7   4          0.17         -5.46        67.12 o                         
  16   7   4        260.05        176.91       112.88 o                         
  17   7   4         13.68         27.95       153.72 o                         
 -16   8   4        175.67        161.08        63.79 o                         
 -15   8   4         90.96         87.01        52.18 o                         
 -14   8   4         64.80         57.48        47.67 o                         
 -13   8   4        120.43        111.37        50.06 o                         
 -12   8   4          8.28        -24.52        34.32 o                         
 -11   8   4         29.08         32.00        35.07 o                         
 -10   8   4         79.10         31.17        33.07 o                         
  -9   8   4          0.67        -26.11        26.11 o                         
  -8   8   4          9.43          4.53        27.01 o                         
  -7   8   4        374.70        386.15        48.15 o                         
  -6   8   4       4468.85       4705.47       127.87 o                         
  -5   8   4         21.76         -7.05        22.04 o                         
  -4   8   4       1169.71       1298.15        57.16 o                         
  -3   8   4          4.65         -2.45        15.10 o                         
  -2   8   4       6591.27       6881.00       102.52 o                         
  -1   8   4         94.05        108.58        18.87 o                         
   0   8   4         81.85         58.01        20.60 o                         
   1   8   4       1238.59       1286.73        60.89 o                         
   2   8   4       2232.75       2228.88        86.27 o                         
   3   8   4         68.34         68.36        28.48 o                         
   4   8   4        213.02        158.09        35.68 o                         
   5   8   4        479.69        570.47        98.23 o                         
   6   8   4        131.24         94.79        31.41 o                         
   7   8   4         41.02         63.00        32.90 o                         
   8   8   4         17.32         -8.25        30.36 o                         
   9   8   4        102.69         98.42        39.34 o                         
  10   8   4          9.68         15.86        38.17 o                         
  11   8   4         97.12        135.85        48.53 o                         
  12   8   4         15.79         26.74        41.14 o                         
  13   8   4         15.31        -32.62        37.17 o                         
  14   8   4         19.05        -13.35        43.85 o                         
  15   8   4         40.27         46.18        64.90 o                         
  16   8   4          3.02         42.78        67.36 o                         
 -16   9   4        509.04        453.50        91.71 o                         
 -15   9   4        224.58        288.81        70.78 o                         
 -14   9   4          8.25         22.02        41.62 o                         
 -13   9   4        235.05        227.30        66.17 o                         
 -12   9   4         40.52         59.69        45.44 o                         
 -11   9   4          0.88         35.90        37.54 o                         
 -10   9   4        120.46         87.84        41.03 o                         
  -9   9   4        574.13        552.90        68.54 o                         
  -8   9   4       3095.10       3172.49       114.13 o                         
  -7   9   4       1290.12       1312.88        74.86 o                         
  -6   9   4       2319.05       2501.55        92.07 o                         
  -5   9   4        113.31        120.03        31.21 o                         
  -4   9   4        686.33        646.82        42.74 o                         
  -3   9   4        478.71        458.58        44.00 o                         
  -2   9   4       3371.24       3181.12        72.70 o                         
  -1   9   4       1042.76       1082.53        45.65 o                         
   0   9   4       7142.71       7395.54       129.39 o                         
   1   9   4        405.59        395.41        44.23 o                         
   2   9   4        726.20        654.09        50.94 o                         
   3   9   4         18.25          9.49        23.08 o                         
   4   9   4        554.94        558.62        57.81 o                         
   5   9   4          1.82         -6.34        31.43 o                         
   6   9   4        145.73        127.43        32.91 o                         
   7   9   4        261.32        336.79        49.10 o                         
   8   9   4         25.59          2.63        31.91 o                         
   9   9   4        450.93        537.60        69.33 o                         
  10   9   4          4.03          9.27        38.52 o                         
  11   9   4          2.57         33.15        49.72 o                         
  12   9   4        130.88        102.22        57.60 o                         
  13   9   4        208.17        146.63        70.87 o                         
  14   9   4         72.00         13.58        56.25 o                         
  15   9   4         22.04         13.90        58.21 o                         
  16   9   4         15.78        -44.62        81.15 o                         
 -16  10   4         55.07         79.55        52.79 o                         
 -15  10   4          9.88         78.70        51.11 o                         
 -14  10   4         17.73        -28.30        58.27 o                         
 -13  10   4         32.34         -6.98        41.04 o                         
 -12  10   4       1009.87       1099.24       111.70 o                         
 -11  10   4        571.25        591.48        75.88 o                         
 -10  10   4        990.01        984.29        87.64 o                         
  -9  10   4        879.32        944.02        85.36 o                         
  -8  10   4       4123.72       4410.57       147.04 o                         
  -7  10   4       1706.21       1689.01        92.37 o                         
  -6  10   4       1423.74       1499.99        84.84 o                         
  -5  10   4          7.87         11.61        23.21 o                         
  -4  10   4       5285.45       5418.62       137.44 o                         
  -3  10   4          0.05         10.92        21.38 o                         
  -2  10   4       8498.71       8581.86       123.24 o                         
  -1  10   4       1591.08       1586.54        53.25 o                         
   0  10   4       1697.87       1672.47        58.75 o                         
   1  10   4          0.24        -19.55        20.20 o                         
   2  10   4       1389.15       1302.26        67.84 o                         
   3  10   4          2.91        -11.75        25.28 o                         
   4  10   4       2275.50       2106.03        97.77 o                         
   5  10   4          7.99          5.61        35.88 o                         
   6  10   4         79.60         93.05        29.83 o                         
   7  10   4         42.89         15.21        29.51 o                         
   8  10   4        253.55        295.60        68.32 o                         
   9  10   4        475.19        499.12        86.26 o                         
  10  10   4       1519.67       1646.65       132.26 o                         
  11  10   4        730.08        902.50       110.93 o                         
  12  10   4         74.03        113.78        58.66 o                         
  13  10   4         26.00         75.50        54.46 o                         
  14  10   4        170.68        103.00        63.56 o                         
  15  10   4         46.46         84.09        78.70 o                         
  16  10   4         34.81         15.93        67.80 o                         
 -15  11   4        117.24         55.22        51.13 o                         
 -14  11   4         13.25          9.81        50.04 o                         
 -13  11   4        229.55        252.65        72.70 o                         
 -12  11   4         34.58         26.17        41.93 o                         
 -11  11   4         93.14         84.39        48.14 o                         
 -10  11   4         54.19         74.83        41.49 o                         
  -9  11   4       1147.16       1159.59        90.37 o                         
  -8  11   4       1465.07       1356.34        97.28 o                         
  -7  11   4        683.94        650.69        68.60 o                         
  -6  11   4        368.58        437.16        58.94 o                         
  -5  11   4         55.95         67.43        34.77 o                         
  -4  11   4        491.35        493.64        57.89 o                         
  -3  11   4        236.21        271.50        46.67 o                         
  -2  11   4       6744.07       6776.31       135.26 o                         
  -1  11   4        262.38        274.09        28.91 o                         
   0  11   4        355.09        412.15        37.90 o                         
   1  11   4         13.03         12.20        25.87 o                         
   2  11   4        347.98        356.61        45.55 o                         
   3  11   4        696.85        692.68        58.89 o                         
   4  11   4         79.76         39.53        35.47 o                         
   5  11   4        174.31        238.20        61.30 o                         
   6  11   4       2082.91       2096.25       127.41 o                         
   7  11   4         30.70         31.81        46.23 o                         
   8  11   4        395.69        363.28        75.23 o                         
   9  11   4         12.31         41.52        52.50 o                         
  10  11   4       1006.23       1069.09       118.15 o                         
  11  11   4          1.76        -12.11        46.73 o                         
  12  11   4        503.64        360.35        86.44 o                         
  13  11   4        234.91        281.04        83.01 o                         
  14  11   4        260.97        125.60        71.67 o                         
  15  11   4          7.11        -27.20        65.13 o                         
 -15  12   4          9.69         47.87        54.85 o                         
 -14  12   4          0.16          0.49        49.44 o                         
 -13  12   4          2.11         -5.38        45.88 o                         
 -12  12   4        287.44        280.51        72.27 o                         
 -11  12   4        199.63        188.24        61.59 o                         
 -10  12   4        151.43         64.41        49.08 o                         
  -9  12   4          7.70         -9.96        34.70 o                         
  -8  12   4        685.36        603.10        73.43 o                         
  -7  12   4        665.94        743.60        75.64 o                         
  -6  12   4         82.60         84.84        40.64 o                         
  -5  12   4         28.02         16.33        31.99 o                         
  -4  12   4        821.90        801.67        68.25 o                         
  -3  12   4        265.36        199.06        42.00 o                         
  -2  12   4       1377.32       1490.48        72.60 o                         
  -1  12   4         21.18         32.98        25.08 o                         
   0  12   4        542.27        549.42        45.03 o                         
   1  12   4         55.36         26.29        28.85 o                         
   2  12   4        220.97        220.65        42.53 o                         
   3  12   4        429.85        442.56        54.10 o                         
   4  12   4         42.73         -6.72        29.69 o                         
   5  12   4        261.89        243.19        58.62 o                         
   6  12   4        353.88        325.61        70.39 o                         
   7  12   4       1825.30       1739.09       129.21 o                         
   8  12   4        281.81        266.57        72.87 o                         
   9  12   4          3.13        -21.94        43.94 o                         
  10  12   4        186.11        118.57        59.75 o                         
  11  12   4        121.72         77.69        59.87 o                         
  12  12   4        372.27        288.14        80.10 o                         
  13  12   4          0.00         10.63        55.23 o                         
  14  12   4         66.53         58.50        63.68 o                         
  15  12   4          3.86         64.32        79.71 o                         
 -14  13   4         38.12         62.74        54.15 o                         
 -13  13   4          0.18         -2.66        48.98 o                         
 -12  13   4         22.52         55.11        56.32 o                         
 -11  13   4         13.12        -32.11        38.78 o                         
 -10  13   4         98.84         26.11        45.67 o                         
  -9  13   4         52.52          7.72        43.62 o                         
  -8  13   4        167.67        135.40        48.68 o                         
  -7  13   4        488.20        571.93        77.74 o                         
  -6  13   4        685.33        736.62        78.42 o                         
  -5  13   4         11.09        -13.88        30.60 o                         
  -4  13   4        754.47        767.01        71.14 o                         
  -3  13   4         43.75          5.82        31.80 o                         
  -2  13   4        391.07        421.03        56.85 o                         
  -1  13   4        240.58        187.45        37.42 o                         
   0  13   4         13.87         -2.08        23.28 o                         
   1  13   4        142.25        148.46        38.78 o                         
   2  13   4         30.50         54.77        31.48 o                         
   3  13   4          3.05         20.39        31.66 o                         
   4  13   4        652.00        611.05        65.33 o                         
   5  13   4        162.74        136.35        59.67 o                         
   6  13   4        763.37        776.74       112.06 o                         
   7  13   4        169.35        118.91        63.28 o                         
   8  13   4       1087.53       1037.72       114.91 o                         
   9  13   4          5.07         18.24        49.95 o                         
  10  13   4        192.99        120.76        64.19 o                         
  11  13   4         28.88         10.63        51.23 o                         
  12  13   4          5.89          3.07        56.57 o                         
  13  13   4         24.76         46.94        59.53 o                         
  14  13   4         38.71          5.46        60.08 o                         
 -14  14   4         86.86        115.26        76.08 o                         
 -13  14   4         25.81         50.33        50.43 o                         
 -12  14   4          1.13        -38.54        38.54 o                         
 -11  14   4        197.21        224.53        67.52 o                         
 -10  14   4        222.31        212.48        60.72 o                         
  -9  14   4         11.28        -12.10        41.52 o                         
  -8  14   4        575.10        487.22        71.58 o                         
  -7  14   4        897.02        945.90        87.80 o                         
  -6  14   4         58.79         21.00        37.80 o                         
  -5  14   4        106.98         86.56        40.93 o                         
  -4  14   4         56.68         34.80        35.06 o                         
  -3  14   4          4.72        -27.10        30.63 o                         
  -2  14   4        220.99        217.88        46.70 o                         
  -1  14   4        530.01        529.94        55.00 o                         
   0  14   4          1.54        -13.27        28.53 o                         
   1  14   4        560.96        600.88        63.17 o                         
   2  14   4       2392.46       2231.85        99.47 o                         
   3  14   4        928.24        824.84        72.25 o                         
   4  14   4        451.40        405.34        58.18 o                         
   5  14   4          0.50         15.57        40.55 o                         
   6  14   4       1343.86       1333.24       121.61 o                         
   7  14   4       1322.45       1207.60       120.85 o                         
   8  14   4        378.60        313.48        78.43 o                         
   9  14   4         25.42          1.89        49.62 o                         
  10  14   4       1046.16       1193.44       127.40 o                         
  11  14   4          8.30         45.82        58.05 o                         
  12  14   4        165.30         93.73        69.10 o                         
  13  14   4         36.45         93.52        66.03 o                         
  14  14   4          1.92        -17.08        62.62 o                         
 -13  15   4         18.80         30.92        64.96 o                         
 -12  15   4         41.07        -22.38        52.15 o                         
 -11  15   4         61.43         33.69        45.63 o                         
 -10  15   4          0.40         12.89        40.89 o                         
  -9  15   4         21.52         16.51        43.76 o                         
  -8  15   4        780.69        809.10        94.51 o                         
  -7  15   4          6.75          0.70        35.67 o                         
  -6  15   4         38.56        144.66        47.01 o                         
  -5  15   4        319.03        314.76        59.53 o                         
  -4  15   4        462.97        408.99        65.25 o                         
  -3  15   4        427.90        506.28        68.06 o                         
  -2  15   4       2712.93       2895.71       120.24 o                         
  -1  15   4        376.16        383.25        73.70 o                         
   0  15   4         68.20         76.77        38.55 o                         
   1  15   4       1938.01       1867.66        95.21 o                         
   2  15   4       1851.09       1799.95        94.94 o                         
   3  15   4        203.55        204.53        48.94 o                         
   4  15   4        365.91        414.16        72.24 o                         
   5  15   4        905.92       1085.94       114.38 o                         
   6  15   4         16.28         55.83        55.83 o                         
   7  15   4        547.99        480.58        85.73 o                         
   8  15   4          0.55        -15.02        44.01 o                         
   9  15   4         33.50         32.67        54.30 o                         
  10  15   4        154.55        191.14        84.05 o                         
  11  15   4         52.74         10.73        57.10 o                         
  12  15   4         40.73         11.99        57.97 o                         
  13  15   4         93.46        -26.66        56.37 o                         
 -13  16   4         15.82        -50.71        50.71 o                         
 -12  16   4         37.52         26.63        67.50 o                         
 -11  16   4         86.27         60.16        61.89 o                         
 -10  16   4         16.75         46.44        63.36 o                         
  -9  16   4        121.64         56.41        47.22 o                         
  -8  16   4        430.58        343.74        95.87 o                         
  -7  16   4        176.72        172.16        57.95 o                         
  -6  16   4         86.05        151.80        48.83 o                         
  -5  16   4        142.06        114.75        45.55 o                         
  -4  16   4          0.57        -13.25        32.94 o                         
  -3  16   4         51.44         15.59        44.79 o                         
  -2  16   4        109.73         71.76        51.37 o                         
  -1  16   4        683.32        666.62        92.10 o                         
   0  16   4        487.48        519.09        76.80 o                         
   1  16   4        605.52        636.58        83.56 o                         
   2  16   4         21.13         10.56        43.91 o                         
   3  16   4       1626.44       1658.24       115.02 o                         
   4  16   4       3038.49       3067.92       148.59 o                         
   5  16   4          4.25        -24.53        44.05 o                         
   6  16   4          1.33          5.89        48.05 o                         
   7  16   4        666.74        652.16       104.72 o                         
   8  16   4          3.99         10.64        50.44 o                         
   9  16   4          4.62        -23.32        51.54 o                         
  10  16   4        258.32        277.34        84.60 o                         
  11  16   4          6.33         12.33        57.04 o                         
  12  16   4         16.90        -54.82        54.82 o                         
  13  16   4          2.35         18.19        65.47 o                         
 -12  17   4          1.15         19.98        68.70 o                         
 -11  17   4         67.38        -26.06        57.12 o                         
 -10  17   4        122.80        116.19        72.33 o                         
  -9  17   4        317.20        375.98       101.47 o                         
  -8  17   4        837.67        818.04       127.06 o                         
  -7  17   4         91.69         95.60        46.24 o                         
  -6  17   4         91.01         74.53        41.49 o                         
  -5  17   4          3.73        -30.55        34.15 o                         
  -4  17   4       1878.68       1715.86       124.03 o                         
  -3  17   4        446.52        471.26        94.13 o                         
  -2  17   4       1431.46       1465.07       118.69 o                         
  -1  17   4        196.33        164.69        58.49 o                         
   0  17   4       2342.12       2384.83       144.38 o                         
   1  17   4        163.17        122.51        52.24 o                         
   2  17   4        856.70        903.17        94.40 o                         
   3  17   4          2.77          1.02        39.99 o                         
   4  17   4       1826.19       1844.75       121.49 o                         
   5  17   4        126.40        154.30        62.90 o                         
   6  17   4        175.52        244.01        75.84 o                         
   7  17   4         12.75         21.37        55.42 o                         
   8  17   4        158.22         90.85        62.91 o                         
   9  17   4         35.17         24.93        56.84 o                         
  10  17   4          0.07        -35.22        53.64 o                         
  11  17   4          1.22          1.90        59.35 o                         
  12  17   4        172.44         92.87        77.71 o                         
 -11  18   4         24.69        -24.49        57.65 o                         
 -10  18   4         85.50         75.93        76.82 o                         
  -9  18   4        211.95        124.34        76.64 o                         
  -8  18   4         28.54         31.08        53.24 o                         
  -7  18   4         31.68         27.54        50.91 o                         
  -6  18   4        202.88        283.78       111.59 o                         
  -5  18   4         19.40         12.74        43.92 o                         
  -4  18   4        576.03        440.68        79.92 o                         
  -3  18   4        233.48        233.95        62.38 o                         
  -2  18   4       1587.42       1621.13       124.53 o                         
  -1  18   4        325.09        347.55        73.10 o                         
   0  18   4        450.51        434.71        80.16 o                         
   1  18   4        217.04        188.34        56.64 o                         
   2  18   4       1105.80        958.46        97.90 o                         
   3  18   4          7.80        -18.99        42.54 o                         
   4  18   4         10.77          6.72        42.76 o                         
   5  18   4        196.51        169.88        70.07 o                         
   6  18   4        371.07        279.40        80.49 o                         
   7  18   4          0.00          4.45        53.47 o                         
   8  18   4         30.88        -28.22        52.46 o                         
   9  18   4         26.06         55.01        60.79 o                         
  10  18   4         27.75        -19.60        55.85 o                         
  11  18   4         63.62        -33.71        63.20 o                         
 -10  19   4          0.37         21.83        57.56 o                         
  -9  19   4          7.32         47.43        78.77 o                         
  -8  19   4          0.00        -47.81        72.27 o                         
  -7  19   4         23.15        -11.98        66.77 o                         
  -6  19   4        399.55        367.90       126.53 o                         
  -5  19   4         77.33         87.08        84.35 o                         
  -4  19   4         81.88         86.38        63.70 o                         
  -3  19   4          7.12         21.56        41.25 o                         
  -2  19   4        427.47        442.78        82.98 o                         
  -1  19   4         45.71         34.57        44.63 o                         
   0  19   4         75.54         13.38        44.60 o                         
   1  19   4        125.24        149.69        55.54 o                         
   2  19   4          0.38        -33.70        33.70 o                         
   3  19   4        104.02        156.10        58.42 o                         
   4  19   4        222.88        126.70        67.56 o                         
   5  19   4         65.54        101.16        63.52 o                         
   6  19   4          0.37        -43.94        50.79 o                         
   7  19   4          0.00         23.33        61.42 o                         
   8  19   4        143.10        220.81        79.40 o                         
   9  19   4          3.01         38.01        63.75 o                         
  10  19   4         37.09         59.70        75.75 o                         
  -9  20   4          4.48          3.67        78.09 o                         
  -8  20   4          7.22         73.91        78.96 o                         
  -7  20   4         12.59        -34.69        73.51 o                         
  -6  20   4        163.58         79.49       170.03 o                         
  -5  20   4          3.34         -8.93        74.60 o                         
  -4  20   4         34.30         39.32        71.84 o                         
  -3  20   4         68.35         66.22        64.26 o                         
  -2  20   4         31.99         65.93        61.68 o                         
  -1  20   4        279.86        264.35        69.52 o                         
   0  20   4        283.95        406.34        83.93 o                         
   1  20   4        269.79        320.00        69.74 o                         
   2  20   4        162.42        234.39        64.12 o                         
   3  20   4        318.94        351.32        75.02 o                         
   4  20   4          1.13         60.40        59.69 o                         
   5  20   4          6.34         -5.02        55.67 o                         
   6  20   4         32.92        -19.05        58.03 o                         
   7  20   4          7.88          5.90        62.59 o                         
   8  20   4          2.41        -49.73        49.73 o                         
   9  20   4         41.73          0.01        67.26 o                         
  -8  21   4          0.22         18.74        81.80 o                         
  -7  21   4         22.56        -55.18        90.06 o                         
  -6  21   4         19.21         30.86        92.49 o                         
  -5  21   4         45.99         34.69        81.79 o                         
  -4  21   4        149.52        176.23       104.64 o                         
  -3  21   4          3.01        -11.92        71.14 o                         
  -2  21   4        118.17        197.10        81.27 o                         
  -1  21   4          7.49         69.97        64.70 o                         
   0  21   4          0.04         36.60        62.74 o                         
   1  21   4          0.72         -0.12        43.96 o                         
   2  21   4        313.75        296.70        68.36 o                         
   3  21   4         71.25         37.11        49.94 o                         
   4  21   4         32.56        -20.74        47.97 o                         
   5  21   4         61.89        128.78        69.72 o                         
   6  21   4        293.29        235.07        80.90 o                         
   7  21   4          8.82          0.85        56.98 o                         
   8  21   4        186.30         52.92        66.95 o                         
  -6  22   4         25.57         50.61        84.25 o                         
  -5  22   4          9.15          8.75        80.03 o                         
  -4  22   4         10.81        -30.54        70.81 o                         
  -3  22   4          4.05        -24.28       107.14 o                         
  -2  22   4         45.00         53.40        65.74 o                         
  -1  22   4          4.08         19.87        59.10 o                         
   0  22   4         58.44        103.64        69.31 o                         
   1  22   4         43.31         99.44        71.95 o                         
   2  22   4          1.45          8.29        49.87 o                         
   3  22   4         60.97         81.54        52.63 o                         
   4  22   4          4.49        -37.86        59.62 o                         
   5  22   4          2.87          3.57        61.81 o                         
   6  22   4         36.63         63.55        71.41 o                         
  -4  23   4          4.04        -49.65        69.22 o                         
  -3  23   4          0.58        -31.18        79.97 o                         
  -2  23   4         44.23         47.69        70.88 o                         
  -1  23   4         23.33         35.99        58.92 o                         
   0  23   4         21.68         61.40        68.76 o                         
   1  23   4          0.42        -16.11        58.29 o                         
   2  23   4         48.28         94.07        63.68 o                         
   3  23   4          0.01         -3.07        47.35 o                         
   4  23   4         22.34        -41.96        66.24 o                         
 -17   1   5         23.76         -0.28        51.15 o                         
 -16   1   5         45.80         56.23        42.83 o                         
 -15   1   5        293.53        268.00        57.90 o                         
 -14   1   5          0.71         49.17        36.21 o                         
 -13   1   5         26.62        -11.37        30.34 o                         
 -12   1   5         13.84          5.86        28.27 o                         
 -11   1   5        155.40        169.18        42.77 o                         
 -10   1   5       1226.32       1330.18        79.83 o                         
  -9   1   5         32.32         28.61        25.79 o                         
  -8   1   5        196.45        214.11        40.38 o                         
  -7   1   5        389.47        489.56        44.23 o                         
  -6   1   5          9.99          5.32        16.64 o                         
  -5   1   5        116.12        109.76        20.20 o                         
  -4   1   5       1031.75       1008.57        34.58 o                         
  -3   1   5       3347.46       3236.13        55.04 o                         
  -2   1   5      27721.46      27418.53       220.22 o                         
  -1   1   5      10182.69       9691.88       161.20 o                         
   0   1   5       3403.87       3672.49       174.99 o                         
   1   1   5       7681.12       7648.05       139.20 o                         
   2   1   5       1598.85       1687.94        51.10 o                         
   3   1   5       8885.97       8787.29       220.15 o                         
   4   1   5        392.31        381.97        27.75 o                         
   5   1   5        277.70        281.76        27.49 o                         
   6   1   5        234.03        219.05        23.93 o                         
   7   1   5          1.40          4.39        13.93 o                         
   8   1   5        429.08        366.17        40.34 o                         
   9   1   5        831.35        901.43        59.45 o                         
  10   1   5       2027.90       1918.66        83.86 o                         
  11   1   5        841.92        833.55        69.13 o                         
  12   1   5        163.59        103.71        55.63 o                         
  13   1   5        128.99        110.26        56.32 o                         
  14   1   5         45.04         18.69        45.82 o                         
  15   1   5         15.78        -23.55        45.60 o                         
  16   1   5          3.29         30.71        55.25 o                         
  17   1   5          0.03          5.88        57.48 o                         
 -17   2   5          5.46          3.20        42.00 o                         
 -16   2   5          0.45        -14.47        37.65 o                         
 -15   2   5        129.91        125.52        53.18 o                         
 -14   2   5        150.54        109.09        40.08 o                         
 -13   2   5         62.00         41.90        33.74 o                         
 -12   2   5       1473.77       1441.66        91.10 o                         
 -11   2   5        204.35        137.54        40.54 o                         
 -10   2   5        264.35        283.84        46.06 o                         
  -9   2   5          0.32         -3.77        22.12 o                         
  -8   2   5       2846.17       3186.34       100.93 o                         
  -7   2   5        313.84        316.15        38.68 o                         
  -6   2   5       2427.12       2453.30        77.06 o                         
  -5   2   5         88.85        104.96        18.57 o                         
  -4   2   5      10058.53      10638.52        95.80 o                         
  -3   2   5        845.73        712.96        43.83 o                         
  -2   2   5      38780.16      38257.19       369.69 o                         
  -1   2   5       8619.39       8445.11        94.56 o                         
   0   2   5      60328.13      61395.06       978.34 o                         
   1   2   5       5807.79       5615.83       101.66 o                         
   2   2   5       1533.92       1395.05        53.95 o                         
   3   2   5        343.06        424.60        40.24 o                         
   4   2   5        212.20        184.13        26.75 o                         
   5   2   5        932.15        873.89        44.30 o                         
   6   2   5         64.85         68.96        17.98 o                         
   7   2   5       1559.11       1523.50        58.09 o                         
   8   2   5       1281.09       1274.36        61.36 o                         
   9   2   5        577.78        629.25        52.05 o                         
  10   2   5          4.36         11.32        27.14 o                         
  11   2   5        301.98        292.28        48.27 o                         
  12   2   5       1386.08       1319.98       100.85 o                         
  13   2   5        544.17        509.79        85.59 o                         
  14   2   5        250.24        203.67        67.27 o                         
  15   2   5         95.83         89.85        53.70 o                         
  16   2   5         12.11         17.01        53.61 o                         
  17   2   5         16.39        -27.08        51.32 o                         
 -17   3   5         40.64         87.45        49.10 o                         
 -16   3   5        193.85        197.79        63.16 o                         
 -15   3   5          7.17         88.08        45.15 o                         
 -14   3   5         61.97         71.43        37.70 o                         
 -13   3   5         32.46         25.80        32.71 o                         
 -12   3   5         14.86         33.67        33.51 o                         
 -11   3   5        191.21        175.62        44.04 o                         
 -10   3   5         37.70         22.74        28.72 o                         
  -9   3   5        709.88        665.83        57.65 o                         
  -8   3   5       2324.22       2467.65        90.24 o                         
  -7   3   5       1209.79       1222.13        66.30 o                         
  -6   3   5       5600.66       5592.80       120.08 o                         
  -5   3   5         16.25          3.37        11.11 o                         
  -4   3   5        424.16        441.39        38.58 o                         
  -3   3   5         14.45          0.86        17.33 o                         
  -2   3   5        665.38        652.54        42.23 o                         
  -1   3   5       3543.24       3314.33        52.56 o                         
   0   3   5       1570.73       1493.09        41.13 o                         
   1   3   5        901.09        900.34        38.75 o                         
   2   3   5       2247.09       2086.96        47.85 o                         
   3   3   5       3412.60       3340.32       129.91 o                         
   4   3   5          0.22         -7.29        15.16 o                         
   5   3   5       6665.47       8239.01       593.01 o                         
   6   3   5       2884.30       3471.96       298.48 o                         
   7   3   5       3878.95       4147.71       444.88 o                         
   8   3   5       1997.23       1996.60       106.34 o                         
   9   3   5         10.25         44.69        26.09 o                         
  10   3   5        123.88        111.06        34.80 o                         
  11   3   5        149.40        123.28        41.25 o                         
  12   3   5          6.64         -5.58        34.68 o                         
  13   3   5        226.26        305.90        74.45 o                         
  14   3   5        148.83         85.40        58.98 o                         
  15   3   5         85.81         95.72        54.44 o                         
  16   3   5        504.09        493.67       105.62 o                         
  17   3   5         49.32         28.96        61.83 o                         
 -17   4   5         66.56         45.96        48.61 o                         
 -16   4   5        189.87        226.70        61.16 o                         
 -15   4   5          3.06        -35.25        35.25 o                         
 -14   4   5          0.52        -21.62        34.88 o                         
 -13   4   5          4.30          8.24        30.87 o                         
 -12   4   5         27.46        -20.26        29.95 o                         
 -11   4   5        883.27        883.59        73.58 o                         
 -10   4   5        990.23       1075.90        74.75 o                         
  -9   4   5          6.31         31.47        26.47 o                         
  -8   4   5        325.18        310.67        47.05 o                         
  -7   4   5         11.93         21.85        22.65 o                         
  -6   4   5       1322.22       1420.67        84.72 o                         
  -5   4   5          6.50          4.86        12.16 o                         
  -4   4   5       9969.93       9636.37       149.65 o                         
  -3   4   5       4101.73       4296.76        96.85 o                         
  -2   4   5       3862.85       3771.11        86.95 o                         
  -1   4   5        177.76        156.11        18.06 o                         
   0   4   5        407.08        418.81        31.74 o                         
   1   4   5        845.76        756.43        38.18 o                         
   2   4   5       1786.73       1917.00        53.05 o                         
   3   4   5        366.15        349.83        25.98 o                         
   4   4   5        499.68        517.45        34.68 o                         
   5   4   5       2280.92       2359.92       149.14 o                         
   6   4   5         13.94         -6.74        18.51 o                         
   7   4   5        266.30        290.64        31.89 o                         
   8   4   5        495.89        629.18       104.98 o                         
   9   4   5        243.41        215.09        38.17 o                         
  10   4   5        820.25        836.37        83.36 o                         
  11   4   5         52.98         79.29        48.51 o                         
  12   4   5         11.68         45.32        46.76 o                         
  13   4   5         86.57         63.87        59.26 o                         
  14   4   5         58.56        -18.09        55.06 o                         
  15   4   5         29.17         93.27        70.55 o                         
  16   4   5        514.78        390.44       108.46 o                         
  17   4   5         16.23         14.40        71.64 o                         
 -17   5   5         13.69        -40.29        40.29 o                         
 -16   5   5         33.21        -10.70        41.47 o                         
 -15   5   5          2.65          8.73        39.83 o                         
 -14   5   5         21.09        -33.17        33.17 o                         
 -13   5   5          0.00        -30.24        30.24 o                         
 -12   5   5         19.30         23.46        36.83 o                         
 -11   5   5         47.69         36.50        36.29 o                         
 -10   5   5        286.92        221.61        50.51 o                         
  -9   5   5         19.38          6.23        33.23 o                         
  -8   5   5         16.71          4.97        29.73 o                         
  -7   5   5          0.30          1.02        19.89 o                         
  -6   5   5        547.66        604.61        46.75 o                         
  -5   5   5       1495.79       1539.98        47.10 o                         
  -4   5   5        189.18        237.79        24.14 o                         
  -3   5   5       2016.26       2010.06        69.98 o                         
  -2   5   5      17881.29      18176.07       205.90 o                         
  -1   5   5       1371.84       1400.70        40.90 o                         
   0   5   5        515.29        541.73        35.39 o                         
   1   5   5        628.82        656.09        40.83 o                         
   2   5   5       4158.11       4207.99        78.76 o                         
   3   5   5       1054.68       1046.59        40.79 o                         
   4   5   5       2218.95       2292.51        66.16 o                         
   5   5   5        371.42        359.24        36.32 o                         
   6   5   5        282.71        364.99        45.14 o                         
   7   5   5        127.96        174.65        34.14 o                         
   8   5   5        373.19        368.11        44.72 o                         
   9   5   5         61.41         36.51        25.15 o                         
  10   5   5          0.00        -12.37        27.22 o                         
  11   5   5        318.99        353.75        69.52 o                         
  12   5   5        760.87        697.66        93.06 o                         
  13   5   5         97.23        129.02        75.81 o                         
  14   5   5        446.62        460.85       104.97 o                         
  15   5   5          1.11        -44.38        55.17 o                         
  16   5   5         91.84         28.76        72.33 o                         
  17   5   5         23.76        -70.16        94.72 o                         
 -17   6   5          1.31        -15.99        46.56 o                         
 -16   6   5         26.11        -16.87        40.84 o                         
 -15   6   5          8.96         21.54        40.44 o                         
 -14   6   5          1.92         34.49        36.87 o                         
 -13   6   5        101.07        109.39        48.78 o                         
 -12   6   5        224.13        291.83        62.34 o                         
 -11   6   5         58.95         62.93        44.01 o                         
 -10   6   5       1423.73       1613.48       116.34 o                         
  -9   6   5         94.35         82.87        36.35 o                         
  -8   6   5         31.44         21.37        26.75 o                         
  -7   6   5        363.69        396.39        46.91 o                         
  -6   6   5       1866.21       1912.51        77.88 o                         
  -5   6   5         27.42         13.93        15.49 o                         
  -4   6   5       1123.74       1045.03        37.24 o                         
  -3   6   5        311.64        347.63        27.05 o                         
  -2   6   5       8507.65       9017.44        97.86 o                         
  -1   6   5          0.77        -12.85        12.85 o                         
   0   6   5       2763.45       2865.96        71.69 o                         
   1   6   5         11.79         24.52        15.98 o                         
   2   6   5       6669.14       6843.12       102.87 o                         
   3   6   5        409.91        422.63        35.22 o                         
   4   6   5        791.81        859.04        47.37 o                         
   5   6   5        183.86        205.51        31.06 o                         
   6   6   5          3.86         20.63        21.40 o                         
   7   6   5         90.75         72.10        31.42 o                         
   8   6   5        506.96        642.52        67.56 o                         
   9   6   5         28.05         16.25        27.66 o                         
  10   6   5         75.28         49.56        33.67 o                         
  11   6   5        158.41        158.63        58.41 o                         
  12   6   5          0.90        -21.43        39.85 o                         
  13   6   5         36.10         -7.29        49.30 o                         
  14   6   5          4.06         14.40        56.16 o                         
  15   6   5          5.85         45.27        68.13 o                         
  16   6   5          1.69        -56.59        66.92 o                         
 -16   7   5        180.84        161.74        62.66 o                         
 -15   7   5        158.05        198.09        60.11 o                         
 -14   7   5         82.57         52.47        42.73 o                         
 -13   7   5         68.09         53.12        40.66 o                         
 -12   7   5        557.20        501.23        68.38 o                         
 -11   7   5         43.53         48.01        36.23 o                         
 -10   7   5          1.85         -7.40        33.21 o                         
  -9   7   5        137.80        125.22        38.61 o                         
  -8   7   5       1296.94       1322.15        80.21 o                         
  -7   7   5         15.90          2.57        24.63 o                         
  -6   7   5       8264.71       8307.56       158.25 o                         
  -5   7   5        955.25        970.88        57.08 o                         
  -4   7   5       4339.17       4369.28        88.28 o                         
  -3   7   5       2457.00       2488.30        58.03 o                         
  -2   7   5      20710.59      20801.95       253.14 o                         
  -1   7   5        719.36        699.53        39.48 o                         
   0   7   5       4533.53       4847.02        94.18 o                         
   1   7   5        182.17        185.54        25.83 o                         
   2   7   5         18.14         54.38        25.32 o                         
   3   7   5       1711.36       1747.09        76.76 o                         
   4   7   5       6311.64       6236.94       105.49 o                         
   5   7   5          0.66        -18.69        19.07 o                         
   6   7   5         38.48         46.32        28.22 o                         
   7   7   5        409.55        333.93        50.09 o                         
   8   7   5         34.86         46.94        35.09 o                         
   9   7   5       1095.25       1268.71       117.55 o                         
  10   7   5        416.16        410.06        55.69 o                         
  11   7   5        112.36        110.01        48.59 o                         
  12   7   5         90.81        124.10        50.98 o                         
  13   7   5         64.54        114.12        59.24 o                         
  14   7   5         17.75         94.22        80.68 o                         
  15   7   5         56.02         -8.09        71.47 o                         
  16   7   5        155.66        131.66        98.27 o                         
 -16   8   5        219.16        273.58        89.47 o                         
 -15   8   5         20.44          5.68        45.77 o                         
 -14   8   5       1250.11       1251.40       117.21 o                         
 -13   8   5       1718.28       1786.48       117.69 o                         
 -12   8   5        711.88        806.79        90.98 o                         
 -11   8   5        526.37        530.26        75.89 o                         
 -10   8   5        281.97        304.66        56.45 o                         
  -9   8   5         12.75         21.19        33.85 o                         
  -8   8   5         28.39         26.68        28.72 o                         
  -7   8   5       1050.48       1043.78        71.40 o                         
  -6   8   5        117.67        140.80        34.95 o                         
  -5   8   5        117.83        137.61        31.95 o                         
  -4   8   5        695.71        597.52        46.53 o                         
  -3   8   5       2377.85       2325.72        67.37 o                         
  -2   8   5       8341.46       8924.75       122.81 o                         
  -1   8   5       2656.98       2493.09        66.90 o                         
   0   8   5         11.24          5.50        15.74 o                         
   1   8   5        781.65        743.13        38.39 o                         
   2   8   5         28.08         33.08        24.15 o                         
   3   8   5          3.67         14.45        24.02 o                         
   4   8   5       6075.64       5760.77       140.02 o                         
   5   8   5          1.01         12.06        21.56 o                         
   6   8   5        105.33         89.99        31.02 o                         
   7   8   5        316.80        274.28        47.62 o                         
   8   8   5       1681.77       1689.99        95.05 o                         
   9   8   5          3.90         -2.22        31.88 o                         
  10   8   5        150.80        108.88        44.04 o                         
  11   8   5        148.52        149.62        51.53 o                         
  12   8   5         69.72         71.51        57.46 o                         
  13   8   5          0.00         -7.72        50.10 o                         
  14   8   5        107.73         23.80        67.64 o                         
  15   8   5         17.40         25.28        68.05 o                         
  16   8   5        104.58         37.18        77.92 o                         
 -16   9   5          3.32         -3.67        50.68 o                         
 -15   9   5          0.76         -7.47        42.34 o                         
 -14   9   5         54.50        111.15        53.82 o                         
 -13   9   5          0.01         23.32        46.07 o                         
 -12   9   5       1538.93       1504.00       115.88 o                         
 -11   9   5          0.13          0.54        35.20 o                         
 -10   9   5        177.85        121.34        48.27 o                         
  -9   9   5        426.11        409.74        57.25 o                         
  -8   9   5       4405.03       4320.98       129.99 o                         
  -7   9   5         33.77         19.63        29.87 o                         
  -6   9   5       2054.02       2158.78        93.11 o                         
  -5   9   5        111.52         86.41        32.58 o                         
  -4   9   5        777.00        854.62        54.61 o                         
  -3   9   5        470.77        458.73        37.57 o                         
  -2   9   5       2047.05       1935.90        62.50 o                         
  -1   9   5       1798.54       1857.25        54.87 o                         
   0   9   5        435.19        533.62        41.38 o                         
   1   9   5        636.50        564.57        54.91 o                         
   2   9   5        794.70        818.10        57.54 o                         
   3   9   5          3.56          6.91        26.82 o                         
   4   9   5         12.82         23.71        27.22 o                         
   5   9   5        133.19        170.47        49.89 o                         
   6   9   5          6.18         25.52        26.08 o                         
   7   9   5          3.35          1.75        30.16 o                         
   8   9   5         12.87         -6.57        31.87 o                         
   9   9   5        225.63        227.99        66.33 o                         
  10   9   5        331.96        333.29        75.08 o                         
  11   9   5         76.05        109.78        57.37 o                         
  12   9   5        111.56         83.88        57.19 o                         
  13   9   5        229.39        272.07        79.31 o                         
  14   9   5        125.88        133.97        77.21 o                         
  15   9   5          1.50         75.01        70.14 o                         
  16   9   5         20.51         13.42        68.28 o                         
 -16  10   5         55.11        155.28       119.56 o                         
 -15  10   5          1.23        -22.75        42.04 o                         
 -14  10   5         60.06         65.30        50.28 o                         
 -13  10   5         52.27         25.54        48.61 o                         
 -12  10   5        447.79        515.12        89.06 o                         
 -11  10   5        229.70        217.05        62.82 o                         
 -10  10   5         14.45         20.16        40.77 o                         
  -9  10   5        127.75        109.62        42.33 o                         
  -8  10   5        362.10        253.01        48.21 o                         
  -7  10   5         98.97        112.13        34.40 o                         
  -6  10   5        274.95        253.90        41.44 o                         
  -5  10   5         96.95         93.76        30.77 o                         
  -4  10   5        861.71        900.11        58.96 o                         
  -3  10   5        242.55        279.01        30.91 o                         
  -2  10   5        331.42        373.80        36.02 o                         
  -1  10   5         45.50         73.04        22.05 o                         
   0  10   5          5.43          4.97        18.61 o                         
   1  10   5        215.81        265.03        40.31 o                         
   2  10   5        451.56        516.50        51.82 o                         
   3  10   5         11.26        -10.28        25.83 o                         
   4  10   5        923.49        884.24        74.04 o                         
   5  10   5         36.02         10.28        38.91 o                         
   6  10   5        151.71        127.10        50.16 o                         
   7  10   5         32.09         71.10        50.28 o                         
   8  10   5         35.56         56.78        48.76 o                         
   9  10   5         25.04        -26.30        42.06 o                         
  10  10   5        107.67         79.23        53.34 o                         
  11  10   5        102.39         76.87        56.44 o                         
  12  10   5         15.83         -3.41        49.27 o                         
  13  10   5          0.77        -31.35        49.44 o                         
  14  10   5          1.01        -26.22        52.60 o                         
  15  10   5         52.53         64.04        76.66 o                         
 -15  11   5          0.01         10.60        50.41 o                         
 -14  11   5        126.27        -32.92        47.74 o                         
 -13  11   5         83.39        116.37        60.74 o                         
 -12  11   5         18.00         43.44        45.15 o                         
 -11  11   5          0.16         37.73        41.94 o                         
 -10  11   5        334.44        271.82        68.17 o                         
  -9  11   5        160.02        154.71        58.48 o                         
  -8  11   5       2735.02       2672.08       121.96 o                         
  -7  11   5        120.37        150.18        44.05 o                         
  -6  11   5        314.42        331.24        54.34 o                         
  -5  11   5        114.20        131.50        38.19 o                         
  -4  11   5        106.16        122.53        37.33 o                         
  -3  11   5        589.43        610.65        53.75 o                         
  -2  11   5       7008.33       7188.38       116.44 o                         
  -1  11   5         33.91         31.44        20.16 o                         
   0  11   5        380.60        334.91        38.39 o                         
   1  11   5        757.59        743.36        60.44 o                         
   2  11   5         67.21         66.31        32.62 o                         
   3  11   5         54.19         57.40        30.61 o                         
   4  11   5         14.89        -11.88        30.90 o                         
   5  11   5        480.09        483.15        75.34 o                         
   6  11   5        531.02        399.34        73.65 o                         
   7  11   5          4.40        -16.43        44.93 o                         
   8  11   5          0.16          4.37        44.40 o                         
   9  11   5          2.04         -7.36        43.11 o                         
  10  11   5         10.27         14.98        50.96 o                         
  11  11   5        105.52        112.20        62.51 o                         
  12  11   5         49.44        -26.78        49.88 o                         
  13  11   5         18.66         -1.09        56.24 o                         
  14  11   5          8.42         20.63        74.36 o                         
  15  11   5          0.03        -35.26        74.95 o                         
 -15  12   5         93.79        117.03        58.02 o                         
 -14  12   5        212.69        196.84        69.85 o                         
 -13  12   5        382.40        485.22        94.28 o                         
 -12  12   5        132.60        162.15        65.87 o                         
 -11  12   5         33.92         10.32        41.51 o                         
 -10  12   5        309.85        355.10        74.20 o                         
  -9  12   5        303.36        358.96        73.47 o                         
  -8  12   5         26.68         31.45        45.24 o                         
  -7  12   5        108.92        152.50        47.35 o                         
  -6  12   5        238.55        179.51        46.15 o                         
  -5  12   5         10.86        -13.46        29.44 o                         
  -4  12   5         32.70         36.32        32.50 o                         
  -3  12   5       1524.50       1571.92        77.83 o                         
  -2  12   5         38.19         94.18        24.77 o                         
  -1  12   5        320.01        355.26        37.17 o                         
   0  12   5        841.68        853.35        53.08 o                         
   1  12   5        914.67        914.18        67.57 o                         
   2  12   5        360.18        336.55        49.44 o                         
   3  12   5         18.25         14.72        33.32 o                         
   4  12   5        155.65        179.00        42.78 o                         
   5  12   5        744.83        834.38        96.81 o                         
   6  12   5        504.21        583.51        90.32 o                         
   7  12   5        379.94        274.83        73.33 o                         
   8  12   5          2.91         22.48        53.11 o                         
   9  12   5          8.03         41.29        54.76 o                         
  10  12   5        878.22        830.69       109.86 o                         
  11  12   5        412.26        464.29        93.47 o                         
  12  12   5         56.17         42.65        59.24 o                         
  13  12   5          6.95        -24.17        49.62 o                         
  14  12   5        191.88         89.41        78.42 o                         
  15  12   5         69.51         23.50        75.84 o                         
 -14  13   5         18.81         71.86        53.12 o                         
 -13  13   5          2.74         16.39        48.57 o                         
 -12  13   5          7.74         62.68        48.77 o                         
 -11  13   5        175.99        188.66        62.48 o                         
 -10  13   5         38.67         49.44        47.35 o                         
  -9  13   5         16.84         21.01        37.98 o                         
  -8  13   5       3625.36       3642.54       172.84 o                         
  -7  13   5        234.25        154.27        49.41 o                         
  -6  13   5        740.16        615.99        74.08 o                         
  -5  13   5        107.29        116.98        42.03 o                         
  -4  13   5          3.32         -0.45        31.02 o                         
  -3  13   5          8.92        -27.09        27.97 o                         
  -2  13   5         39.66         29.63        29.01 o                         
  -1  13   5       3355.97       3397.68        79.07 o                         
   0  13   5        589.39        703.40        56.83 o                         
   1  13   5         27.85         24.74        33.86 o                         
   2  13   5       3601.80       3574.95       121.17 o                         
   3  13   5        606.59        683.16        66.67 o                         
   4  13   5         11.06         20.57        34.55 o                         
   5  13   5        169.74         44.61        52.85 o                         
   6  13   5       7509.76       7097.21       237.33 o                         
   7  13   5         89.24         49.41        52.56 o                         
   8  13   5        426.15        530.06        92.53 o                         
   9  13   5        263.46        286.19        74.58 o                         
  10  13   5        432.65        373.85       107.23 o                         
  11  13   5         30.10          7.89        54.54 o                         
  12  13   5        436.81        270.48        84.86 o                         
  13  13   5        152.93         96.47        70.28 o                         
  14  13   5        154.33        174.16        90.24 o                         
 -14  14   5         99.62        142.72        67.17 o                         
 -13  14   5        131.11        113.71        61.79 o                         
 -12  14   5          0.00         10.47        46.12 o                         
 -11  14   5          0.14        -33.42        36.85 o                         
 -10  14   5         65.75         59.63        48.08 o                         
  -9  14   5          6.24         24.77        42.11 o                         
  -8  14   5          6.82         51.31        45.82 o                         
  -7  14   5         99.66        129.98        52.14 o                         
  -6  14   5         74.44         26.35        34.91 o                         
  -5  14   5          0.03          2.35        34.52 o                         
  -4  14   5        114.73         85.24        41.44 o                         
  -3  14   5       1042.65       1093.98        81.30 o                         
  -2  14   5          0.02        -18.61        27.39 o                         
  -1  14   5          5.09        -19.56        31.33 o                         
   0  14   5        649.98        625.67        71.80 o                         
   1  14   5       3433.31       3304.52       120.48 o                         
   2  14   5        167.84        156.71        45.08 o                         
   3  14   5         38.05         49.28        38.58 o                         
   4  14   5        891.58        974.18        81.73 o                         
   5  14   5        195.26        161.73        56.22 o                         
   6  14   5        199.99        173.38        67.55 o                         
   7  14   5        322.55        456.93        88.25 o                         
   8  14   5         72.14         39.86        56.40 o                         
   9  14   5          0.01         24.63        55.25 o                         
  10  14   5         13.24         70.40        62.85 o                         
  11  14   5         51.61         36.08        61.36 o                         
  12  14   5          0.09          3.59        56.84 o                         
  13  14   5          0.03         16.66        59.36 o                         
  14  14   5         18.30         39.70        71.64 o                         
 -13  15   5          5.74         -1.41        57.66 o                         
 -12  15   5          0.88         25.56        47.40 o                         
 -11  15   5          7.90         13.48        40.07 o                         
 -10  15   5         27.22         -0.20        47.74 o                         
  -9  15   5         50.64         51.05        46.10 o                         
  -8  15   5        172.29        241.09        65.66 o                         
  -7  15   5          0.20        -26.27        35.14 o                         
  -6  15   5         63.53         -6.47        37.79 o                         
  -5  15   5         69.83         79.84        39.89 o                         
  -4  15   5         31.75        -17.31        34.26 o                         
  -3  15   5        153.92        121.90        53.35 o                         
  -2  15   5        174.59        145.13        56.72 o                         
  -1  15   5        273.93        228.61        53.35 o                         
   0  15   5       1492.77       1388.67        93.96 o                         
   1  15   5        243.62        256.04        53.58 o                         
   2  15   5         65.15         30.50        37.24 o                         
   3  15   5        400.37        423.53        61.07 o                         
   4  15   5        843.34        753.59        75.99 o                         
   5  15   5        202.36        231.84        68.68 o                         
   6  15   5       1325.62       1279.25       122.98 o                         
   7  15   5          0.07         -4.24        47.10 o                         
   8  15   5         92.57         76.35        60.54 o                         
   9  15   5        109.25        170.71        68.44 o                         
  10  15   5        303.89        273.78        83.03 o                         
  11  15   5          0.04         27.85        56.96 o                         
  12  15   5         12.40        -54.11        54.11 o                         
  13  15   5          7.89         16.18        61.78 o                         
 -12  16   5          0.29        -32.42        60.96 o                         
 -11  16   5         54.76         44.46        68.78 o                         
 -10  16   5         35.36         92.34        50.97 o                         
  -9  16   5          1.17          2.06        39.07 o                         
  -8  16   5         45.23         34.12        46.91 o                         
  -7  16   5        249.58        220.96        63.16 o                         
  -6  16   5        579.16        605.40        86.45 o                         
  -5  16   5       1058.13       1084.70       107.13 o                         
  -4  16   5          5.26         -3.61        37.50 o                         
  -3  16   5        850.01        901.97        97.08 o                         
  -2  16   5         30.68         21.00        45.21 o                         
  -1  16   5        391.71        384.42        79.12 o                         
   0  16   5        426.64        428.47        65.35 o                         
   1  16   5       1693.01       1682.65        99.16 o                         
   2  16   5       1030.79       1062.65        98.23 o                         
   3  16   5        156.60        143.86        54.90 o                         
   4  16   5         36.05         75.43        44.60 o                         
   5  16   5        429.39        486.92        88.69 o                         
   6  16   5        438.12        310.19        80.44 o                         
   7  16   5        364.89        279.94        74.31 o                         
   8  16   5        216.51        194.37        76.54 o                         
   9  16   5         17.24         10.62        54.94 o                         
  10  16   5         73.19         27.94        61.37 o                         
  11  16   5         26.39         22.12        56.89 o                         
  12  16   5          1.45         27.92        64.87 o                         
 -12  17   5         47.32         10.22        70.51 o                         
 -11  17   5         31.55         24.37        62.33 o                         
 -10  17   5        419.24        377.09        98.33 o                         
  -9  17   5          0.48         36.49        61.79 o                         
  -8  17   5        156.65        173.62        59.86 o                         
  -7  17   5         53.70         69.38        45.39 o                         
  -6  17   5          9.79         -3.55        45.36 o                         
  -5  17   5         16.65         -0.57        50.01 o                         
  -4  17   5         39.96         43.67        40.73 o                         
  -3  17   5        224.78        252.55        63.65 o                         
  -2  17   5        519.36        476.58        82.28 o                         
  -1  17   5       1061.44       1113.57       106.94 o                         
   0  17   5        293.43        259.52        66.88 o                         
   1  17   5        203.37        135.33        51.26 o                         
   2  17   5        465.04        420.77        74.49 o                         
   3  17   5       1073.79       1014.39        97.35 o                         
   4  17   5        385.48        411.35        73.37 o                         
   5  17   5        215.33        170.14        67.85 o                         
   6  17   5       1295.23       1181.91       127.22 o                         
   7  17   5          4.29         13.25        54.74 o                         
   8  17   5        258.11        292.11        83.04 o                         
   9  17   5          1.00         22.85        57.85 o                         
  10  17   5        220.53        260.21        85.49 o                         
  11  17   5         46.79         50.16        68.92 o                         
  12  17   5          1.24        -20.16        64.07 o                         
 -11  18   5         19.72         17.20        63.88 o                         
 -10  18   5          3.18        -32.90        57.42 o                         
  -9  18   5         55.51         53.73        66.69 o                         
  -8  18   5         58.42         37.08        84.61 o                         
  -7  18   5         69.49        209.15       109.21 o                         
  -6  18   5         70.58         55.29        56.26 o                         
  -5  18   5         42.70        108.16        59.17 o                         
  -4  18   5          2.74         14.28        43.43 o                         
  -3  18   5         43.48         55.89        47.78 o                         
  -2  18   5        200.00        250.91        66.03 o                         
  -1  18   5        129.32        108.86        55.80 o                         
   0  18   5        243.79        251.54        67.94 o                         
   1  18   5        978.54       1066.43       120.26 o                         
   2  18   5          6.02        -20.58        38.98 o                         
   3  18   5        204.82        200.34        57.56 o                         
   4  18   5         20.57        -31.88        41.19 o                         
   5  18   5         44.00          9.52        52.86 o                         
   6  18   5         56.20         25.18        55.04 o                         
   7  18   5         59.85         72.76        64.30 o                         
   8  18   5        201.27        323.37        87.99 o                         
   9  18   5         34.98         46.68        55.42 o                         
  10  18   5         82.80        109.60        66.98 o                         
  11  18   5         35.48         66.62        77.19 o                         
 -10  19   5         21.52        -66.48        75.16 o                         
  -9  19   5         73.60        242.88       112.66 o                         
  -8  19   5        133.19        188.59        95.43 o                         
  -7  19   5         10.52         -5.52        60.59 o                         
  -6  19   5          0.30         90.02        85.40 o                         
  -5  19   5         22.67         39.19        67.65 o                         
  -4  19   5          8.75          7.98        43.20 o                         
  -3  19   5         11.07         18.12        53.55 o                         
  -2  19   5         16.45         34.87        46.01 o                         
  -1  19   5        562.92        582.82        92.84 o                         
   0  19   5        185.41        235.68        67.65 o                         
   1  19   5        107.89         64.63        54.92 o                         
   2  19   5         18.87         43.81        47.27 o                         
   3  19   5        159.17        171.42        61.38 o                         
   4  19   5         52.33         71.05        50.84 o                         
   5  19   5        300.56        278.20        83.09 o                         
   6  19   5         45.76         55.19        61.48 o                         
   7  19   5         76.21         30.57        60.50 o                         
   8  19   5          5.16        -34.18        57.64 o                         
   9  19   5          0.92         36.96        72.93 o                         
  10  19   5          1.71        -54.60        54.60 o                         
  -9  20   5         15.11        107.67        90.65 o                         
  -8  20   5          2.92        -80.74        97.82 o                         
  -7  20   5          0.56        -13.66        91.61 o                         
  -6  20   5          5.43         52.77        78.45 o                         
  -5  20   5         32.38         -1.68        74.06 o                         
  -4  20   5          0.02        -61.49        62.89 o                         
  -3  20   5         15.23         16.78        74.90 o                         
  -2  20   5          3.68         74.23        56.93 o                         
  -1  20   5         19.06        -39.59        39.59 o                         
   0  20   5        135.41        300.03        76.94 o                         
   1  20   5         32.48         16.16        50.94 o                         
   2  20   5         95.29        128.13        55.15 o                         
   3  20   5          5.15         15.81        45.03 o                         
   4  20   5          1.10        -26.28        39.93 o                         
   5  20   5          9.20         -5.93        56.15 o                         
   6  20   5         81.81         40.67        58.66 o                         
   7  20   5          0.36         20.99        57.31 o                         
   8  20   5        129.70         88.84        68.97 o                         
  -7  21   5         16.87        101.07        97.65 o                         
  -6  21   5         23.61        -58.13        75.16 o                         
  -5  21   5         26.71         72.60        86.84 o                         
  -4  21   5         55.37         -4.23        80.74 o                         
  -3  21   5         96.40        197.20       102.11 o                         
  -2  21   5          2.35        -15.70        93.94 o                         
  -1  21   5         19.94         80.90        68.39 o                         
   0  21   5          6.95         35.30        47.26 o                         
   1  21   5          0.00         17.92        45.34 o                         
   2  21   5          0.02        -43.58        43.64 o                         
   3  21   5        111.48         76.80        56.70 o                         
   4  21   5         74.80         40.48        60.48 o                         
   5  21   5         37.92         24.40        60.46 o                         
   6  21   5          1.69          3.29        61.60 o                         
   7  21   5          6.54         -8.51        58.02 o                         
  -5  22   5         45.09         22.32        85.80 o                         
  -4  22   5         36.92        188.77       104.03 o                         
  -3  22   5         81.43        152.04        94.12 o                         
  -2  22   5         42.66         39.81        80.56 o                         
  -1  22   5          7.46         71.16        82.63 o                         
   0  22   5          0.27         21.83        58.95 o                         
   1  22   5         47.54         37.11        58.03 o                         
   2  22   5         67.12         99.21        56.28 o                         
   3  22   5          8.66         25.95        48.89 o                         
   4  22   5        172.67        161.88        75.89 o                         
   5  22   5         25.95         16.00        62.24 o                         
  -2  23   5        139.68        314.13       117.15 o                         
  -1  23   5        103.45        149.84        95.52 o                         
   0  23   5          0.24        122.02        97.70 o                         
   1  23   5         10.65        -27.30        59.11 o                         
   2  23   5          3.32         64.05        75.68 o                         
 -17   0   6         74.57         23.51        79.76 o                         
 -16   0   6         94.88        118.23        93.30 o                         
 -15   0   6         25.43         12.83        72.91 o                         
 -14   0   6        904.18       1126.61       146.96 o                         
 -13   0   6        409.86        443.93        94.10 o                         
 -12   0   6         13.39          9.76        39.54 o                         
 -11   0   6         37.04         56.73        46.58 o                         
 -10   0   6       2526.16       2762.09       156.21 o                         
  -9   0   6       1420.30       1548.99       149.17 o                         
  -8   0   6        727.99        919.07        96.58 o                         
  -7   0   6         17.81         -6.23        24.04 o                         
  -6   0   6       2740.64       2593.91       100.57 o                         
  -5   0   6       2326.53       2481.18        98.13 o                         
  -4   0   6          6.03         -0.14        17.20 o                         
  -3   0   6         27.95         10.98        19.29 o                         
  -2   0   6       6959.81       6797.10       129.96 o                         
  -1   0   6      17783.62      16497.63       248.86 o                         
   0   0   6      17871.04      17341.21       408.44 o                         
   1   0   6        265.68        220.85        37.51 o                         
   2   0   6       4209.78       3998.36       228.26 o                         
   3   0   6      10389.52      10359.08       236.94 o                         
   4   0   6       1333.73       1361.62       149.07 o                         
   5   0   6        563.92        458.06        86.19 o                         
   6   0   6        196.91        257.12        70.04 o                         
   7   0   6         22.11         21.00        23.15 o                         
   8   0   6       6239.41       6090.65       154.93 o                         
   9   0   6       1571.09       1539.24       106.40 o                         
  10   0   6        219.64        227.13        55.41 o                         
  11   0   6        118.32        188.40        90.46 o                         
  12   0   6         90.93         81.56        79.32 o                         
  13   0   6        107.33        115.98        83.86 o                         
  14   0   6          5.69         97.36        92.39 o                         
  15   0   6        382.71        457.12       142.16 o                         
  16   0   6         34.35         65.50        95.05 o                         
  17   0   6         23.06        -59.79        72.62 o                         
 -17   1   6          1.51         39.60        55.46 o                         
 -16   1   6        156.20         56.89        53.21 o                         
 -15   1   6        177.35        280.50        68.46 o                         
 -14   1   6        693.65        824.15        87.63 o                         
 -13   1   6         54.12         53.49        33.80 o                         
 -12   1   6         24.39         11.94        30.18 o                         
 -11   1   6         47.73         53.73        33.64 o                         
 -10   1   6        385.04        395.46        62.33 o                         
  -9   1   6        837.17        921.54        65.12 o                         
  -8   1   6       1061.43       1222.59        66.55 o                         
  -7   1   6         26.12          9.87        19.03 o                         
  -6   1   6       1759.77       1952.12        62.45 o                         
  -5   1   6         13.23          2.46        14.23 o                         
  -4   1   6       1729.25       1656.71        44.12 o                         
  -3   1   6       4796.95       4691.45        68.83 o                         
  -2   1   6       2673.36       2302.45        60.75 o                         
  -1   1   6       7602.27       7576.57       123.44 o                         
   0   1   6       4445.92       5038.75        91.57 o                         
   1   1   6      12419.65      11804.47       252.36 o                         
   2   1   6        397.50        393.29        30.52 o                         
   3   1   6       5953.56       5526.21       142.75 o                         
   4   1   6       3198.10       3161.41        82.68 o                         
   5   1   6         41.68         51.18        18.73 o                         
   6   1   6        205.69        139.49        24.07 o                         
   7   1   6         60.38         46.56        18.75 o                         
   8   1   6          3.62         -2.54        19.82 o                         
   9   1   6         80.92        106.49        29.78 o                         
  10   1   6        951.06        992.78        79.53 o                         
  11   1   6        499.54        535.10        89.68 o                         
  12   1   6        791.42        877.03       108.03 o                         
  13   1   6        309.30        332.18        76.90 o                         
  14   1   6         82.16         88.95        54.47 o                         
  15   1   6          0.05        -21.93        47.24 o                         
  16   1   6         32.36         23.25        70.60 o                         
  17   1   6        138.61         -9.57        78.44 o                         
 -17   2   6          0.62         12.04        53.01 o                         
 -16   2   6          2.62         18.18        50.94 o                         
 -15   2   6          9.98        -26.76        37.60 o                         
 -14   2   6          5.29         31.39        37.58 o                         
 -13   2   6          9.54        -10.45        26.90 o                         
 -12   2   6         90.40        108.70        39.58 o                         
 -11   2   6        128.21         82.86        35.89 o                         
 -10   2   6        282.10        317.38        49.56 o                         
  -9   2   6          2.28          5.11        23.84 o                         
  -8   2   6        285.07        300.31        41.94 o                         
  -7   2   6        120.00        105.03        26.73 o                         
  -6   2   6       4425.99       4814.53        98.88 o                         
  -5   2   6        528.80        536.77        29.77 o                         
  -4   2   6          2.57          1.99        10.99 o                         
  -3   2   6         20.78         48.55        21.13 o                         
  -2   2   6      12461.25      13112.11       130.12 o                         
  -1   2   6        344.32        347.06        24.96 o                         
   0   2   6       1289.73       1215.66        57.11 o                         
   1   2   6        410.68        370.98        34.75 o                         
   2   2   6       2332.54       2391.51        81.40 o                         
   3   2   6         53.45         43.16        22.47 o                         
   4   2   6         87.14         94.53        27.00 o                         
   5   2   6       2232.33       2237.89        81.56 o                         
   6   2   6        310.97        351.36        35.04 o                         
   7   2   6          3.13          8.29        18.93 o                         
   8   2   6          0.48         10.91        20.00 o                         
   9   2   6         49.79         44.95        25.15 o                         
  10   2   6          0.06        -17.51        31.60 o                         
  11   2   6        316.69        259.01        66.08 o                         
  12   2   6         59.26         81.31        51.46 o                         
  13   2   6         69.99          5.56        44.53 o                         
  14   2   6         56.72         83.68        56.67 o                         
  15   2   6          5.49          8.47        56.78 o                         
  16   2   6          0.19        -38.86        47.62 o                         
  17   2   6         32.24         27.64        61.30 o                         
 -17   3   6          4.00        -44.35        48.07 o                         
 -16   3   6          6.11          6.13        43.21 o                         
 -15   3   6         53.17         18.51        42.25 o                         
 -14   3   6          0.95        -34.46        34.46 o                         
 -13   3   6         50.83         79.43        41.40 o                         
 -12   3   6         16.59         14.68        32.21 o                         
 -11   3   6         30.94         31.26        29.71 o                         
 -10   3   6        222.99        240.86        44.47 o                         
  -9   3   6         44.31         46.86        27.32 o                         
  -8   3   6         35.95         67.51        26.80 o                         
  -7   3   6          0.03         -8.41        18.61 o                         
  -6   3   6        912.62        916.83        40.97 o                         
  -5   3   6          6.78          1.08        18.57 o                         
  -4   3   6       2363.94       2721.45        85.21 o                         
  -3   3   6        343.24        315.93        36.83 o                         
  -2   3   6       5936.38       5798.04       111.92 o                         
  -1   3   6       1232.25       1204.06        43.93 o                         
   0   3   6       3919.43       3812.47        81.31 o                         
   1   3   6         48.85         20.74        14.88 o                         
   2   3   6        239.53        246.39        25.71 o                         
   3   3   6       1807.85       1809.66        43.20 o                         
   4   3   6        890.78        975.80        60.37 o                         
   5   3   6        128.51         98.90        26.01 o                         
   6   3   6        709.37        916.23        71.82 o                         
   7   3   6        362.77        511.24        61.28 o                         
   8   3   6        365.30        358.64        35.30 o                         
   9   3   6        111.83        133.52        31.66 o                         
  10   3   6        119.82        169.66        47.15 o                         
  11   3   6        109.52        145.71        58.54 o                         
  12   3   6          2.84        -36.52        36.52 o                         
  13   3   6         48.40         70.14        50.48 o                         
  14   3   6        318.33        264.53        76.51 o                         
  15   3   6         12.58          0.66        45.41 o                         
  16   3   6          0.23        -63.01        63.01 o                         
  17   3   6         47.99          9.70        70.47 o                         
 -17   4   6         26.51         60.74        57.60 o                         
 -16   4   6        144.61        134.46        57.65 o                         
 -15   4   6         17.30        -37.07        37.07 o                         
 -14   4   6        367.95        404.36        72.95 o                         
 -13   4   6        490.58        451.97        72.65 o                         
 -12   4   6          3.35         -1.14        32.34 o                         
 -11   4   6          0.13        -18.77        27.46 o                         
 -10   4   6        365.47        330.77        50.91 o                         
  -9   4   6         22.90        -19.07        23.44 o                         
  -8   4   6         77.64         80.47        30.26 o                         
  -7   4   6          0.38          9.97        26.65 o                         
  -6   4   6         93.13         86.06        23.36 o                         
  -5   4   6        273.03        272.74        38.24 o                         
  -4   4   6       5890.68       6122.81       126.71 o                         
  -3   4   6       3333.29       3416.35        92.55 o                         
  -2   4   6       1817.15       1747.25        66.55 o                         
  -1   4   6       2125.68       1967.53        46.81 o                         
   0   4   6        647.04        839.14        43.94 o                         
   1   4   6       2647.40       2774.48        69.25 o                         
   2   4   6      22880.23      23369.43       268.97 o                         
   3   4   6         69.24         61.35        16.98 o                         
   4   4   6        942.94        896.90        42.65 o                         
   5   4   6        796.79        938.53       127.72 o                         
   6   4   6       7043.52      10133.91      1345.24 o                         
   7   4   6        290.37        276.10        27.16 o                         
   8   4   6       2570.33       2807.60       267.35 o                         
   9   4   6        924.62       1143.18       141.42 o                         
  10   4   6        532.07        523.80        75.71 o                         
  11   4   6        437.13        453.85        77.93 o                         
  12   4   6        852.40        686.72       113.12 o                         
  13   4   6         80.21        120.30        69.55 o                         
  14   4   6        209.64         57.13        73.56 o                         
  15   4   6        150.21        148.24        80.51 o                         
  16   4   6        226.86        308.21       108.41 o                         
  17   4   6          0.17        -48.88        65.87 o                         
 -16   5   6         16.86         30.51        43.35 o                         
 -15   5   6        252.09        186.08        60.76 o                         
 -14   5   6         37.32         27.00        42.38 o                         
 -13   5   6         23.58          4.51        34.84 o                         
 -12   5   6        441.05        551.17        75.36 o                         
 -11   5   6        762.98        795.57        86.15 o                         
 -10   5   6       1015.40       1037.12        88.92 o                         
  -9   5   6        247.19        195.11        52.21 o                         
  -8   5   6        171.55        133.59        45.18 o                         
  -7   5   6         14.73         13.50        21.94 o                         
  -6   5   6        179.04        157.73        23.25 o                         
  -5   5   6         12.49         -0.92        18.45 o                         
  -4   5   6        351.98        343.42        40.62 o                         
  -3   5   6       3130.67       3019.47        89.42 o                         
  -2   5   6       2815.45       3100.76        87.05 o                         
  -1   5   6         48.23         25.79        13.12 o                         
   0   5   6         97.63        117.26        24.14 o                         
   1   5   6       1711.39       1581.63        58.76 o                         
   2   5   6       8185.22       9026.10       121.71 o                         
   3   5   6       2086.78       2040.56        60.45 o                         
   4   5   6          4.33         15.73        17.04 o                         
   5   5   6         21.72          6.81        17.06 o                         
   6   5   6        164.96        145.71        28.21 o                         
   7   5   6        320.10        343.14        38.58 o                         
   8   5   6         19.67         35.45        24.86 o                         
   9   5   6        172.41        190.94        38.25 o                         
  10   5   6        190.30        215.90        58.46 o                         
  11   5   6       1264.28       1492.34       191.81 o                         
  12   5   6         44.35         17.45        56.76 o                         
  13   5   6          0.45         18.39        53.77 o                         
  14   5   6         13.61         28.42        61.18 o                         
  15   5   6          0.05        -51.96        51.96 o                         
  16   5   6         97.72         74.01       101.48 o                         
 -16   6   6          4.00         81.97        50.23 o                         
 -15   6   6        293.91        362.98        72.12 o                         
 -14   6   6         53.06         74.30        48.64 o                         
 -13   6   6         23.94          0.61        38.66 o                         
 -12   6   6        189.83        187.66        54.13 o                         
 -11   6   6          3.22          2.87        34.92 o                         
 -10   6   6       2338.69       2464.23       140.11 o                         
  -9   6   6          8.24        -21.80        24.48 o                         
  -8   6   6       3810.34       4039.97       122.94 o                         
  -7   6   6        337.32        337.05        44.83 o                         
  -6   6   6        497.16        502.56        34.23 o                         
  -5   6   6         13.92         13.70        22.25 o                         
  -4   6   6       1037.61        975.29        58.13 o                         
  -3   6   6       2620.93       2443.90        81.88 o                         
  -2   6   6       1705.78       1994.44        47.37 o                         
  -1   6   6       1169.78       1149.09        47.62 o                         
   0   6   6        218.31        246.49        30.98 o                         
   1   6   6        553.13        515.47        39.62 o                         
   2   6   6       2758.00       3045.50        84.24 o                         
   3   6   6         26.49         42.80        20.18 o                         
   4   6   6        335.69        269.62        29.63 o                         
   5   6   6         28.76         15.48        19.59 o                         
   6   6   6        170.53        218.77        34.84 o                         
   7   6   6        202.30        201.56        35.30 o                         
   8   6   6         67.35         73.22        38.37 o                         
   9   6   6       1219.49       1443.28       133.15 o                         
  10   6   6        262.91        440.10        76.72 o                         
  11   6   6         23.94         24.60        43.42 o                         
  12   6   6        222.03        224.35        77.68 o                         
  13   6   6        436.33        350.81        93.73 o                         
  14   6   6        102.26         70.11       145.18 o                         
  15   6   6        139.61         60.34        96.89 o                         
  16   6   6         24.54         44.29       124.22 o                         
 -16   7   6        225.14        170.95        63.70 o                         
 -15   7   6         74.83         91.58        53.43 o                         
 -14   7   6         17.49         40.14        42.62 o                         
 -13   7   6         50.83         61.17        42.01 o                         
 -12   7   6         42.49         45.06        41.24 o                         
 -11   7   6          7.10         26.00        38.39 o                         
 -10   7   6        125.02         65.88        45.75 o                         
  -9   7   6         67.25         84.32        36.61 o                         
  -8   7   6        933.31        944.71        69.65 o                         
  -7   7   6        266.79        247.49        42.13 o                         
  -6   7   6       1770.92       1817.37        59.89 o                         
  -5   7   6        610.03        617.72        33.04 o                         
  -4   7   6         18.60         23.11        14.59 o                         
  -3   7   6        576.05        571.58        29.97 o                         
  -2   7   6       1642.96       1750.14        50.17 o                         
  -1   7   6         46.26         44.84        19.09 o                         
   0   7   6       1588.56       1846.47        64.90 o                         
   1   7   6          8.34         -4.80        14.88 o                         
   2   7   6        709.58        655.38        44.23 o                         
   3   7   6       1147.95       1245.11        55.90 o                         
   4   7   6          2.73         -6.25        18.43 o                         
   5   7   6         67.71         42.85        27.68 o                         
   6   7   6       1556.43       1692.92        84.18 o                         
   7   7   6          3.65         26.10        32.01 o                         
   8   7   6        379.38        338.24        53.01 o                         
   9   7   6          0.02         -0.72        33.53 o                         
  10   7   6         61.94         61.93        41.70 o                         
  11   7   6        178.04        109.71        50.25 o                         
  12   7   6         35.57         58.91        67.08 o                         
  13   7   6          0.60          2.92        61.13 o                         
  14   7   6          0.61         16.42        65.10 o                         
  15   7   6         48.97         93.44        75.28 o                         
  16   7   6          1.35         65.38        80.79 o                         
 -16   8   6         10.13         -1.31        46.21 o                         
 -15   8   6          1.13        -43.12        43.12 o                         
 -14   8   6        173.03        188.43        56.34 o                         
 -13   8   6         42.78         10.29        37.02 o                         
 -12   8   6         36.72         56.44        47.05 o                         
 -11   8   6         17.61         29.62        39.06 o                         
 -10   8   6        190.92        184.31        57.14 o                         
  -9   8   6         47.06         48.25        42.75 o                         
  -8   8   6        382.57        457.43        58.14 o                         
  -7   8   6          9.68         10.44        26.71 o                         
  -6   8   6         46.56         36.41        26.96 o                         
  -5   8   6        194.08        201.02        27.70 o                         
  -4   8   6        171.10        180.71        28.19 o                         
  -3   8   6        322.30        287.61        35.56 o                         
  -2   8   6        200.74        197.80        28.82 o                         
  -1   8   6        454.00        454.27        36.67 o                         
   0   8   6        242.79        242.23        32.87 o                         
   1   8   6          3.58          1.87        17.04 o                         
   2   8   6        155.99        155.19        36.11 o                         
   3   8   6        126.02        119.41        32.97 o                         
   4   8   6        399.48        378.78        49.90 o                         
   5   8   6         33.68         39.50        29.90 o                         
   6   8   6        227.24        188.01        40.34 o                         
   7   8   6          4.99          4.40        29.27 o                         
   8   8   6         64.63         39.19        35.45 o                         
   9   8   6        384.82        364.75        59.93 o                         
  10   8   6         12.84        -40.75        40.75 o                         
  11   8   6        100.68         52.68        51.71 o                         
  12   8   6         50.16         -3.74        55.95 o                         
  13   8   6        232.30        162.03        81.56 o                         
  14   8   6         23.79         36.40        68.03 o                         
  15   8   6         13.38         61.91        69.31 o                         
  16   8   6          1.38        159.35        91.93 o                         
 -16   9   6         85.36          7.29        65.27 o                         
 -15   9   6         37.18        -20.70        43.09 o                         
 -14   9   6        203.31        146.28        55.54 o                         
 -13   9   6        868.66       1104.55       108.20 o                         
 -12   9   6        714.98        873.43        98.24 o                         
 -11   9   6        352.24        367.83        69.05 o                         
 -10   9   6          6.09        -23.66        35.39 o                         
  -9   9   6         20.38         32.15        38.42 o                         
  -8   9   6       1084.71       1149.13       102.81 o                         
  -7   9   6        320.00        330.81        50.93 o                         
  -6   9   6         55.35         50.45        29.64 o                         
  -5   9   6        322.16        290.60        45.22 o                         
  -4   9   6         57.71         69.70        23.02 o                         
  -3   9   6         13.45         33.89        19.02 o                         
  -2   9   6        110.80         88.04        23.99 o                         
  -1   9   6        654.93        613.61        42.57 o                         
   0   9   6          7.97        -10.74        16.61 o                         
   1   9   6         21.86         33.68        18.06 o                         
   2   9   6       2441.75       2408.35        97.66 o                         
   3   9   6        158.18        164.27        38.44 o                         
   4   9   6        851.88        862.85        68.70 o                         
   5   9   6        558.81        517.75        72.68 o                         
   6   9   6        497.53        483.47        74.62 o                         
   7   9   6          0.44          5.62        38.67 o                         
   8   9   6        541.52        632.88        88.77 o                         
   9   9   6        183.25        213.11        68.43 o                         
  10   9   6          3.80         24.15        49.57 o                         
  11   9   6        509.28        616.18        97.36 o                         
  12   9   6        210.05        231.63        72.13 o                         
  13   9   6          6.80          4.65        64.76 o                         
  14   9   6         30.53         66.02        73.97 o                         
  15   9   6          2.58        -56.48        63.50 o                         
 -15  10   6         14.61         43.51        51.03 o                         
 -14  10   6        322.66        316.05        73.92 o                         
 -13  10   6        224.85        385.15        85.60 o                         
 -12  10   6        554.18        591.16        86.52 o                         
 -11  10   6        175.28        166.48        54.57 o                         
 -10  10   6       1776.54       1894.62       121.82 o                         
  -9  10   6         13.01        -14.64        34.79 o                         
  -8  10   6       2801.77       2989.28       153.52 o                         
  -7  10   6         14.61        -12.16        35.06 o                         
  -6  10   6       2165.01       2035.15        93.56 o                         
  -5  10   6        314.17        281.65        47.35 o                         
  -4  10   6        647.58        673.78        52.93 o                         
  -3  10   6       2922.86       3063.92        83.19 o                         
  -2  10   6        143.65        166.10        28.86 o                         
  -1  10   6         19.89         -2.72        18.58 o                         
   0  10   6       1163.78       1240.23        62.03 o                         
   1  10   6        116.25         93.70        36.36 o                         
   2  10   6          1.87         -2.07        25.14 o                         
   3  10   6        587.05        594.54        58.72 o                         
   4  10   6       1087.35       1123.15        80.36 o                         
   5  10   6        765.51        862.06        89.56 o                         
   6  10   6         30.77         45.78        45.25 o                         
   7  10   6        343.51        351.63        73.09 o                         
   8  10   6        610.16        615.90        92.14 o                         
   9  10   6        193.97        208.92        70.01 o                         
  10  10   6        149.25        109.68        55.03 o                         
  11  10   6          8.29         -1.87        45.07 o                         
  12  10   6          0.54         49.04        55.63 o                         
  13  10   6         53.14        131.71        85.53 o                         
  14  10   6        155.48         70.66        80.48 o                         
  15  10   6         26.55         -1.76        72.80 o                         
 -15  11   6        117.20        140.45        57.08 o                         
 -14  11   6         17.06         43.36        51.78 o                         
 -13  11   6         38.00         48.49        53.45 o                         
 -12  11   6         92.35        -17.53        44.97 o                         
 -11  11   6        420.32        418.89        86.02 o                         
 -10  11   6         51.69         52.33        45.80 o                         
  -9  11   6          8.13         -2.88        35.75 o                         
  -8  11   6        124.94        155.47        49.47 o                         
  -7  11   6         32.78        -11.13        36.02 o                         
  -6  11   6        107.37         61.07        32.21 o                         
  -5  11   6        183.87        201.11        40.34 o                         
  -4  11   6         24.73         18.50        24.61 o                         
  -3  11   6         54.67         25.81        21.37 o                         
  -2  11   6         33.47         52.20        24.20 o                         
  -1  11   6        612.45        598.18        44.89 o                         
   0  11   6        562.74        649.55        48.92 o                         
   1  11   6        187.82        167.17        42.65 o                         
   2  11   6        108.03        102.58        35.95 o                         
   3  11   6        104.36        144.19        39.88 o                         
   4  11   6         15.04        -30.70        30.70 o                         
   5  11   6        105.97         62.14        49.05 o                         
   6  11   6          8.55         19.00        44.17 o                         
   7  11   6        452.04        501.08        86.27 o                         
   8  11   6         21.52          6.76        48.77 o                         
   9  11   6         99.95         85.83        54.43 o                         
  10  11   6          2.08          4.38        46.60 o                         
  11  11   6        795.03        918.99       116.24 o                         
  12  11   6         85.76         71.15        58.26 o                         
  13  11   6          5.02         -6.03        63.06 o                         
  14  11   6        220.82        266.40       105.43 o                         
  15  11   6          0.35         71.92        89.14 o                         
 -14  12   6         31.94         22.38        53.51 o                         
 -13  12   6          2.14        -29.41        42.57 o                         
 -12  12   6         20.29        -15.99        40.53 o                         
 -11  12   6         16.28        -22.90        42.06 o                         
 -10  12   6        862.55        956.49       108.77 o                         
  -9  12   6        293.00        318.53        70.94 o                         
  -8  12   6        752.64        805.87        99.76 o                         
  -7  12   6          1.69         10.46        42.60 o                         
  -6  12   6       2103.75       2415.82       138.85 o                         
  -5  12   6        697.68        697.53        71.91 o                         
  -4  12   6       1506.41       1574.49        88.93 o                         
  -3  12   6         77.82        112.48        29.52 o                         
  -2  12   6        751.54        741.65        50.23 o                         
  -1  12   6        160.62        154.99        31.09 o                         
   0  12   6          6.30          6.98        32.45 o                         
   1  12   6        195.01        173.40        45.75 o                         
   2  12   6        452.28        454.28        59.51 o                         
   3  12   6          6.38         17.36        32.86 o                         
   4  12   6          4.90        -20.72        30.37 o                         
   5  12   6         12.94         50.18        47.84 o                         
   6  12   6        314.31        359.86        73.93 o                         
   7  12   6          9.43         -7.79        46.89 o                         
   8  12   6        143.08        115.36        59.32 o                         
   9  12   6        400.24        390.15        93.13 o                         
  10  12   6        121.85        171.44        67.91 o                         
  11  12   6          0.01        -45.49        47.85 o                         
  12  12   6        242.76        149.38        68.88 o                         
  13  12   6         82.46        117.38        84.96 o                         
  14  12   6          4.77        -50.69        50.69 o                         
 -14  13   6         82.00         27.21        52.58 o                         
 -13  13   6         17.95         19.37        49.00 o                         
 -12  13   6          0.61         17.32        45.49 o                         
 -11  13   6         17.00         30.53        42.23 o                         
 -10  13   6        111.42         57.18        46.79 o                         
  -9  13   6        236.70        109.97        51.87 o                         
  -8  13   6         10.64        -26.25        36.59 o                         
  -7  13   6        118.09        119.27        54.08 o                         
  -6  13   6        741.00        717.13        90.70 o                         
  -5  13   6       2031.36       2100.46       107.98 o                         
  -4  13   6        282.29        267.72        52.85 o                         
  -3  13   6         82.02         96.65        34.34 o                         
  -2  13   6        710.48        720.51        60.87 o                         
  -1  13   6        564.50        590.06        53.36 o                         
   0  13   6       1353.96       1299.34        73.32 o                         
   1  13   6        216.26        245.29        52.78 o                         
   2  13   6         20.50         42.47        34.51 o                         
   3  13   6         59.94         46.34        35.20 o                         
   4  13   6       1865.77       1855.40       100.19 o                         
   5  13   6        166.12         96.99        57.82 o                         
   6  13   6        300.24        320.60        77.57 o                         
   7  13   6        614.02        592.00        94.09 o                         
   8  13   6        425.37        515.87        92.29 o                         
   9  13   6         90.28         95.99        55.35 o                         
  10  13   6         30.31        -29.46        49.77 o                         
  11  13   6          8.09         36.53        58.73 o                         
  12  13   6        234.28        227.89        80.52 o                         
  13  13   6          2.03         17.26        69.90 o                         
  14  13   6          0.00         22.61        74.14 o                         
 -13  14   6          4.94         13.50        48.46 o                         
 -12  14   6          0.63         22.91        42.67 o                         
 -11  14   6          7.48         20.44        43.91 o                         
 -10  14   6         55.50         76.54        54.79 o                         
  -9  14   6          0.20        -38.18        38.18 o                         
  -8  14   6         12.61         11.61        41.46 o                         
  -7  14   6         77.25         91.09        51.08 o                         
  -6  14   6       1465.28       1579.02       120.57 o                         
  -5  14   6        463.16        525.67        81.57 o                         
  -4  14   6       1128.52       1049.38        83.46 o                         
  -3  14   6        170.31        167.04        42.75 o                         
  -2  14   6         51.82         85.07        41.50 o                         
  -1  14   6        347.20        306.09        57.42 o                         
   0  14   6       1022.83       1121.94        88.12 o                         
   1  14   6        100.94         37.73        39.91 o                         
   2  14   6        167.03        176.61        47.99 o                         
   3  14   6         45.28         -1.57        37.49 o                         
   4  14   6       1756.15       1684.71        98.69 o                         
   5  14   6        127.16        199.11        59.56 o                         
   6  14   6        298.61        253.70        71.80 o                         
   7  14   6         43.21         20.41        50.65 o                         
   8  14   6       2789.21       2812.03       173.05 o                         
   9  14   6        672.97        609.53       104.18 o                         
  10  14   6        240.87        101.48        66.92 o                         
  11  14   6         46.06          2.47        56.79 o                         
  12  14   6         77.25         80.45        65.90 o                         
  13  14   6        128.52        121.07        85.85 o                         
 -13  15   6         14.07         36.94        48.54 o                         
 -12  15   6         28.15         25.46        51.31 o                         
 -11  15   6         26.38         52.13        47.79 o                         
 -10  15   6         19.47        -13.04        45.42 o                         
  -9  15   6        108.98         79.83        52.85 o                         
  -8  15   6        867.94       1137.05       109.98 o                         
  -7  15   6         21.70         36.25        44.12 o                         
  -6  15   6       1103.44       1086.61       106.28 o                         
  -5  15   6        373.92        334.15        70.70 o                         
  -4  15   6        330.61        338.32        91.54 o                         
  -3  15   6        884.66        843.94        90.85 o                         
  -2  15   6       1171.68       1203.36        91.69 o                         
  -1  15   6          5.12        -30.86        32.76 o                         
   0  15   6        486.44        484.91        68.79 o                         
   1  15   6       2458.99       2465.57       121.75 o                         
   2  15   6          0.04         28.85        36.50 o                         
   3  15   6         12.90        -12.29        35.30 o                         
   4  15   6        690.39        736.12        75.39 o                         
   5  15   6        391.04        358.60        68.14 o                         
   6  15   6         40.45         56.71        52.15 o                         
   7  15   6        235.96        130.33        60.83 o                         
   8  15   6          9.86         26.00        59.05 o                         
   9  15   6         54.21         61.36        66.13 o                         
  10  15   6         20.05        -53.59        53.59 o                         
  11  15   6        389.35        567.72       106.41 o                         
  12  15   6        202.62        205.94        78.59 o                         
  13  15   6          0.64        -10.76        69.48 o                         
 -12  16   6          1.91         10.56        49.54 o                         
 -11  16   6          8.85         34.26        50.36 o                         
 -10  16   6         55.28        -33.58        40.32 o                         
  -9  16   6         22.79          0.32        39.38 o                         
  -8  16   6          3.27         27.56        42.63 o                         
  -7  16   6        114.97         46.44        72.43 o                         
  -6  16   6        537.94        603.32        88.17 o                         
  -5  16   6        289.17        327.94        84.96 o                         
  -4  16   6        295.89        244.66        78.14 o                         
  -3  16   6          1.54        -21.19        34.36 o                         
  -2  16   6        204.70         99.08        50.55 o                         
  -1  16   6        747.86        755.29        81.11 o                         
   0  16   6        145.50        117.70        45.12 o                         
   1  16   6        368.32        389.42        62.84 o                         
   2  16   6        499.23        480.19        74.10 o                         
   3  16   6        183.95        198.86        56.31 o                         
   4  16   6        201.19        191.78        56.95 o                         
   5  16   6        101.70         47.36        52.72 o                         
   6  16   6        190.37        161.23        69.93 o                         
   7  16   6          8.60        -24.62        47.46 o                         
   8  16   6        796.49        730.99       113.01 o                         
   9  16   6        171.70        236.71        83.79 o                         
  10  16   6         20.89        -10.04        58.43 o                         
  11  16   6          4.26        -50.83        60.29 o                         
  12  16   6          4.82         31.32        57.89 o                         
 -11  17   6          0.31         17.09        53.59 o                         
 -10  17   6         12.35        -19.29        43.61 o                         
  -9  17   6          2.46        -39.61        39.61 o                         
  -8  17   6         19.54         15.32        41.55 o                         
  -7  17   6        105.39        159.18        74.91 o                         
  -6  17   6         93.26        111.91        64.89 o                         
  -5  17   6         14.23         47.16        55.05 o                         
  -4  17   6        110.02         78.56        57.07 o                         
  -3  17   6         80.48          9.25        49.01 o                         
  -2  17   6         45.22         -8.54        40.91 o                         
  -1  17   6        163.65        181.60        58.19 o                         
   0  17   6         34.73         86.88        51.45 o                         
   1  17   6         64.54        115.45        57.93 o                         
   2  17   6        208.09        221.00        67.06 o                         
   3  17   6        418.88        481.66        76.20 o                         
   4  17   6         84.63        102.86        48.40 o                         
   5  17   6         12.88        -10.68        48.66 o                         
   6  17   6          1.44         17.89        53.06 o                         
   7  17   6          0.46         15.24        55.24 o                         
   8  17   6          9.48        -40.53        52.08 o                         
   9  17   6          5.99        -43.06        52.55 o                         
  10  17   6         66.43         74.18        70.40 o                         
  11  17   6        128.22        112.68        77.05 o                         
 -10  18   6         19.12         37.79        76.93 o                         
  -9  18   6          8.17        -46.30        58.93 o                         
  -8  18   6          5.23         13.07        45.54 o                         
  -7  18   6          0.42          3.47        50.14 o                         
  -6  18   6          2.30         37.72        51.09 o                         
  -5  18   6         15.26          9.77        47.84 o                         
  -4  18   6        228.28        276.94        79.41 o                         
  -3  18   6          0.22          3.07        53.08 o                         
  -2  18   6          2.97        -45.20        54.86 o                         
  -1  18   6         72.22        147.37        58.37 o                         
   0  18   6        487.01        540.70        88.49 o                         
   1  18   6        217.23        214.71        63.18 o                         
   2  18   6         17.19         17.12        50.59 o                         
   3  18   6          1.66        -29.66        38.04 o                         
   4  18   6         56.13         69.36        52.02 o                         
   5  18   6        199.64        214.53        95.18 o                         
   6  18   6         80.66        106.63        62.04 o                         
   7  18   6          3.32        -22.16        51.21 o                         
   8  18   6          1.45        -56.01        56.01 o                         
   9  18   6         30.44         59.75        61.60 o                         
  10  18   6          9.16        -54.78        54.78 o                         
  -9  19   6         43.66         59.32        80.58 o                         
  -8  19   6         15.59        -25.65        73.96 o                         
  -7  19   6         20.06        -63.66        63.66 o                         
  -6  19   6         78.39         91.82        58.77 o                         
  -5  19   6          3.44        -12.03        50.52 o                         
  -4  19   6          2.98         45.30        57.21 o                         
  -3  19   6        240.07        293.56        92.14 o                         
  -2  19   6        284.28        313.14        90.52 o                         
  -1  19   6         31.53        -39.93        50.14 o                         
   0  19   6        319.72        247.57        72.92 o                         
   1  19   6         74.31         63.23        55.31 o                         
   2  19   6        169.28         29.67        53.77 o                         
   3  19   6         64.60         97.38        50.45 o                         
   4  19   6          9.68         -2.11        44.38 o                         
   5  19   6         48.23         50.68        62.94 o                         
   6  19   6        128.13        171.09        76.85 o                         
   7  19   6         98.95         88.43        73.06 o                         
   8  19   6          0.34         15.13        82.25 o                         
   9  19   6          0.12        -10.48        65.43 o                         
  -8  20   6          3.50        -31.49        79.84 o                         
  -7  20   6          2.84         43.49        76.83 o                         
  -6  20   6         40.97        148.97        93.61 o                         
  -5  20   6          0.65         23.20        73.47 o                         
  -4  20   6          2.27        -45.41        45.41 o                         
  -3  20   6        122.76        214.25        81.44 o                         
  -2  20   6          7.06         49.11        61.89 o                         
  -1  20   6        125.83        150.72        74.44 o                         
   0  20   6         31.92         89.61        69.25 o                         
   1  20   6        252.15        262.95        73.91 o                         
   2  20   6        318.64        404.31        87.53 o                         
   3  20   6        147.69         92.04        56.11 o                         
   4  20   6          0.03         23.13        44.22 o                         
   5  20   6          0.42        -49.16        49.16 o                         
   6  20   6         50.44         16.15        60.83 o                         
   7  20   6          5.99        -23.55        57.42 o                         
   8  20   6         26.10        107.18        72.31 o                         
  -6  21   6         10.39        -57.36        57.36 o                         
  -5  21   6         46.09         13.76        71.41 o                         
  -4  21   6        276.13        389.18       134.57 o                         
  -3  21   6         75.68        239.46       111.93 o                         
  -2  21   6         25.18         90.62        61.67 o                         
  -1  21   6        102.14        185.44        74.22 o                         
   0  21   6          0.07        -41.52        53.15 o                         
   1  21   6         18.29         48.98        55.07 o                         
   2  21   6         34.71         73.07        56.32 o                         
   3  21   6        102.77        220.98        71.41 o                         
   4  21   6        105.93        164.04        61.63 o                         
   5  21   6          5.08         64.18        64.04 o                         
   6  21   6        115.79        120.31        77.46 o                         
  -4  22   6         24.82         19.48        85.04 o                         
  -3  22   6         10.22        -36.04        78.91 o                         
  -2  22   6         47.58        110.67        90.34 o                         
  -1  22   6          4.10        -12.67       107.14 o                         
   0  22   6         80.62        141.10        72.48 o                         
   1  22   6         38.38         53.71        61.49 o                         
   2  22   6          9.17         17.97        51.19 o                         
   3  22   6          5.59        -44.40        49.49 o                         
   4  22   6          0.27         14.60        61.45 o                         
 -17   1   7         40.38         74.99        60.17 o                         
 -16   1   7         10.27         18.89        48.97 o                         
 -15   1   7          6.21          5.56        43.79 o                         
 -14   1   7        321.08        346.07        82.86 o                         
 -13   1   7         31.91          3.78        32.66 o                         
 -12   1   7        158.74        177.35        44.71 o                         
 -11   1   7         23.46         15.46        28.52 o                         
 -10   1   7          0.61         -5.24        25.65 o                         
  -9   1   7         39.36         25.50        25.95 o                         
  -8   1   7        173.34        146.22        33.41 o                         
  -7   1   7        309.66        319.03        38.61 o                         
  -6   1   7         79.44         67.80        20.08 o                         
  -5   1   7       1568.33       1668.39        55.57 o                         
  -4   1   7       1533.90       1641.08        45.82 o                         
  -3   1   7       2713.57       2660.63        55.52 o                         
  -2   1   7         51.00         52.32        16.06 o                         
  -1   1   7       1361.74       1425.69        53.27 o                         
   0   1   7       5409.96       6155.70       108.83 o                         
   1   1   7        972.26        940.67        57.82 o                         
   2   1   7        601.50        556.43        45.46 o                         
   3   1   7       2014.10       1942.40        53.52 o                         
   4   1   7        953.11       1013.13        55.64 o                         
   5   1   7        318.90        340.40        36.41 o                         
   6   1   7          2.72         24.08        32.53 o                         
   7   1   7        103.05        115.57        28.25 o                         
   8   1   7         50.67         68.50        28.83 o                         
   9   1   7        194.08        179.71        55.72 o                         
  10   1   7          5.68         24.12        44.29 o                         
  11   1   7         31.56          0.31        44.58 o                         
  12   1   7        137.42        100.34        53.87 o                         
  13   1   7         82.56         48.01        48.19 o                         
  14   1   7         13.81         13.58        52.66 o                         
  15   1   7          6.08        -30.67        51.58 o                         
  16   1   7         31.45         27.50        66.88 o                         
 -16   2   7          9.97        -10.92        44.75 o                         
 -15   2   7        166.68        238.16        79.12 o                         
 -14   2   7          1.93          7.50        41.42 o                         
 -13   2   7        304.69        215.22        56.03 o                         
 -12   2   7        257.28        286.37        61.54 o                         
 -11   2   7         23.10        -17.44        28.33 o                         
 -10   2   7          1.83         -0.53        27.12 o                         
  -9   2   7         32.38         59.72        28.54 o                         
  -8   2   7        399.05        412.89        46.44 o                         
  -7   2   7        211.03        244.69        35.30 o                         
  -6   2   7          3.09         -8.81        11.96 o                         
  -5   2   7       1829.58       1833.62        45.15 o                         
  -4   2   7       5524.39       5502.85       121.86 o                         
  -3   2   7       1926.35       1868.32        72.54 o                         
  -2   2   7       4260.12       4231.75        97.51 o                         
  -1   2   7       9707.48       9206.58       167.04 o                         
   0   2   7       2273.44       2403.97        82.45 o                         
   1   2   7        565.27        571.74        43.95 o                         
   2   2   7       6340.92       6080.08       125.52 o                         
   3   2   7       6760.49       6953.83        94.24 o                         
   4   2   7        144.44         75.24        28.76 o                         
   5   2   7        175.37        165.86        34.33 o                         
   6   2   7        764.93        720.26        54.07 o                         
   7   2   7        148.37        140.55        29.63 o                         
   8   2   7       1494.50       1522.68        81.07 o                         
   9   2   7       1108.31       1160.69        80.32 o                         
  10   2   7         95.38         86.37        55.35 o                         
  11   2   7        922.81        965.32       109.33 o                         
  12   2   7         25.45         63.43        51.00 o                         
  13   2   7         23.25         16.84        50.26 o                         
  14   2   7        309.66        257.65        78.40 o                         
  15   2   7         13.51         -5.99        53.66 o                         
  16   2   7        133.82        228.69        80.25 o                         
 -16   3   7         32.01         63.78        63.90 o                         
 -15   3   7        141.04        173.11        68.64 o                         
 -14   3   7          1.63         13.83        40.30 o                         
 -13   3   7        401.09        455.31        73.62 o                         
 -12   3   7        191.16        179.04        52.22 o                         
 -11   3   7        169.08        148.90        48.71 o                         
 -10   3   7        316.64        380.18        52.74 o                         
  -9   3   7         69.00         51.06        27.55 o                         
  -8   3   7        197.02        186.66        36.83 o                         
  -7   3   7         53.01         54.31        21.64 o                         
  -6   3   7        319.76        351.12        26.28 o                         
  -5   3   7         11.78          3.01        20.54 o                         
  -4   3   7         11.17          7.80        21.57 o                         
  -3   3   7       4098.73       3875.16       101.95 o                         
  -2   3   7        280.68        417.12        42.48 o                         
  -1   3   7        110.41         92.13        19.18 o                         
   0   3   7       5516.17       5242.75       106.82 o                         
   1   3   7       5720.79       5776.79       114.29 o                         
   2   3   7      13145.57      13596.59       168.90 o                         
   3   3   7       1604.06       1653.86        58.53 o                         
   4   3   7        845.97        837.33        57.89 o                         
   5   3   7       1849.14       1913.62        85.49 o                         
   6   3   7       2182.68       2692.91       172.48 o                         
   7   3   7       1278.79       1543.52        87.16 o                         
   8   3   7        950.34        900.51        77.92 o                         
   9   3   7       1380.74       1393.27        96.72 o                         
  10   3   7          2.19          0.38        49.76 o                         
  11   3   7        871.80        809.57       114.87 o                         
  12   3   7         65.79         28.19        56.21 o                         
  13   3   7         25.85         35.24        61.89 o                         
  14   3   7        150.80        127.12        75.66 o                         
  15   3   7          2.91        -25.60        64.40 o                         
  16   3   7          6.76          3.43        69.03 o                         
 -16   4   7         19.83         41.87        57.50 o                         
 -15   4   7        116.27         76.11        50.25 o                         
 -14   4   7        125.37        129.99        54.35 o                         
 -13   4   7          6.03         14.73        35.70 o                         
 -12   4   7        507.70        479.86        74.59 o                         
 -11   4   7          2.38         16.81        33.54 o                         
 -10   4   7          7.53         -7.14        32.16 o                         
  -9   4   7          3.31         -6.37        22.89 o                         
  -8   4   7       3773.43       4008.08       157.70 o                         
  -7   4   7         19.72         17.93        22.42 o                         
  -6   4   7        323.63        336.25        44.93 o                         
  -5   4   7        315.33        276.54        40.38 o                         
  -4   4   7       4622.44       4896.76       119.73 o                         
  -3   4   7          0.70          9.20        21.26 o                         
  -2   4   7       2732.02       2481.42        82.53 o                         
  -1   4   7        230.24        205.87        26.19 o                         
   0   4   7       1552.36       1499.85        58.78 o                         
   1   4   7         99.41        114.70        27.29 o                         
   2   4   7       1357.66       1345.58        52.52 o                         
   3   4   7         85.33         58.47        16.90 o                         
   4   4   7        408.07        476.60        58.61 o                         
   5   4   7         32.59         61.87        34.75 o                         
   6   4   7       2315.94       2903.40       267.20 o                         
   8   4   7        297.28        302.03        56.42 o                         
   9   4   7       1157.89       1410.70       142.77 o                         
  10   4   7       1392.00       1609.84       140.76 o                         
  11   4   7        820.89        853.71       116.73 o                         
  12   4   7        110.09        168.27        68.41 o                         
  13   4   7        102.24        116.84        69.46 o                         
  14   4   7          5.21        -39.41        53.91 o                         
  15   4   7         32.81         -9.81        60.57 o                         
  16   4   7         24.71        -31.80        72.34 o                         
 -16   5   7         94.65         79.30        62.86 o                         
 -15   5   7         48.98         67.49        48.47 o                         
 -14   5   7          6.64         12.49        43.35 o                         
 -13   5   7          1.01         18.65        37.22 o                         
 -12   5   7        116.72        118.20        47.18 o                         
 -11   5   7          0.32         35.29        34.94 o                         
 -10   5   7         18.16          4.76        34.76 o                         
  -9   5   7        140.17        134.08        48.77 o                         
  -8   5   7       1207.97       1227.85        70.83 o                         
  -7   5   7       1442.90       1409.67        67.16 o                         
  -6   5   7       1045.67        979.92        65.74 o                         
  -5   5   7         11.77         13.01        22.38 o                         
  -4   5   7        386.89        381.96        43.75 o                         
  -3   5   7        333.94        309.34        40.73 o                         
  -2   5   7       4821.42       5260.55       118.44 o                         
  -1   5   7       1563.27       1594.28        48.79 o                         
   0   5   7       1722.71       1698.65        63.60 o                         
   1   5   7        248.29        307.38        35.94 o                         
   2   5   7       5503.57       5817.13       118.85 o                         
   3   5   7         34.14         44.85        18.83 o                         
   4   5   7          1.92         -8.49        12.69 o                         
   5   5   7         76.56         81.71        21.59 o                         
   6   5   7        921.73       1091.41       128.40 o                         
   7   5   7       1064.49       1401.03       166.35 o                         
   8   5   7        446.94        671.84        79.40 o                         
   9   5   7         42.17         20.60        43.53 o                         
  10   5   7        592.40        635.37        85.37 o                         
  11   5   7        114.03         12.21        56.88 o                         
  12   5   7         60.36         82.38        63.52 o                         
  13   5   7         99.33        116.31        71.80 o                         
  14   5   7         16.23         -9.22        57.18 o                         
  15   5   7          1.02        -40.18        70.00 o                         
  16   5   7         48.83         16.96       107.92 o                         
 -16   6   7         21.38        -10.83        44.88 o                         
 -15   6   7        306.07        402.67        81.58 o                         
 -14   6   7         16.87        -20.01        35.66 o                         
 -13   6   7          4.46        -12.49        36.65 o                         
 -12   6   7        241.14        210.10        58.66 o                         
 -11   6   7        552.27        607.36        76.87 o                         
 -10   6   7        231.06        232.05        59.34 o                         
  -9   6   7         23.38         -0.17        34.18 o                         
  -8   6   7       1483.85       1631.62       132.90 o                         
  -7   6   7         27.28        -17.52        30.03 o                         
  -6   6   7         85.14         80.49        35.03 o                         
  -5   6   7        519.00        465.43        50.92 o                         
  -4   6   7        958.12       1019.97        62.27 o                         
  -3   6   7        204.84        221.20        36.67 o                         
  -2   6   7        668.88        659.82        35.54 o                         
  -1   6   7       1094.44       1061.50        48.87 o                         
   0   6   7       3368.86       3651.53        90.46 o                         
   1   6   7        182.86        174.09        29.76 o                         
   2   6   7       1161.56       1153.89        60.92 o                         
   3   6   7          0.01          5.78        20.17 o                         
   4   6   7       3406.54       3529.10        82.39 o                         
   5   6   7       1083.98       1163.29        56.51 o                         
   6   6   7         11.13         29.69        20.49 o                         
   7   6   7          0.02        -19.35        28.80 o                         
   8   6   7        525.25        541.35        77.07 o                         
   9   6   7       1695.86       2403.01       282.54 o                         
  10   6   7        140.88        186.09        52.39 o                         
  11   6   7        147.20        159.27        66.16 o                         
  12   6   7         31.26         52.96        59.72 o                         
  13   6   7         32.20         -0.41        75.20 o                         
  14   6   7         26.65        -51.24        71.57 o                         
  15   6   7          1.28         15.07        90.42 o                         
  16   6   7         98.11        155.79       129.01 o                         
 -16   7   7         57.58         35.33        50.03 o                         
 -15   7   7         49.56         25.66        47.59 o                         
 -14   7   7          2.86         30.78        45.23 o                         
 -13   7   7         26.07        109.88        47.50 o                         
 -12   7   7        226.51        235.87        60.16 o                         
 -11   7   7          1.10        -15.82        34.48 o                         
 -10   7   7       3445.04       3511.69       169.60 o                         
  -9   7   7        632.57        637.82        83.73 o                         
  -8   7   7         37.63         19.70        37.28 o                         
  -7   7   7        913.96        907.44        85.84 o                         
  -6   7   7       2806.53       2690.21       116.36 o                         
  -5   7   7        121.46        138.04        36.65 o                         
  -4   7   7        358.29        366.11        46.86 o                         
  -3   7   7       4274.13       4310.63       114.23 o                         
  -2   7   7       2085.61       2314.96        55.54 o                         
  -1   7   7        854.19        869.71        46.80 o                         
   0   7   7        967.42       1099.35        55.47 o                         
   1   7   7        123.72        111.28        26.18 o                         
   2   7   7       2250.98       2352.18        80.83 o                         
   3   7   7       1225.23       1263.24        63.59 o                         
   4   7   7       2361.35       2423.66        77.23 o                         
   5   7   7        504.73        426.22        44.05 o                         
   6   7   7        138.54        200.61        43.27 o                         
   7   7   7         72.66        107.00        38.80 o                         
   8   7   7        951.71       1093.62        85.58 o                         
   9   7   7        422.93        621.78        74.68 o                         
  10   7   7        280.59        309.38        64.01 o                         
  11   7   7        400.78        549.27       108.27 o                         
  12   7   7        110.63         47.22        69.51 o                         
  13   7   7        159.27        202.00        91.99 o                         
  14   7   7        247.99        253.43        96.21 o                         
  15   7   7         12.11         -4.25        68.74 o                         
  16   7   7         15.51        -65.26        65.26 o                         
 -15   8   7        326.91        328.91        71.74 o                         
 -14   8   7        112.60         86.14        50.98 o                         
 -13   8   7          0.20          6.35        42.26 o                         
 -12   8   7        117.29        106.27        54.13 o                         
 -11   8   7         28.73         91.31        48.56 o                         
 -10   8   7        659.98        699.78        88.89 o                         
  -9   8   7        348.77        308.63        68.31 o                         
  -8   8   7       2683.94       2643.74       141.84 o                         
  -7   8   7         20.47         22.51        36.28 o                         
  -6   8   7         77.20        133.12        43.73 o                         
  -5   8   7        869.19        796.83        62.89 o                         
  -4   8   7        219.37        175.79        36.84 o                         
  -3   8   7        995.62       1035.16        39.02 o                         
  -2   8   7        342.85        272.77        33.12 o                         
  -1   8   7       4963.22       4831.23        99.82 o                         
   0   8   7        655.14        630.33        45.85 o                         
   1   8   7        153.28        160.74        29.96 o                         
   2   8   7        101.20        111.96        25.17 o                         
   3   8   7        754.74        805.24        52.39 o                         
   4   8   7        650.16        679.69        48.79 o                         
   5   8   7        885.06        912.80        65.75 o                         
   6   8   7        637.53        604.04        62.33 o                         
   7   8   7        387.37        388.81        60.04 o                         
   8   8   7          4.54         74.85        50.99 o                         
   9   8   7       1164.61       1318.72       135.44 o                         
  10   8   7         69.79         40.10        47.12 o                         
  11   8   7        211.37        234.37        84.13 o                         
  12   8   7         14.26         22.28        61.55 o                         
  13   8   7        546.88        683.24       153.36 o                         
  14   8   7          7.06         16.25        59.74 o                         
  15   8   7          9.10        -42.38        67.13 o                         
 -15   9   7         27.29         60.42        52.55 o                         
 -14   9   7        233.00        252.55        65.93 o                         
 -13   9   7        284.60        286.34        66.87 o                         
 -12   9   7         35.82         -0.40        42.27 o                         
 -11   9   7         13.13        -11.10        39.81 o                         
 -10   9   7       1435.18       1525.94       125.52 o                         
  -9   9   7         39.39         47.07        44.40 o                         
  -8   9   7       1220.84       1392.17       111.58 o                         
  -7   9   7          4.83          6.74        39.08 o                         
  -6   9   7        785.53        769.65        84.41 o                         
  -5   9   7         17.39          7.55        19.85 o                         
  -4   9   7       1117.97       1135.19        52.61 o                         
  -3   9   7       1098.54       1117.11        53.13 o                         
  -2   9   7        177.98        206.96        30.43 o                         
  -1   9   7        231.96        276.27        35.25 o                         
   0   9   7        132.92        149.14        30.69 o                         
   1   9   7        128.74        110.48        27.00 o                         
   2   9   7        128.50        134.94        27.11 o                         
   3   9   7         73.02         61.20        37.52 o                         
   4   9   7         46.37        106.06        37.10 o                         
   5   9   7         42.65         39.80        42.04 o                         
   6   9   7        143.99        150.65        52.79 o                         
   7   9   7        124.78         77.89        50.51 o                         
   8   9   7        354.29        479.20        81.98 o                         
   9   9   7        117.12        118.76        61.20 o                         
  10   9   7         23.41         34.40        50.48 o                         
  11   9   7        559.19        489.82       105.34 o                         
  12   9   7         50.82          9.79        57.04 o                         
  13   9   7          4.56        -32.83        62.99 o                         
  14   9   7         15.03        -45.62        63.75 o                         
  15   9   7          2.58         46.77        84.20 o                         
 -15  10   7          2.01        -34.36        45.10 o                         
 -14  10   7         32.18         -7.67        43.45 o                         
 -13  10   7        381.10        323.29        73.28 o                         
 -12  10   7        118.81         63.05        47.82 o                         
 -11  10   7          7.55         38.33        42.87 o                         
 -10  10   7       1186.75       1172.28       113.68 o                         
  -9  10   7        688.77        604.66        87.32 o                         
  -8  10   7        615.75        636.89        88.35 o                         
  -7  10   7         77.45         30.43        42.71 o                         
  -6  10   7        186.54        102.81        47.56 o                         
  -5  10   7        338.47        358.07        57.64 o                         
  -4  10   7        284.36        289.05        37.17 o                         
  -3  10   7        167.07        144.89        29.07 o                         
  -2  10   7          8.48         11.38        20.61 o                         
  -1  10   7        211.32        199.81        31.98 o                         
   0  10   7         70.85         85.55        27.50 o                         
   1  10   7        584.75        612.47        44.37 o                         
   2  10   7        393.43        327.40        54.63 o                         
   3  10   7         25.97         74.90        38.41 o                         
   4  10   7       2213.58       2127.60       105.12 o                         
   5  10   7        997.13       1081.26       102.81 o                         
   6  10   7        677.21        821.06        95.92 o                         
   7  10   7         15.94         47.86        48.47 o                         
   8  10   7        159.75        198.59        65.80 o                         
   9  10   7          8.99        -18.71        42.03 o                         
  10  10   7         38.74        -13.86        49.53 o                         
  11  10   7          8.72         -7.39        57.09 o                         
  12  10   7         46.94         35.81        70.01 o                         
  13  10   7          0.13        -52.57        57.82 o                         
  14  10   7        118.79        136.36        89.02 o                         
  15  10   7         25.86        -58.13        69.86 o                         
 -14  11   7          0.87         41.34        55.48 o                         
 -13  11   7        193.87        184.38        69.69 o                         
 -12  11   7        162.81        128.84        54.55 o                         
 -11  11   7          8.73         59.26        45.16 o                         
 -10  11   7        921.34       1078.62       100.85 o                         
  -9  11   7        257.57        137.90        49.74 o                         
  -8  11   7       1399.52       1222.26        96.93 o                         
  -7  11   7        109.71         65.63        46.02 o                         
  -6  11   7       1577.03       1450.41       111.51 o                         
  -5  11   7        295.30        270.48        55.21 o                         
  -4  11   7        823.58        875.54        54.92 o                         
  -3  11   7       1309.05       1294.52        62.50 o                         
  -2  11   7        774.39        754.11        51.68 o                         
  -1  11   7        423.11        472.47        44.54 o                         
   0  11   7          2.66          5.92        25.95 o                         
   1  11   7        534.57        467.30        61.24 o                         
   2  11   7        143.20        115.39        43.91 o                         
   3  11   7        495.10        534.78        67.79 o                         
   4  11   7         18.39         36.77        35.13 o                         
   5  11   7        274.32        224.79        63.38 o                         
   6  11   7        228.53        267.63        69.54 o                         
   7  11   7         94.68        149.28        59.64 o                         
   8  11   7        260.10        155.74        61.18 o                         
   9  11   7          2.22         38.03        48.65 o                         
  10  11   7         17.41         15.44        51.09 o                         
  11  11   7        378.49        369.98        88.46 o                         
  12  11   7        242.24        183.04        87.77 o                         
  13  11   7          0.88         -7.65        66.80 o                         
  14  11   7          9.40        -18.98        75.09 o                         
 -14  12   7         13.19          8.47        51.98 o                         
 -13  12   7         46.00        151.08        62.62 o                         
 -12  12   7         39.67         24.95        49.68 o                         
 -11  12   7        494.23        485.18        92.82 o                         
 -10  12   7        372.09        490.48        88.87 o                         
  -9  12   7         28.21        -24.61        31.32 o                         
  -8  12   7          1.65         -5.09        33.58 o                         
  -7  12   7        131.32        121.28        47.64 o                         
  -6  12   7        131.19        163.28        50.01 o                         
  -5  12   7        242.42        257.70        54.60 o                         
  -4  12   7         33.24         23.80        31.23 o                         
  -3  12   7        222.92        217.55        34.33 o                         
  -2  12   7        571.17        629.02        50.49 o                         
  -1  12   7       1580.34       1591.44        70.60 o                         
   0  12   7        277.64        305.89        49.10 o                         
   1  12   7        449.99        371.60        58.00 o                         
   2  12   7         18.02         -1.60        32.25 o                         
   3  12   7        462.62        442.44        59.59 o                         
   4  12   7         41.28         36.36        36.32 o                         
   5  12   7        146.36        145.68        47.94 o                         
   6  12   7         67.89         23.49        47.75 o                         
   7  12   7          1.71         -5.20        47.11 o                         
   8  12   7        534.48        510.31        94.28 o                         
   9  12   7        425.04        420.56        89.19 o                         
  10  12   7          7.81         23.48        55.67 o                         
  11  12   7         57.30         11.25        49.02 o                         
  12  12   7        733.86        816.88       148.53 o                         
  13  12   7         91.91         16.14        72.59 o                         
  14  12   7         95.78         51.47        71.07 o                         
 -13  13   7          7.05        -13.91        50.04 o                         
 -12  13   7          1.86        -24.72        56.70 o                         
 -11  13   7         61.07         64.59        49.29 o                         
 -10  13   7        629.27        821.75       104.81 o                         
  -9  13   7        320.52        245.80        76.07 o                         
  -8  13   7          3.23          5.81        41.46 o                         
  -7  13   7          4.46         20.76        43.32 o                         
  -6  13   7       1591.21       1604.14       120.68 o                         
  -5  13   7        156.05         75.70        49.24 o                         
  -4  13   7        559.08        574.45        73.39 o                         
  -3  13   7        844.54        987.34        70.91 o                         
  -2  13   7        447.61        477.86        65.07 o                         
  -1  13   7         36.75         60.30        31.84 o                         
   0  13   7        122.65         96.35        37.91 o                         
   1  13   7        489.67        491.96        69.83 o                         
   2  13   7        922.79       1048.40        86.14 o                         
   3  13   7        622.23        659.41        71.89 o                         
   4  13   7       3602.93       3370.11       130.02 o                         
   5  13   7        191.89        160.81        47.79 o                         
   6  13   7         11.04          1.60        47.55 o                         
   7  13   7        263.49        254.47        72.47 o                         
   8  13   7       2649.78       2568.52       162.10 o                         
   9  13   7        262.26        270.15        73.90 o                         
  10  13   7       1120.37       1117.14       129.40 o                         
  11  13   7         17.31        -29.79        53.46 o                         
  12  13   7        159.30         59.01        72.61 o                         
  13  13   7         65.93        -26.92        68.25 o                         
 -13  14   7         22.22         95.04        56.53 o                         
 -12  14   7          6.31        -37.25        62.53 o                         
 -11  14   7         22.47        -27.72        44.07 o                         
 -10  14   7          0.54        -13.28        43.32 o                         
  -9  14   7         51.73          9.57        46.59 o                         
  -8  14   7         26.11         57.74        48.09 o                         
  -7  14   7        421.73        463.91        82.37 o                         
  -6  14   7         15.48         73.99        46.91 o                         
  -5  14   7         21.41        -14.90        38.58 o                         
  -4  14   7          0.19        -18.26        39.28 o                         
  -3  14   7         55.60         95.31        51.39 o                         
  -2  14   7        296.64        332.78        60.48 o                         
  -1  14   7         42.65        -17.90        33.62 o                         
   0  14   7         26.37          4.62        37.08 o                         
   1  14   7          0.08         54.36        42.81 o                         
   2  14   7       1073.49       1177.91        91.81 o                         
   3  14   7        116.08         95.09        42.00 o                         
   4  14   7        133.42         85.66        41.66 o                         
   5  14   7        280.48        270.63        56.50 o                         
   6  14   7          0.13        -42.11        42.11 o                         
   7  14   7        136.77        108.14        63.31 o                         
   8  14   7        424.83        347.69        84.47 o                         
   9  14   7        209.82        170.49        72.56 o                         
  10  14   7        343.16        182.78        74.56 o                         
  11  14   7          0.80         30.67        59.05 o                         
  12  14   7          0.86         26.10        73.65 o                         
  13  14   7         24.20         27.05        80.33 o                         
 -12  15   7          2.20         10.64        52.32 o                         
 -11  15   7         10.75         40.35        46.23 o                         
 -10  15   7          1.64         41.70        50.10 o                         
  -9  15   7         30.49        -11.44        41.58 o                         
  -8  15   7        158.31        111.05        58.06 o                         
  -7  15   7        100.98         49.49        46.60 o                         
  -6  15   7         74.84         47.48        48.95 o                         
  -5  15   7          2.62         37.71        47.81 o                         
  -4  15   7         47.14         43.47        50.95 o                         
  -3  15   7        257.57        391.93        73.83 o                         
  -2  15   7         28.16         22.57        46.01 o                         
  -1  15   7          0.12         20.84        36.88 o                         
   0  15   7         59.78         65.88        40.76 o                         
   1  15   7         26.37         18.90        38.02 o                         
   2  15   7          7.26         37.68        37.09 o                         
   3  15   7         49.42         16.78        36.81 o                         
   4  15   7        754.67        750.97        78.95 o                         
   5  15   7         58.40         89.77        43.47 o                         
   6  15   7         92.75         48.23        54.45 o                         
   7  15   7          4.87         17.84        55.10 o                         
   8  15   7        570.26        645.01       107.20 o                         
   9  15   7         17.09         45.31        62.45 o                         
  10  15   7          0.29         23.09        55.82 o                         
  11  15   7        144.82        157.59        73.73 o                         
  12  15   7         16.77         15.46        69.90 o                         
 -11  16   7         31.46         48.81        51.99 o                         
 -10  16   7        156.02         19.14        46.50 o                         
  -9  16   7          0.58         36.13        47.08 o                         
  -8  16   7         33.71         52.26        46.63 o                         
  -7  16   7         11.52         55.23        51.62 o                         
  -6  16   7        122.38         58.74        56.73 o                         
  -5  16   7          6.73         -0.11        44.15 o                         
  -4  16   7        565.23        626.78       105.35 o                         
  -3  16   7        177.98         61.03        56.29 o                         
  -2  16   7        379.48        370.22        72.47 o                         
  -1  16   7         67.11         29.72        39.00 o                         
   0  16   7         97.12         75.98        40.66 o                         
   1  16   7        120.12        107.39        43.77 o                         
   2  16   7        542.52        656.00        79.16 o                         
   3  16   7          2.89        -41.25        41.25 o                         
   4  16   7        457.83        555.98        78.36 o                         
   5  16   7          1.71        -42.98        42.98 o                         
   6  16   7         82.08         64.30        68.17 o                         
   7  16   7         48.03          9.22        55.01 o                         
   8  16   7         30.89        -33.16        53.20 o                         
   9  16   7          6.99          6.39        55.30 o                         
  10  16   7         38.47        -20.38        58.39 o                         
  11  16   7          0.10          1.68        61.82 o                         
 -11  17   7          3.09         -9.03        48.28 o                         
 -10  17   7         30.11         76.38        53.38 o                         
  -9  17   7          4.17         62.00        55.63 o                         
  -8  17   7         26.54         79.75        60.89 o                         
  -7  17   7         17.52         55.20        57.38 o                         
  -6  17   7          7.00          3.50        45.10 o                         
  -5  17   7         72.99        117.51        63.53 o                         
  -4  17   7          5.55         56.27        54.35 o                         
  -3  17   7        261.86        341.82        91.78 o                         
  -2  17   7         13.06         -3.05        38.90 o                         
  -1  17   7         14.70         29.82        48.01 o                         
   0  17   7        602.59        651.76        92.08 o                         
   1  17   7        280.15        264.40        68.17 o                         
   2  17   7         26.17         39.81        45.53 o                         
   3  17   7          6.30         23.53        49.09 o                         
   4  17   7        975.50       1099.74       104.61 o                         
   5  17   7         12.44         63.44        52.51 o                         
   6  17   7         40.20          7.54        52.67 o                         
   7  17   7         69.33         87.31        66.48 o                         
   8  17   7        137.61        135.11        74.55 o                         
   9  17   7         89.91        200.08        77.87 o                         
  10  17   7         36.34         -7.69        54.56 o                         
 -10  18   7         32.32         -7.83        87.73 o                         
  -9  18   7          7.86         59.40        53.86 o                         
  -8  18   7         41.41        -17.97        47.16 o                         
  -7  18   7          9.53         13.31        59.50 o                         
  -6  18   7         28.81         18.06        55.43 o                         
  -5  18   7         69.06         -3.53        72.37 o                         
  -4  18   7         11.49        -26.70        46.47 o                         
  -3  18   7         71.72         34.84        55.83 o                         
  -2  18   7         62.28          8.18        53.03 o                         
  -1  18   7        889.50        932.14       132.58 o                         
   0  18   7          6.36          8.42        52.90 o                         
   1  18   7         63.47         17.61        48.64 o                         
   2  18   7        696.10        804.73       102.48 o                         
   3  18   7        486.95        395.14        84.08 o                         
   4  18   7        222.42        208.24        60.61 o                         
   5  18   7          9.81        -33.73        50.68 o                         
   6  18   7        428.35        415.75        96.07 o                         
   7  18   7          4.89        103.16        68.19 o                         
   8  18   7         53.37        -13.60        55.94 o                         
   9  18   7        112.35        130.42        82.48 o                         
  10  18   7         23.58         28.22        66.77 o                         
  -9  19   7          1.61         58.91        80.65 o                         
  -8  19   7          9.24         89.25        85.04 o                         
  -7  19   7          0.30        -33.11        42.85 o                         
  -6  19   7        136.47        123.37        66.85 o                         
  -5  19   7          9.64         71.55        64.01 o                         
  -4  19   7         11.16        -39.87        42.67 o                         
  -3  19   7          2.88         30.29        59.04 o                         
  -2  19   7         70.16        165.27        71.51 o                         
  -1  19   7         29.21        -21.40        56.12 o                         
   0  19   7         13.07          7.30        57.76 o                         
   1  19   7         27.48         -5.69        55.85 o                         
   2  19   7         52.69         53.98        49.98 o                         
   3  19   7         54.03        104.35        58.45 o                         
   4  19   7        366.00        488.16        83.91 o                         
   5  19   7          3.87         20.27        59.33 o                         
   6  19   7          1.73         80.26        65.59 o                         
   7  19   7         38.28         81.62        71.32 o                         
   8  19   7         28.69         74.42        65.22 o                         
  -7  20   7         13.09         42.05        78.70 o                         
  -6  20   7         26.02        -31.83        78.41 o                         
  -5  20   7          5.79         64.71        53.42 o                         
  -4  20   7         34.82         58.41        58.93 o                         
  -3  20   7          9.82         40.74        51.86 o                         
  -2  20   7         31.60        -19.01        51.22 o                         
  -1  20   7          4.10         89.29        65.37 o                         
   0  20   7          1.57         29.19        61.49 o                         
   1  20   7         98.68        104.48        70.44 o
[truncated: 299,944 more chars]
